# Supplementary material for: Syncmers are more sensitive than minimizers for selecting conserved k‑mers in biological sequences
Source: PeerJ. 2021 Feb 5;9:e10805. doi: 10.7717/peerj.10805 (PMC7869670; doi:10.7717/peerj.10805)
Supplement: Supplemental Information 1 — Tabbed text file (gzip-compressed) with one line per submer which includes parameters such as k and w or s together with its compression factor, conservation, and distance distribution. [file peerj-09-10805-s001.gz]

Archive with 1 entries (1 files):
- parameter_sweep.tsv
