# Supplementary material for: Syncmers are more sensitive than minimizers for selecting conserved k‑mers in biological sequences
Source: PeerJ. 2021 Feb 5;9:e10805. doi: 10.7717/peerj.10805 (PMC7869670; doi:10.7717/peerj.10805)
Supplement: Supplemental Information 1 — Tabbed text file (gzip-compressed) with one line per submer which includes parameters such as k and w or s together with its compression factor, conservation, and distance distribution. [file peerj-09-10805-s001.gz › parameter_sweep.tsv]

k=4	species=modulo_submer	d=2	Cons80=0.489	Cons90=0.702	c=2.08	depth=1.92	spacing=22,0.468,0.246,0.151,0.07,0.0343,0.0158,0.00781,0.00381,0.00182,0.000965,0.000473,0.000204,0.000131,7.15e-05,2.58e-05,1.79e-05,1.99e-06,1.99e-06,1.99e-06,0,0,1.99e-06
k=4	species=modulo_submer	d=3	Cons80=0.404	Cons90=0.598	c=2.91	depth=1.37	spacing=31,0.307,0.246,0.163,0.105,0.0655,0.0413,0.0264,0.0168,0.0105,0.00652,0.0041,0.0027,0.00179,0.000946,0.000674,0.000441,0.000289,0.00018,0.000114,5.83e-05,5.55e-05,1.94e-05,1.66e-05,1.11e-05,0,1.11e-05,0,5.55e-06,5.55e-06,0,2.77e-06
k=4	species=modulo_submer	d=4	Cons80=0.289	Cons90=0.44	c=4.47	depth=0.89	spacing=54,0.238,0.155,0.145,0.105,0.0789,0.0616,0.048,0.0369,0.029,0.0226,0.0179,0.0141,0.011,0.00833,0.00652,0.00526,0.00399,0.00309,0.00244,0.00206,0.00148,0.00115,0.000921,0.000695,0.000589,0.000512,0.000354,0.00029,0.000239,0.000226,9.81e-05,0.000141,4.69e-05,2.56e-05,3.41e-05,4.69e-05,3.84e-05,1.28e-05,8.53e-06,2.56e-05,2.13e-05,1.71e-05,8.53e-06,4.27e-06,0,0,0,0,4.27e-06,0,8.53e-06,0,0,4.2…
k=4	species=modulo_submer	d=5	Cons80=0.289	Cons90=0.438	c=4.41	depth=0.91	spacing=57,0.239,0.196,0.121,0.0927,0.0748,0.0602,0.0462,0.036,0.0288,0.0227,0.0178,0.0135,0.0106,0.00852,0.00681,0.00539,0.00409,0.00332,0.00266,0.00206,0.00155,0.00131,0.000983,0.000765,0.000618,0.000458,0.00037,0.000277,0.000214,0.000151,7.98e-05,0.000105,8.4e-05,7.98e-05,6.3e-05,2.94e-05,5.04e-05,4.2e-05,1.68e-05,2.1e-05,8.4e-06,1.26e-05,0,4.2e-06,1.26e-05,0,0,0,0,4.2e-06,8.4e-06,8.4e-06,0,0,…
k=4	species=modulo_submer	d=6	Cons80=0.203	Cons90=0.315	c=6.93	depth=0.58	spacing=76,0.154,0.106,0.112,0.0884,0.078,0.0668,0.0583,0.0483,0.0417,0.0349,0.0308,0.0266,0.0227,0.0199,0.0165,0.0134,0.0118,0.0101,0.0088,0.00743,0.00652,0.00532,0.00451,0.00395,0.00334,0.00286,0.00258,0.00237,0.00171,0.00152,0.00121,0.0011,0.000806,0.000826,0.000727,0.000681,0.000634,0.000357,0.000357,0.000284,0.00037,0.000205,0.000205,0.000192,0.000126,0.000112,0.000106,0.000106,6.61e-05,7.27…
k=4	species=modulo_submer	d=7	Cons80=0.244	Cons90=0.375	c=5.69	depth=0.70	spacing=64,0.14,0.16,0.13,0.104,0.0846,0.07,0.0569,0.046,0.0382,0.0311,0.0251,0.0207,0.0167,0.0137,0.0114,0.00903,0.00763,0.00602,0.00512,0.00414,0.00339,0.00278,0.00229,0.00203,0.00164,0.00131,0.0011,0.000782,0.000722,0.000624,0.000434,0.000413,0.000277,0.000255,0.000217,0.000228,0.000114,0.000103,7.6e-05,6.51e-05,6.51e-05,4.88e-05,5.97e-05,4.88e-05,2.17e-05,3.26e-05,2.17e-05,3.26e-05,1.09e-05,2…
k=4	species=modulo_submer	d=8	Cons80=0.135	Cons90=0.21	c=10.63	depth=0.38	spacing=136,0.168,0.0598,0.0732,0.0626,0.0547,0.0508,0.0464,0.0411,0.0384,0.0342,0.0328,0.029,0.0273,0.0246,0.0223,0.0212,0.0184,0.0174,0.0145,0.0139,0.0132,0.0121,0.0109,0.0101,0.00923,0.00845,0.00751,0.00685,0.00629,0.00611,0.00515,0.00448,0.00439,0.00374,0.00339,0.00333,0.00305,0.00277,0.00252,0.00234,0.00201,0.00179,0.00179,0.00158,0.00173,0.00133,0.00104,0.00107,0.000993,0.000973,0.000902,0.…
k=4	species=modulo_submer	d=10	Cons80=0.174	Cons90=0.271	c=8.52	depth=0.47	spacing=87,0.0846,0.0921,0.122,0.0832,0.0767,0.0663,0.0581,0.0504,0.0446,0.0387,0.0353,0.0307,0.0261,0.0232,0.0203,0.0174,0.0157,0.0136,0.0123,0.011,0.00926,0.00794,0.00689,0.00632,0.00584,0.00493,0.00444,0.00394,0.0034,0.00293,0.00272,0.00239,0.00185,0.00167,0.00175,0.00139,0.00119,0.00106,0.000927,0.00074,0.000723,0.000788,0.000577,0.000423,0.000463,0.00035,0.000333,0.000374,0.000317,0.000171,0…
k=4	species=minimizer	w=2	Cons80=0.569	Cons90=0.79	c=1.51	depth=2.65	spacing=2,0.489,0.511
k=4	species=minimizer	w=3	Cons80=0.503	Cons90=0.737	c=2.00	depth=2.00	spacing=3,0.323,0.355,0.322
k=4	species=minimizer	w=4	Cons80=0.446	Cons90=0.688	c=2.49	depth=1.61	spacing=4,0.247,0.263,0.248,0.242
k=4	species=minimizer	w=5	Cons80=0.388	Cons90=0.619	c=2.97	depth=1.35	spacing=5,0.203,0.21,0.194,0.199,0.194
k=4	species=minimizer	w=6	Cons80=0.341	Cons90=0.553	c=3.46	depth=1.16	spacing=6,0.174,0.175,0.161,0.164,0.164,0.162
k=4	species=minimizer	w=7	Cons80=0.301	Cons90=0.496	c=3.94	depth=1.02	spacing=7,0.153,0.149,0.138,0.142,0.14,0.14,0.138
k=4	species=minimizer	w=8	Cons80=0.269	Cons90=0.448	c=4.42	depth=0.90	spacing=8,0.138,0.13,0.121,0.125,0.123,0.121,0.122,0.121
k=4	species=minimizer	w=9	Cons80=0.243	Cons90=0.407	c=4.91	depth=0.82	spacing=9,0.125,0.115,0.108,0.111,0.11,0.109,0.108,0.108,0.107
k=4	species=minimizer	w=10	Cons80=0.221	Cons90=0.374	c=5.39	depth=0.74	spacing=10,0.115,0.103,0.0974,0.0997,0.0993,0.0984,0.0984,0.096,0.0968,0.0961
k=4	species=minimizer	w=11	Cons80=0.202	Cons90=0.344	c=5.87	depth=0.68	spacing=11,0.107,0.0929,0.0891,0.0905,0.0905,0.0899,0.0897,0.0883,0.0873,0.087,0.0881
k=4	species=syncmer_closed	s=1	open=N	rotate=N	Cons80=0.537	Cons90=0.762	c=1.88	depth=2.12	spacing=3,0.456,0.206,0.339
k=4	species=syncmer_downsampled_closed	d=2	s=1	open=N	rotate=N	Cons80=0.308	Cons90=0.471	c=4.34	depth=0.92	spacing=44,0.204,0.111,0.198,0.125,0.0945,0.0713,0.052,0.0381,0.0279,0.0207,0.0146,0.0113,0.00842,0.00595,0.0045,0.00312,0.0025,0.00186,0.00121,0.000864,0.000736,0.00055,0.000389,0.000281,0.000248,0.000203,0.00012,6.62e-05,6.62e-05,1.65e-05,4.14e-05,1.65e-05,2.07e-05,1.65e-05,8.27e-06,1.65e-05,0,0,0,0,0,0,0,4.14e-06
k=4	species=syncmer_downsampled_closed	d=3	s=1	open=N	rotate=N	Cons80=0.26	Cons90=0.402	c=5.55	depth=0.72	spacing=54,0.0996,0.109,0.192,0.124,0.1,0.0778,0.0628,0.0493,0.0392,0.0302,0.0241,0.0194,0.0149,0.0116,0.00951,0.00734,0.00581,0.0047,0.00382,0.00299,0.00233,0.00191,0.00158,0.00114,0.000884,0.000635,0.000535,0.000413,0.000365,0.000281,0.000222,0.00018,0.000169,0.000116,4.76e-05,8.47e-05,6.88e-05,2.65e-05,2.12e-05,1.06e-05,1.06e-05,1.59e-05,1.06e-05,1.59e-05,5.29e-06,1.06e-05,0,0,0,0,0,0,0,5.29e-…
k=4	species=syncmer_downsampled_closed	d=4	s=1	open=N	rotate=N	Cons80=0.148	Cons90=0.232	c=9.79	depth=0.41	spacing=139,0.135,0.0591,0.085,0.0752,0.0646,0.0593,0.0528,0.048,0.0431,0.0389,0.0338,0.0313,0.0279,0.0251,0.0217,0.0193,0.0178,0.0165,0.0148,0.0131,0.0118,0.0102,0.00975,0.00913,0.00772,0.0069,0.00618,0.00515,0.00504,0.00452,0.00399,0.00375,0.00339,0.00309,0.00263,0.00278,0.00225,0.002,0.00194,0.00165,0.00164,0.00123,0.00104,0.000952,0.00102,0.000794,0.000691,0.000728,0.000542,0.000607,0.00042,0…
k=4	species=syncmer_open	s=1	open=Y	rotate=N	Cons80=0.447	Cons90=0.663	c=2.56	depth=1.56	spacing=10,0.365,0.202,0.128,0.185,0.0732,0.0307,0.013,0.00271,0.000628,9.53e-05
k=4	species=syncmer_open_rotated	s=1	open=Y	rotate=Y	Cons80=0.447	Cons90=0.663	c=2.56	depth=1.56	spacing=10,0.365,0.202,0.128,0.185,0.0732,0.0307,0.013,0.00271,0.000628,9.53e-05
k=4	species=syncmer_closed_rotated	s=1	open=N	rotate=Y	Cons80=0.537	Cons90=0.762	c=1.88	depth=2.12	spacing=3,0.456,0.206,0.339
k=4	species=syncmer_open_offset	s=1	t=1	open=Y	rotate=N	Cons80=0.397	Cons90=0.61	c=3.66	depth=1.09	spacing=14,0,0.229,0.306,0.225,0.129,0.0647,0.028,0.0112,0.00409,0.0016,0.000506,0.000237,5.58e-05,2.09e-05
k=4	species=syncmer_open_rotated_offset	s=1	t=1	open=Y	rotate=Y	Cons80=0.397	Cons90=0.61	c=3.66	depth=1.09	spacing=14,0,0.229,0.306,0.225,0.129,0.0647,0.028,0.0112,0.00409,0.0016,0.000506,0.000237,5.58e-05,2.09e-05
k=4	species=syncmer_closed_rotated_offset	s=1	t=1	open=N	rotate=Y	Cons80=0.498	Cons90=0.723	c=2.42	depth=1.66	spacing=12,0.0848,0.584,0.217,0.0764,0.0254,0.00813,0.00269,0.000903,0.00023,7.14e-05,2.07e-05,1.61e-05
k=4	species=syncmer_open_offset	s=1	t=2	open=Y	rotate=N	Cons80=0.304	Cons90=0.477	c=5.11	depth=0.78	spacing=32,0,0.0785,0.215,0.194,0.162,0.119,0.0835,0.0545,0.0351,0.0226,0.0144,0.00871,0.005,0.00316,0.00185,0.00105,0.000594,0.000453,0.000185,0.000112,7.8e-05,7.31e-05,9.75e-06,9.75e-06,4.87e-06,0,0,0,0,0,0,4.87e-06
k=4	species=syncmer_open_rotated_offset	s=1	t=2	open=Y	rotate=Y	Cons80=0.304	Cons90=0.477	c=5.11	depth=0.78	spacing=32,0,0.0785,0.215,0.194,0.162,0.119,0.0835,0.0545,0.0351,0.0226,0.0144,0.00871,0.005,0.00316,0.00185,0.00105,0.000594,0.000453,0.000185,0.000112,7.8e-05,7.31e-05,9.75e-06,9.75e-06,4.87e-06,0,0,0,0,0,0,4.87e-06
k=4	species=syncmer_closed_rotated_offset	s=1	t=2	open=N	rotate=Y	Cons80=0.379	Cons90=0.565	c=2.97	depth=1.35	spacing=31,0.466,0.0318,0.181,0.0936,0.083,0.0518,0.0349,0.022,0.0143,0.00861,0.00543,0.00299,0.002,0.00111,0.000638,0.000357,0.000275,0.000122,6.8e-05,4.82e-05,4.25e-05,5.67e-06,5.67e-06,2.83e-06,0,0,0,0,0,0,2.83e-06
k=4	species=syncmer_open_offset	s=1	t=3	open=Y	rotate=N	Cons80=0.217	Cons90=0.342	c=7.10	depth=0.56	spacing=42,0.0693,0.0487,0.0349,0.14,0.12,0.109,0.0992,0.0796,0.0661,0.0536,0.0424,0.0326,0.025,0.0192,0.0147,0.0116,0.00861,0.00685,0.00472,0.00364,0.00272,0.0023,0.00156,0.00114,0.000962,0.000576,0.000494,0.000427,0.000223,0.000223,0.000163,0.000142,0.000102,4.06e-05,2.71e-05,6.09e-05,3.39e-05,2.71e-05,1.35e-05,6.77e-06,6.77e-06,1.35e-05
k=4	species=syncmer_open_rotated_offset	s=1	t=3	open=Y	rotate=Y	Cons80=0.217	Cons90=0.342	c=7.10	depth=0.56	spacing=42,0.0693,0.0487,0.0349,0.14,0.12,0.109,0.0992,0.0796,0.0661,0.0536,0.0424,0.0326,0.025,0.0192,0.0147,0.0116,0.00861,0.00685,0.00472,0.00364,0.00272,0.0023,0.00156,0.00114,0.000962,0.000576,0.000494,0.000427,0.000223,0.000223,0.000163,0.000142,0.000102,4.06e-05,2.71e-05,6.09e-05,3.39e-05,2.71e-05,1.35e-05,6.77e-06,6.77e-06,1.35e-05
k=4	species=syncmer_closed_rotated_offset	s=1	t=3	open=N	rotate=Y	Cons80=0.217	Cons90=0.342	c=7.10	depth=0.56	spacing=42,0.0693,0.0487,0.0349,0.14,0.12,0.109,0.0992,0.0796,0.0661,0.0536,0.0424,0.0326,0.025,0.0192,0.0147,0.0116,0.00861,0.00685,0.00472,0.00364,0.00272,0.0023,0.00156,0.00114,0.000962,0.000576,0.000494,0.000427,0.000223,0.000223,0.000163,0.000142,0.000102,4.06e-05,2.71e-05,6.09e-05,3.39e-05,2.71e-05,1.35e-05,6.77e-06,6.77e-06,1.35e-05
k=4	species=syncmer_closed	s=2	open=N	rotate=N	Cons80=0.595	Cons90=0.808	c=1.44	depth=2.78	spacing=2,0.563,0.437
k=4	species=syncmer_downsampled_closed	d=2	s=2	open=N	rotate=N	Cons80=0.397	Cons90=0.594	c=3.08	depth=1.30	spacing=32,0.236,0.269,0.183,0.118,0.0737,0.0455,0.0288,0.0174,0.0109,0.00685,0.00412,0.00247,0.00161,0.000975,0.000558,0.000417,0.000229,0.000182,8.81e-05,5.29e-05,2.94e-05,2.94e-05,5.87e-06,1.17e-05,0,8.81e-06,2.94e-06,0,0,0,0,2.94e-06
k=4	species=syncmer_downsampled_closed	d=3	s=2	open=N	rotate=N	Cons80=0.334	Cons90=0.505	c=3.93	depth=1.02	spacing=40,0.178,0.225,0.172,0.123,0.0842,0.0603,0.0436,0.0314,0.0225,0.0165,0.0122,0.00851,0.00637,0.00431,0.00325,0.00246,0.00191,0.00121,0.000994,0.000593,0.000446,0.000278,0.000251,0.000146,7.88e-05,0.00012,6.75e-05,3.38e-05,5.25e-05,2.63e-05,1.88e-05,7.5e-06,1.13e-05,3.75e-06,0,1.88e-05,3.75e-06,0,0,3.75e-06
k=4	species=syncmer_downsampled_closed	d=4	s=2	open=N	rotate=N	Cons80=0.216	Cons90=0.336	c=6.53	depth=0.61	spacing=78,0.128,0.138,0.114,0.101,0.0821,0.0692,0.0577,0.0477,0.0411,0.0346,0.0289,0.0245,0.0207,0.0181,0.0141,0.0123,0.0106,0.00903,0.00716,0.00639,0.00535,0.00451,0.00372,0.00325,0.00276,0.0024,0.002,0.00141,0.00142,0.00129,0.00101,0.000759,0.000678,0.00051,0.000517,0.000398,0.00033,0.000243,0.000212,0.00023,0.000143,0.000205,0.000112,7.47e-05,6.85e-05,5.6e-05,5.6e-05,8.71e-05,3.73e-05,5.6e-05…
k=4	species=syncmer_open	s=2	open=Y	rotate=N	Cons80=0.432	Cons90=0.645	c=2.78	depth=1.44	spacing=13,0.326,0.138,0.214,0.17,0.0858,0.0429,0.0154,0.00545,0.00157,0.000385,9.29e-05,1.06e-05,2.65e-06
k=4	species=syncmer_open_rotated	s=2	open=Y	rotate=Y	Cons80=0.374	Cons90=0.567	c=3.41	depth=1.17	spacing=29,0.263,0.136,0.148,0.19,0.103,0.0674,0.043,0.0219,0.0127,0.00703,0.00359,0.00196,0.00102,0.000605,0.000329,0.00015,9.12e-05,4.23e-05,1.95e-05,1.63e-05,6.51e-06,6.51e-06,3.26e-06,0,0,0,0,0,3.26e-06
k=4	species=syncmer_closed_rotated	s=2	open=N	rotate=Y	Cons80=0.512	Cons90=0.733	c=1.97	depth=2.03	spacing=11,0.495,0.171,0.257,0.0405,0.0266,0.00792,0.00179,0.000501,9.19e-05,2.06e-05,1.88e-06
k=4	species=syncmer_open_offset	s=2	t=1	open=Y	rotate=N	Cons80=0.427	Cons90=0.647	c=3.29	depth=1.22	spacing=14,0,0.318,0.327,0.199,0.0954,0.0392,0.0142,0.00502,0.00165,0.000461,0.000163,4.7e-05,1.57e-05,3.13e-06
k=4	species=syncmer_open_rotated_offset	s=2	t=1	open=Y	rotate=Y	Cons80=0.377	Cons90=0.58	c=3.89	depth=1.03	spacing=24,0,0.208,0.295,0.218,0.128,0.071,0.0374,0.0202,0.0108,0.00553,0.00282,0.00163,0.000738,0.000415,0.0002,0.000137,5.56e-05,4.82e-05,1.85e-05,3.71e-06,3.71e-06,7.42e-06,0,3.71e-06
k=4	species=syncmer_closed_rotated_offset	s=2	t=1	open=N	rotate=Y	Cons80=0.521	Cons90=0.745	c=2.12	depth=1.89	spacing=13,0.221,0.539,0.173,0.0456,0.0144,0.00463,0.0014,0.000414,0.000125,3.43e-05,4.04e-06,6.05e-06,2.02e-06
k=4	species=syncmer_open_offset	s=2	t=2	open=Y	rotate=N	Cons80=0.409	Cons90=0.615	c=2.97	depth=1.34	spacing=16,0.32,0.107,0.232,0.144,0.0975,0.0511,0.0262,0.0124,0.00557,0.00236,0.000925,0.00036,0.000139,4.25e-05,1.42e-05,2.84e-06
k=4	species=syncmer_open_rotated_offset	s=2	t=2	open=Y	rotate=Y	Cons80=0.332	Cons90=0.513	c=4.27	depth=0.94	spacing=26,0.121,0.125,0.178,0.192,0.13,0.0936,0.0604,0.0381,0.0244,0.0149,0.00886,0.00533,0.00329,0.00201,0.00127,0.000769,0.000403,0.000358,0.000146,7.32e-05,8.95e-05,3.66e-05,3.25e-05,2.44e-05,0,1.22e-05
k=4	species=syncmer_closed_rotated_offset	s=2	t=2	open=N	rotate=Y	Cons80=0.473	Cons90=0.687	c=2.22	depth=1.80	spacing=14,0.475,0.14,0.22,0.0777,0.0511,0.0203,0.00969,0.00372,0.00147,0.00049,0.000225,6.78e-05,2.97e-05,8.48e-06
k=5	species=modulo_submer	d=2	Cons80=0.447	Cons90=0.692	c=2.04	depth=2.45	spacing=21,0.494,0.244,0.126,0.0651,0.0345,0.0177,0.00883,0.00445,0.00229,0.00115,0.000602,0.000294,0.000158,5.85e-05,3.12e-05,2.73e-05,5.85e-06,5.85e-06,3.9e-06,1.95e-06,1.95e-06
k=5	species=modulo_submer	d=3	Cons80=0.39	Cons90=0.622	c=2.66	depth=1.88	spacing=26,0.374,0.241,0.144,0.0899,0.0567,0.0356,0.0224,0.0139,0.00862,0.00523,0.00347,0.0022,0.00134,0.000839,0.000502,0.000324,0.000205,0.000114,5.58e-05,5.07e-05,2.79e-05,2.28e-05,1.77e-05,2.53e-06,2.53e-06,2.53e-06
k=5	species=modulo_submer	d=4	Cons80=0.285	Cons90=0.476	c=4.30	depth=1.16	spacing=47,0.228,0.179,0.144,0.105,0.0801,0.0617,0.0473,0.0352,0.0281,0.0213,0.0164,0.0128,0.00949,0.0075,0.00569,0.00458,0.0033,0.00239,0.00197,0.00154,0.00116,0.000902,0.000734,0.000512,0.000402,0.000303,0.000201,0.000209,0.000131,0.000111,8.61e-05,6.15e-05,4.51e-05,2.87e-05,1.64e-05,2.05e-05,2.87e-05,2.46e-05,1.64e-05,1.64e-05,0,0,0,4.1e-06,0,0,4.1e-06
k=5	species=modulo_submer	d=5	Cons80=0.265	Cons90=0.443	c=4.67	depth=1.07	spacing=48,0.233,0.166,0.122,0.0993,0.0789,0.0628,0.0492,0.0389,0.0309,0.0245,0.0198,0.0155,0.0124,0.00962,0.00766,0.00586,0.0048,0.0037,0.00298,0.00244,0.002,0.0016,0.00124,0.000953,0.000744,0.000566,0.000432,0.000343,0.000312,0.000272,0.000178,0.000138,0.000107,0.000111,5.34e-05,3.56e-05,4.9e-05,3.56e-05,2.23e-05,2.23e-05,2.23e-05,1.78e-05,8.91e-06,1.34e-05,4.45e-06,0,0,4.45e-06
k=5	species=modulo_submer	d=6	Cons80=0.242	Cons90=0.409	c=5.34	depth=0.94	spacing=67,0.183,0.158,0.126,0.0979,0.0811,0.0673,0.0532,0.0437,0.0353,0.0283,0.0236,0.0185,0.0154,0.0126,0.0107,0.00868,0.00694,0.00566,0.00435,0.00361,0.00327,0.0025,0.00183,0.00165,0.00125,0.00103,0.000866,0.000713,0.000662,0.000459,0.000382,0.000316,0.000265,0.000183,0.000127,0.000138,0.000112,8.15e-05,8.66e-05,5.61e-05,7.64e-05,4.08e-05,2.55e-05,2.55e-05,1.53e-05,3.06e-05,1.02e-05,5.1e-06,0,…
k=5	species=modulo_submer	d=7	Cons80=0.188	Cons90=0.324	c=7.37	depth=0.68	spacing=85,0.126,0.115,0.107,0.089,0.0797,0.0665,0.0579,0.0499,0.0425,0.0365,0.032,0.028,0.0234,0.02,0.0175,0.015,0.0128,0.0115,0.0099,0.00868,0.0067,0.00627,0.00526,0.00509,0.00396,0.00347,0.00292,0.00214,0.00214,0.00194,0.00171,0.00136,0.00133,0.000913,0.000913,0.00071,0.00071,0.000674,0.000541,0.000464,0.000457,0.000344,0.000288,0.000267,0.000204,0.000169,0.00019,0.000141,0.000133,7.73e-05,8.4…
k=5	species=modulo_submer	d=8	Cons80=0.163	Cons90=0.284	c=8.68	depth=0.58	spacing=105,0.107,0.0996,0.0973,0.0832,0.0709,0.0633,0.055,0.0484,0.0437,0.0381,0.0341,0.0299,0.0265,0.0228,0.0202,0.019,0.0167,0.014,0.0129,0.0113,0.00996,0.00909,0.00759,0.00658,0.00617,0.00509,0.00461,0.00427,0.00391,0.00319,0.00279,0.00232,0.00228,0.00221,0.00182,0.00139,0.00157,0.0013,0.000969,0.00104,0.000944,0.000828,0.000604,0.000488,0.000522,0.000538,0.000381,0.000373,0.000381,0.00024,0.…
k=5	species=modulo_submer	d=10	Cons80=0.139	Cons90=0.242	c=10.64	depth=0.47	spacing=111,0.0699,0.0871,0.0826,0.0728,0.0665,0.0605,0.0547,0.0489,0.0435,0.0408,0.0359,0.0323,0.0289,0.0267,0.0236,0.0218,0.0202,0.0172,0.0157,0.0143,0.0134,0.0118,0.0109,0.00974,0.00886,0.00826,0.00746,0.00643,0.00576,0.00552,0.00465,0.00429,0.00379,0.00306,0.00313,0.00255,0.00221,0.00261,0.002,0.00196,0.0018,0.0017,0.00158,0.00112,0.00109,0.000994,0.000974,0.000883,0.00069,0.000649,0.000507,0…
k=5	species=minimizer	w=2	Cons80=0.517	Cons90=0.768	c=1.50	depth=3.33	spacing=2,0.5,0.5
k=5	species=minimizer	w=3	Cons80=0.458	Cons90=0.718	c=1.99	depth=2.51	spacing=3,0.335,0.336,0.329
k=5	species=minimizer	w=4	Cons80=0.408	Cons90=0.672	c=2.49	depth=2.01	spacing=4,0.256,0.248,0.25,0.247
k=5	species=minimizer	w=5	Cons80=0.366	Cons90=0.629	c=2.98	depth=1.68	spacing=5,0.208,0.198,0.2,0.198,0.197
k=5	species=minimizer	w=6	Cons80=0.325	Cons90=0.576	c=3.47	depth=1.44	spacing=6,0.176,0.165,0.166,0.165,0.164,0.164
k=5	species=minimizer	w=7	Cons80=0.29	Cons90=0.525	c=3.95	depth=1.26	spacing=7,0.154,0.141,0.143,0.142,0.141,0.141,0.139
k=5	species=minimizer	w=8	Cons80=0.26	Cons90=0.478	c=4.44	depth=1.13	spacing=8,0.137,0.124,0.125,0.124,0.123,0.123,0.12,0.124
k=5	species=minimizer	w=9	Cons80=0.236	Cons90=0.437	c=4.93	depth=1.01	spacing=9,0.124,0.111,0.112,0.109,0.108,0.11,0.108,0.11,0.108
k=5	species=minimizer	w=10	Cons80=0.215	Cons90=0.402	c=5.42	depth=0.92	spacing=10,0.114,0.0991,0.101,0.0985,0.0978,0.0992,0.0968,0.0983,0.097,0.0985
k=5	species=minimizer	w=11	Cons80=0.197	Cons90=0.371	c=5.90	depth=0.85	spacing=11,0.105,0.0902,0.092,0.0898,0.0891,0.0907,0.088,0.0892,0.088,0.0887,0.0891
k=5	species=minimizer	w=12	Cons80=0.182	Cons90=0.345	c=6.38	depth=0.78	spacing=12,0.0979,0.083,0.0848,0.0818,0.082,0.0834,0.0809,0.0814,0.0807,0.0817,0.0806,0.0816
k=5	species=minimizer	w=13	Cons80=0.168	Cons90=0.322	c=6.87	depth=0.73	spacing=13,0.0917,0.0769,0.079,0.0749,0.0756,0.0777,0.075,0.075,0.0739,0.0758,0.0745,0.0745,0.0756
k=5	species=minimizer	w=14	Cons80=0.157	Cons90=0.301	c=7.36	depth=0.68	spacing=14,0.0864,0.0713,0.0735,0.0694,0.0705,0.0723,0.0703,0.0695,0.0688,0.0707,0.0689,0.0688,0.0693,0.0703
k=5	species=syncmer_closed	s=1	open=N	rotate=N	Cons80=0.446	Cons90=0.703	c=2.27	depth=2.21	spacing=4,0.398,0.207,0.124,0.27
k=5	species=syncmer_downsampled_closed	d=2	s=1	open=N	rotate=N	Cons80=0.283	Cons90=0.478	c=4.48	depth=1.12	spacing=43,0.21,0.14,0.105,0.174,0.0932,0.0662,0.0532,0.0401,0.0288,0.0222,0.0172,0.0125,0.00915,0.00698,0.00522,0.00401,0.00307,0.0023,0.00169,0.00118,0.000832,0.0007,0.000559,0.000367,0.000324,0.000205,0.000149,0.000115,9.39e-05,7.68e-05,5.98e-05,2.99e-05,1.71e-05,3.41e-05,1.71e-05,4.27e-06,4.27e-06,1.28e-05,0,4.27e-06,8.54e-06,8.54e-06,4.27e-06
k=5	species=syncmer_downsampled_closed	d=3	s=1	open=N	rotate=N	Cons80=0.219	Cons90=0.376	c=6.36	depth=0.79	spacing=68,0.126,0.105,0.086,0.149,0.0947,0.0748,0.0636,0.0529,0.0437,0.0359,0.0294,0.0246,0.0198,0.0169,0.0132,0.0114,0.00938,0.00795,0.0063,0.00506,0.00431,0.00343,0.00268,0.00236,0.00198,0.00155,0.00136,0.0011,0.00094,0.00077,0.000631,0.000534,0.000382,0.000406,0.000231,0.000224,0.000182,0.000146,0.000133,6.67e-05,0.000103,4.85e-05,6.67e-05,1.21e-05,3.64e-05,1.82e-05,2.43e-05,3.64e-05,1.21e-05…
k=5	species=syncmer_downsampled_closed	d=4	s=1	open=N	rotate=N	Cons80=0.152	Cons90=0.266	c=9.39	depth=0.53	spacing=122,0.108,0.082,0.0703,0.0914,0.0715,0.0627,0.0575,0.0495,0.0446,0.0392,0.0356,0.0317,0.0277,0.0254,0.0222,0.0184,0.0175,0.016,0.0139,0.0126,0.0108,0.0102,0.00875,0.00857,0.00696,0.00631,0.0057,0.00515,0.00456,0.00381,0.00327,0.00336,0.00295,0.00214,0.00219,0.00185,0.00181,0.00145,0.00133,0.00121,0.00109,0.000815,0.000922,0.000797,0.000761,0.000627,0.000573,0.000653,0.000421,0.000474,0.00…
k=5	species=syncmer_open	s=1	open=Y	rotate=N	Cons80=0.382	Cons90=0.624	c=2.89	depth=1.73	spacing=13,0.332,0.201,0.133,0.0913,0.138,0.0593,0.0268,0.0127,0.00531,0.00124,0.000301,4.97e-05,5.52e-06
k=5	species=syncmer_open_rotated	s=1	open=Y	rotate=Y	Cons80=0.382	Cons90=0.624	c=2.89	depth=1.73	spacing=13,0.332,0.201,0.133,0.0913,0.138,0.0593,0.0268,0.0127,0.00531,0.00124,0.000301,4.97e-05,5.52e-06
k=5	species=syncmer_closed_rotated	s=1	open=N	rotate=Y	Cons80=0.446	Cons90=0.703	c=2.27	depth=2.21	spacing=4,0.398,0.207,0.124,0.27
k=5	species=syncmer_open_offset	s=1	t=1	open=Y	rotate=N	Cons80=0.348	Cons90=0.586	c=4.03	depth=1.24	spacing=16,0,0.219,0.212,0.225,0.16,0.0953,0.0493,0.0235,0.0097,0.00403,0.00148,0.000631,0.000212,5.77e-05,2.69e-05,3.85e-06
k=5	species=syncmer_open_rotated_offset	s=1	t=1	open=Y	rotate=Y	Cons80=0.348	Cons90=0.586	c=4.03	depth=1.24	spacing=16,0,0.219,0.212,0.225,0.16,0.0953,0.0493,0.0235,0.0097,0.00403,0.00148,0.000631,0.000212,5.77e-05,2.69e-05,3.85e-06
k=5	species=syncmer_closed_rotated_offset	s=1	t=1	open=N	rotate=Y	Cons80=0.424	Cons90=0.681	c=2.91	depth=1.72	spacing=14,0.0625,0.259,0.471,0.145,0.0434,0.013,0.00385,0.00111,0.000322,8.05e-05,1.39e-05,1.94e-05,0,2.78e-06
k=5	species=syncmer_open_offset	s=1	t=2	open=Y	rotate=N	Cons80=0.277	Cons90=0.484	c=5.56	depth=0.90	spacing=32,0,0,0.212,0.194,0.179,0.136,0.0981,0.065,0.0431,0.0282,0.018,0.0108,0.00646,0.00409,0.00235,0.0014,0.000838,0.000488,0.000239,0.000186,9.02e-05,0.000101,2.65e-05,1.59e-05,5.3e-06,0,0,0,0,0,0,5.3e-06
k=5	species=syncmer_open_rotated_offset	s=1	t=2	open=Y	rotate=Y	Cons80=0.277	Cons90=0.484	c=5.56	depth=0.90	spacing=32,0,0,0.212,0.194,0.179,0.136,0.0981,0.065,0.0431,0.0282,0.018,0.0108,0.00646,0.00409,0.00235,0.0014,0.000838,0.000488,0.000239,0.000186,9.02e-05,0.000101,2.65e-05,1.59e-05,5.3e-06,0,0,0,0,0,0,5.3e-06
k=5	species=syncmer_closed_rotated_offset	s=1	t=2	open=N	rotate=Y	Cons80=0.352	Cons90=0.581	c=3.63	depth=1.38	spacing=30,0.0549,0.359,0.173,0.154,0.0927,0.0632,0.0396,0.025,0.0152,0.00944,0.00559,0.00338,0.00197,0.00113,0.00062,0.00044,0.000204,0.000145,7.27e-05,6.58e-05,1.73e-05,1.38e-05,3.46e-06,0,0,0,0,0,0,3.46e-06
k=5	species=syncmer_open_offset	s=1	t=3	open=Y	rotate=N	Cons80=0.207	Cons90=0.366	c=7.63	depth=0.66	spacing=42,0,0.0514,0.0379,0.141,0.129,0.117,0.107,0.0873,0.0722,0.0585,0.0464,0.0359,0.0277,0.0212,0.0164,0.0126,0.00958,0.00752,0.00523,0.00407,0.00293,0.00255,0.00171,0.00124,0.00116,0.000633,0.000538,0.000429,0.000262,0.000247,0.000182,0.000138,0.000131,4.37e-05,1.46e-05,8e-05,2.91e-05,2.91e-05,2.18e-05,7.28e-06,7.28e-06,1.46e-05
k=5	species=syncmer_open_rotated_offset	s=1	t=3	open=Y	rotate=Y	Cons80=0.207	Cons90=0.366	c=7.63	depth=0.66	spacing=42,0,0.0514,0.0379,0.141,0.129,0.117,0.107,0.0873,0.0722,0.0585,0.0464,0.0359,0.0277,0.0212,0.0164,0.0126,0.00958,0.00752,0.00523,0.00407,0.00293,0.00255,0.00171,0.00124,0.00116,0.000633,0.000538,0.000429,0.000262,0.000247,0.000182,0.000138,0.000131,4.37e-05,1.46e-05,8e-05,2.91e-05,2.91e-05,2.18e-05,7.28e-06,7.28e-06,1.46e-05
k=5	species=syncmer_closed_rotated_offset	s=1	t=3	open=N	rotate=Y	Cons80=0.256	Cons90=0.43	c=4.41	depth=1.13	spacing=42,0.452,0.0217,0.016,0.123,0.0676,0.0616,0.0575,0.0433,0.0355,0.0288,0.0219,0.0167,0.013,0.00997,0.0076,0.0059,0.00434,0.0034,0.00237,0.00179,0.00153,0.00108,0.000761,0.000643,0.000374,0.000324,0.000282,0.000177,0.000126,0.000109,9.67e-05,6.31e-05,3.36e-05,1.68e-05,2.52e-05,4.21e-05,8.41e-06,1.26e-05,8.41e-06,4.21e-06,4.21e-06,4.21e-06
k=5	species=syncmer_open_offset	s=1	t=4	open=Y	rotate=N	Cons80=0.149	Cons90=0.265	c=10.45	depth=0.48	spacing=74,0.0462,0.0328,0.0243,0.0177,0.0944,0.0874,0.0807,0.0757,0.0749,0.0646,0.0569,0.0499,0.0426,0.0372,0.0321,0.0276,0.0238,0.0209,0.0166,0.0145,0.0124,0.0108,0.00877,0.00686,0.00678,0.00477,0.00445,0.00371,0.00314,0.00282,0.00225,0.00197,0.00152,0.00129,0.00115,0.000947,0.000847,0.000648,0.000598,0.000548,0.000508,0.000389,0.000339,0.000219,0.000219,0.000189,0.000199,0.000139,0.00011,0.000…
k=5	species=syncmer_open_rotated_offset	s=1	t=4	open=Y	rotate=Y	Cons80=0.149	Cons90=0.265	c=10.45	depth=0.48	spacing=74,0.0462,0.0328,0.0243,0.0177,0.0944,0.0874,0.0807,0.0757,0.0749,0.0646,0.0569,0.0499,0.0426,0.0372,0.0321,0.0276,0.0238,0.0209,0.0166,0.0145,0.0124,0.0108,0.00877,0.00686,0.00678,0.00477,0.00445,0.00371,0.00314,0.00282,0.00225,0.00197,0.00152,0.00129,0.00115,0.000947,0.000847,0.000648,0.000598,0.000548,0.000508,0.000389,0.000339,0.000219,0.000219,0.000189,0.000199,0.000139,0.00011,0.000…
k=5	species=syncmer_closed_rotated_offset	s=1	t=4	open=N	rotate=Y	Cons80=0.149	Cons90=0.265	c=10.45	depth=0.48	spacing=74,0.0462,0.0328,0.0243,0.0177,0.0944,0.0874,0.0807,0.0757,0.0749,0.0646,0.0569,0.0499,0.0426,0.0372,0.0321,0.0276,0.0238,0.0209,0.0166,0.0145,0.0124,0.0108,0.00877,0.00686,0.00678,0.00477,0.00445,0.00371,0.00314,0.00282,0.00225,0.00197,0.00152,0.00129,0.00115,0.000947,0.000847,0.000648,0.000598,0.000548,0.000508,0.000389,0.000339,0.000219,0.000219,0.000189,0.000199,0.000139,0.00011,0.000…
k=5	species=syncmer_closed	s=2	open=N	rotate=N	Cons80=0.485	Cons90=0.739	c=1.89	depth=2.65	spacing=3,0.475,0.162,0.364
k=5	species=syncmer_downsampled_closed	d=2	s=2	open=N	rotate=N	Cons80=0.327	Cons90=0.542	c=3.70	depth=1.35	spacing=38,0.242,0.129,0.229,0.122,0.0841,0.0587,0.0421,0.0291,0.0198,0.0139,0.00967,0.00666,0.00426,0.00321,0.00204,0.00149,0.00106,0.000744,0.000508,0.000321,0.000219,0.000152,0.00013,7.76e-05,5.64e-05,2.82e-05,1.76e-05,1.76e-05,0,7.05e-06,3.53e-06,0,7.05e-06,0,0,0,3.53e-06,3.53e-06
k=5	species=syncmer_downsampled_closed	d=3	s=2	open=N	rotate=N	Cons80=0.256	Cons90=0.434	c=5.15	depth=0.97	spacing=51,0.183,0.0885,0.177,0.12,0.0889,0.0745,0.0563,0.0445,0.0359,0.028,0.022,0.0168,0.0134,0.0113,0.00841,0.00669,0.00525,0.00426,0.00332,0.00255,0.00207,0.00162,0.00133,0.000967,0.000756,0.000608,0.000545,0.000412,0.000226,0.000299,0.000162,0.000147,0.000137,6.38e-05,6.87e-05,9.32e-05,3.43e-05,4.91e-05,5.4e-05,4.91e-06,2.45e-05,1.96e-05,0,9.81e-06,1.47e-05,4.91e-06,0,9.81e-06,0,0,4.91e-06
k=5	species=syncmer_downsampled_closed	d=4	s=2	open=N	rotate=N	Cons80=0.19	Cons90=0.329	c=7.37	depth=0.68	spacing=75,0.112,0.0838,0.138,0.0959,0.081,0.069,0.0603,0.0499,0.044,0.038,0.0325,0.028,0.0231,0.0211,0.0174,0.0148,0.0132,0.011,0.0099,0.00815,0.00692,0.00578,0.00519,0.0044,0.00389,0.00318,0.00266,0.00247,0.00186,0.00184,0.00144,0.00127,0.00113,0.000886,0.000689,0.000682,0.000654,0.000562,0.000394,0.000464,0.000281,0.000232,0.000218,0.000232,0.000211,0.000148,0.000141,0.000119,8.43e-05,9.14e-05…
k=5	species=syncmer_open	s=2	open=Y	rotate=N	Cons80=0.341	Cons90=0.569	c=3.52	depth=1.42	spacing=18,0.291,0.123,0.106,0.151,0.138,0.0791,0.0535,0.0308,0.0153,0.00762,0.00339,0.0013,0.000534,0.000232,8.06e-05,2.01e-05,1.01e-05,3.36e-06
k=5	species=syncmer_open_rotated	s=2	open=Y	rotate=Y	Cons80=0.3	Cons90=0.507	c=4.17	depth=1.20	spacing=31,0.253,0.122,0.1,0.0872,0.156,0.0848,0.0649,0.0442,0.0341,0.0188,0.0126,0.00772,0.00532,0.00316,0.00194,0.00102,0.000858,0.000477,0.000199,0.000159,8.34e-05,5.56e-05,5.56e-05,1.59e-05,1.19e-05,7.95e-06,0,7.95e-06,3.97e-06,0,3.97e-06
k=5	species=syncmer_closed_rotated	s=2	open=N	rotate=Y	Cons80=0.415	Cons90=0.662	c=2.46	depth=2.04	spacing=14,0.436,0.152,0.107,0.219,0.0302,0.0294,0.0167,0.00519,0.00209,0.000766,0.000276,7.73e-05,2.34e-05,9.37e-06
k=5	species=syncmer_open_offset	s=2	t=1	open=Y	rotate=N	Cons80=0.346	Cons90=0.584	c=4.13	depth=1.21	spacing=16,0,0.155,0.254,0.238,0.165,0.0977,0.0501,0.0231,0.01,0.0038,0.00147,0.000539,0.000161,7.09e-05,7.87e-06,1.18e-05
k=5	species=syncmer_open_rotated_offset	s=2	t=1	open=Y	rotate=Y	Cons80=0.313	Cons90=0.536	c=4.72	depth=1.06	spacing=25,0,0.109,0.198,0.228,0.175,0.119,0.0746,0.0434,0.0242,0.0127,0.00746,0.00407,0.00199,0.00107,0.000594,0.000311,0.000171,9e-05,7.2e-05,3.6e-05,4.5e-06,9e-06,4.5e-06,4.5e-06,4.5e-06
k=5	species=syncmer_closed_rotated_offset	s=2	t=1	open=N	rotate=Y	Cons80=0.432	Cons90=0.686	c=2.64	depth=1.89	spacing=15,0.163,0.306,0.365,0.101,0.0386,0.0168,0.00598,0.00229,0.000778,0.000199,6.8e-05,1.76e-05,5.03e-06,2.52e-06,2.52e-06
k=5	species=syncmer_open_offset	s=2	t=2	open=Y	rotate=N	Cons80=0.331	Cons90=0.566	c=4.38	depth=1.14	spacing=17,0,0.106,0.267,0.228,0.172,0.108,0.06,0.0315,0.0155,0.00715,0.00313,0.00139,0.000501,0.000221,5.43e-05,8.35e-06,8.35e-06
k=5	species=syncmer_open_rotated_offset	s=2	t=2	open=Y	rotate=Y	Cons80=0.299	Cons90=0.516	c=5.02	depth=1.00	spacing=27,0,0.0564,0.224,0.213,0.179,0.123,0.0799,0.0496,0.0305,0.0179,0.0111,0.00668,0.00368,0.0023,0.00135,0.000875,0.00055,0.00023,0.000158,0.000129,4.78e-05,3.83e-05,2.39e-05,4.78e-06,4.78e-06,4.78e-06,4.78e-06
k=5	species=syncmer_closed_rotated_offset	s=2	t=2	open=N	rotate=Y	Cons80=0.418	Cons90=0.668	c=2.73	depth=1.83	spacing=14,0.159,0.367,0.25,0.118,0.0566,0.0282,0.0122,0.00544,0.00208,0.000836,0.000281,0.000115,2.6e-05,2.6e-06
k=5	species=syncmer_open_offset	s=2	t=3	open=Y	rotate=N	Cons80=0.303	Cons90=0.513	c=4.08	depth=1.23	spacing=23,0.287,0.0867,0.0696,0.162,0.116,0.0865,0.0678,0.0455,0.03,0.0193,0.0116,0.00723,0.0043,0.00265,0.00137,0.000848,0.000381,0.00021,0.00014,7e-05,4.67e-05,1.94e-05,1.94e-05
k=5	species=syncmer_open_rotated_offset	s=2	t=3	open=Y	rotate=Y	Cons80=0.257	Cons90=0.446	c=5.50	depth=0.91	spacing=33,0.113,0.0994,0.0738,0.13,0.15,0.108,0.0889,0.0699,0.0502,0.036,0.0256,0.0174,0.0122,0.00847,0.00546,0.00405,0.00244,0.00165,0.00119,0.000782,0.000514,0.000262,0.000184,0.000147,0.000121,8.92e-05,7.87e-05,2.62e-05,1.05e-05,2.1e-05,1.05e-05,0,1.05e-05
k=5	species=syncmer_closed_rotated_offset	s=2	t=3	open=N	rotate=Y	Cons80=0.368	Cons90=0.598	c=2.87	depth=1.74	spacing=21,0.44,0.109,0.0946,0.162,0.0665,0.0502,0.0336,0.0186,0.0115,0.00654,0.00332,0.00183,0.00115,0.000591,0.000325,0.000126,6.84e-05,3.28e-05,2.46e-05,1.09e-05,5.47e-06
k=5	species=syncmer_closed	s=3	open=N	rotate=N	Cons80=0.533	Cons90=0.781	c=1.49	depth=3.35	spacing=2,0.508,0.492
k=5	species=syncmer_downsampled_closed	d=2	s=3	open=N	rotate=N	Cons80=0.358	Cons90=0.584	c=3.18	depth=1.57	spacing=31,0.249,0.266,0.164,0.109,0.072,0.0479,0.0315,0.0209,0.0135,0.00901,0.00591,0.00374,0.00251,0.00161,0.00117,0.000812,0.000476,0.000318,0.000218,0.000124,8.79e-05,4.55e-05,4.55e-05,3.64e-05,1.52e-05,9.09e-06,6.06e-06,9.09e-06,0,0,3.03e-06
k=5	species=syncmer_downsampled_closed	d=3	s=3	open=N	rotate=N	Cons80=0.309	Cons90=0.513	c=3.95	depth=1.27	spacing=50,0.192,0.239,0.151,0.11,0.0833,0.0605,0.044,0.0327,0.0234,0.0171,0.0125,0.0097,0.00686,0.0051,0.00373,0.0026,0.00201,0.00142,0.000975,0.000825,0.000489,0.000467,0.000365,0.0002,0.000162,0.000105,9.41e-05,7.15e-05,5.65e-05,3.39e-05,2.26e-05,1.51e-05,2.64e-05,3.77e-06,3.77e-06,3.77e-06,0,0,0,3.77e-06,0,0,0,0,0,0,0,0,0,3.77e-06
k=5	species=syncmer_downsampled_closed	d=4	s=3	open=N	rotate=N	Cons80=0.204	Cons90=0.351	c=6.72	depth=0.74	spacing=76,0.116,0.141,0.119,0.0929,0.082,0.0694,0.0573,0.0488,0.0417,0.035,0.0296,0.0251,0.0226,0.0183,0.0153,0.0132,0.011,0.00915,0.00809,0.00696,0.00591,0.00484,0.00413,0.00368,0.00308,0.00238,0.0019,0.00162,0.00167,0.00128,0.00098,0.000814,0.00066,0.000602,0.000506,0.000416,0.000397,0.000423,0.000301,0.000301,0.000218,0.000167,0.000115,0.000135,0.000103,0.000109,7.69e-05,4.48e-05,7.69e-05,3.8…
k=5	species=syncmer_open	s=3	open=Y	rotate=N	Cons80=0.393	Cons90=0.641	c=2.93	depth=1.70	spacing=15,0.282,0.123,0.271,0.15,0.0976,0.0433,0.0201,0.00746,0.00296,0.000996,0.000333,0.000118,3.36e-05,1.12e-05,2.8e-06
k=5	species=syncmer_open_rotated	s=3	open=Y	rotate=Y	Cons80=0.286	Cons90=0.487	c=4.67	depth=1.07	spacing=41,0.164,0.0755,0.19,0.14,0.123,0.0857,0.0651,0.0446,0.0327,0.0229,0.0164,0.0113,0.00818,0.00587,0.00427,0.00298,0.00207,0.0015,0.00114,0.000828,0.000557,0.000405,0.000236,0.000183,0.000107,9.8e-05,9.35e-05,7.13e-05,2.23e-05,2.67e-05,1.34e-05,2.23e-05,8.91e-06,4.45e-06,0,4.45e-06,0,0,0,0,4.45e-06
k=5	species=syncmer_closed_rotated	s=3	open=N	rotate=Y	Cons80=0.417	Cons90=0.663	c=2.49	depth=2.01	spacing=17,0.387,0.185,0.187,0.13,0.0584,0.0308,0.0125,0.00548,0.00243,0.00111,0.00046,0.00019,8.77e-05,4.27e-05,9.49e-06,7.11e-06,2.37e-06
k=5	species=syncmer_open_offset	s=3	t=1	open=Y	rotate=N	Cons80=0.416	Cons90=0.671	c=3.03	depth=1.65	spacing=14,0,0.387,0.335,0.177,0.071,0.0218,0.00621,0.00158,0.000315,8.39e-05,2.6e-05,0,0,2.89e-06
k=5	species=syncmer_open_rotated_offset	s=3	t=1	open=Y	rotate=Y	Cons80=0.29	Cons90=0.493	c=4.97	depth=1.01	spacing=39,0,0.173,0.21,0.169,0.132,0.0924,0.067,0.0469,0.033,0.024,0.0162,0.0111,0.00772,0.00549,0.004,0.00275,0.00175,0.00153,0.000985,0.000673,0.000478,0.000426,0.000237,0.000208,0.000133,7.11e-05,4.26e-05,4.74e-05,4.74e-05,2.84e-05,2.84e-05,1.42e-05,4.74e-06,1.42e-05,0,0,4.74e-06,0,4.74e-06
k=5	species=syncmer_closed_rotated_offset	s=3	t=1	open=N	rotate=Y	Cons80=0.432	Cons90=0.684	c=2.57	depth=1.95	spacing=18,0.182,0.381,0.254,0.106,0.046,0.0191,0.00731,0.00306,0.00122,0.000514,0.000149,6.86e-05,2.2e-05,9.8e-06,4.9e-06,0,0,2.45e-06
k=5	species=syncmer_open_offset	s=3	t=2	open=Y	rotate=N	Cons80=0.39	Cons90=0.638	c=3.04	depth=1.65	spacing=15,0.225,0.16,0.277,0.162,0.0977,0.0455,0.0204,0.00804,0.00293,0.0011,0.000376,0.000104,4.63e-05,1.74e-05,2.89e-06
k=5	species=syncmer_open_rotated_offset	s=3	t=2	open=Y	rotate=Y	Cons80=0.28	Cons90=0.479	c=5.01	depth=1.00	spacing=33,0.0791,0.115,0.175,0.154,0.132,0.0979,0.0714,0.0515,0.0371,0.0258,0.0179,0.0128,0.00895,0.00625,0.00438,0.00312,0.00222,0.00136,0.00119,0.000646,0.000622,0.000406,0.000244,0.000167,0.00012,8.13e-05,6.22e-05,5.26e-05,5.74e-05,2.87e-05,3.35e-05,4.78e-06,9.56e-06
k=5	species=syncmer_closed_rotated_offset	s=3	t=2	open=N	rotate=Y	Cons80=0.426	Cons90=0.677	c=2.58	depth=1.94	spacing=15,0.241,0.291,0.261,0.119,0.0526,0.0217,0.0085,0.0034,0.00134,0.000487,0.000187,0.000116,3.94e-05,1.23e-05,2.46e-06
k=6	species=modulo_submer	d=2	Cons80=0.408	Cons90=0.681	c=1.99	depth=3.01	spacing=18,0.505,0.246,0.125,0.0624,0.0316,0.0152,0.00748,0.00381,0.00183,0.000974,0.000448,0.000245,0.000123,8.92e-05,2.47e-05,9.49e-06,7.59e-06,9.49e-06
k=6	species=modulo_submer	d=3	Cons80=0.337	Cons90=0.593	c=2.88	depth=2.08	spacing=28,0.346,0.229,0.148,0.0955,0.063,0.0411,0.0274,0.0176,0.0116,0.00741,0.00497,0.00305,0.0019,0.00138,0.000895,0.000566,0.000423,0.000275,0.000143,7.14e-05,5.77e-05,3.02e-05,2.2e-05,3.57e-05,8.24e-06,1.37e-05,0,5.49e-06
k=6	species=modulo_submer	d=4	Cons80=0.268	Cons90=0.49	c=4.15	depth=1.45	spacing=56,0.242,0.179,0.14,0.107,0.0807,0.0612,0.0458,0.0349,0.0267,0.0201,0.0151,0.0115,0.0087,0.00663,0.00485,0.00368,0.00285,0.00216,0.00168,0.00124,0.000973,0.00074,0.000601,0.000396,0.00038,0.000277,0.000182,0.000138,0.000115,0.000115,7.12e-05,4.35e-05,5.14e-05,3.16e-05,1.98e-05,3.56e-05,7.91e-06,7.91e-06,3.96e-06,0,0,7.91e-06,3.96e-06,7.91e-06,0,0,3.96e-06,3.96e-06,0,0,0,0,0,0,0,3.96e-06
k=6	species=modulo_submer	d=5	Cons80=0.233	Cons90=0.432	c=5.06	depth=1.19	spacing=56,0.203,0.158,0.125,0.102,0.0801,0.065,0.0523,0.0425,0.0335,0.0274,0.0218,0.0177,0.0147,0.0114,0.0088,0.00755,0.0058,0.0046,0.00379,0.00321,0.00249,0.00193,0.00157,0.00133,0.000965,0.000854,0.000598,0.000507,0.00041,0.000347,0.00028,0.000285,0.000207,0.000159,0.000125,9.17e-05,7.24e-05,5.79e-05,3.38e-05,3.86e-05,9.65e-06,0,1.45e-05,9.65e-06,9.65e-06,1.93e-05,9.65e-06,9.65e-06,0,0,4.83e-0…
k=6	species=modulo_submer	d=6	Cons80=0.215	Cons90=0.404	c=5.64	depth=1.06	spacing=64,0.178,0.141,0.122,0.0987,0.0811,0.0676,0.0564,0.045,0.0377,0.0305,0.0256,0.0206,0.0163,0.014,0.0115,0.00913,0.00835,0.00654,0.00523,0.00436,0.00342,0.00293,0.00249,0.00196,0.00167,0.00121,0.00108,0.000942,0.000662,0.000662,0.000506,0.000393,0.000318,0.000285,0.000248,0.00021,0.000199,0.000124,7.53e-05,0.000113,7e-05,6.46e-05,4.84e-05,4.31e-05,5.38e-06,1.61e-05,2.69e-05,1.61e-05,4.31e-0…
k=6	species=modulo_submer	d=7	Cons80=0.186	Cons90=0.352	c=6.80	depth=0.88	spacing=87,0.154,0.125,0.104,0.0902,0.0769,0.0657,0.0562,0.0469,0.0409,0.0351,0.0307,0.0254,0.0215,0.0181,0.0156,0.014,0.0115,0.00982,0.00853,0.00698,0.00605,0.00552,0.0046,0.00372,0.00332,0.00293,0.00256,0.00191,0.00176,0.00149,0.00136,0.000966,0.000908,0.000811,0.000772,0.000636,0.000577,0.000376,0.00035,0.000272,0.000292,0.000201,0.000201,0.000143,0.000136,7.13e-05,9.73e-05,0.000104,0.00011,9.…
k=6	species=modulo_submer	d=8	Cons80=0.152	Cons90=0.293	c=8.71	depth=0.69	spacing=110,0.114,0.102,0.0925,0.0808,0.0707,0.0616,0.0544,0.0486,0.0444,0.0389,0.0328,0.03,0.0261,0.0236,0.0206,0.0183,0.0161,0.0144,0.0123,0.0109,0.00981,0.00852,0.00717,0.00666,0.00618,0.00576,0.00458,0.0044,0.00383,0.00354,0.00273,0.00259,0.00224,0.00221,0.00179,0.00182,0.00152,0.00144,0.00115,0.00113,0.00088,0.00083,0.000764,0.000656,0.000565,0.000565,0.000432,0.000407,0.000374,0.000266,0.00…
k=6	species=modulo_submer	d=10	Cons80=0.135	Cons90=0.261	c=10.06	depth=0.60	spacing=107,0.101,0.0922,0.0812,0.0722,0.0648,0.0573,0.0526,0.0474,0.0422,0.0386,0.0349,0.0303,0.0286,0.0254,0.0226,0.0203,0.0186,0.0168,0.015,0.0141,0.0123,0.011,0.00963,0.00947,0.00733,0.0072,0.00673,0.00585,0.00485,0.00511,0.00443,0.00381,0.00347,0.00301,0.003,0.00276,0.00238,0.00183,0.00158,0.00169,0.00179,0.00152,0.00128,0.00105,0.00116,0.000997,0.000882,0.000595,0.000633,0.000681,0.000479,0…
k=6	species=minimizer	w=2	Cons80=0.46	Cons90=0.741	c=1.50	depth=4.01	spacing=2,0.504,0.496
k=6	species=minimizer	w=3	Cons80=0.408	Cons90=0.692	c=1.99	depth=3.01	spacing=3,0.339,0.328,0.333
k=6	species=minimizer	w=4	Cons80=0.365	Cons90=0.649	c=2.49	depth=2.41	spacing=4,0.256,0.247,0.247,0.25
k=6	species=minimizer	w=5	Cons80=0.328	Cons90=0.609	c=2.99	depth=2.01	spacing=5,0.205,0.198,0.199,0.198,0.2
k=6	species=minimizer	w=6	Cons80=0.297	Cons90=0.572	c=3.49	depth=1.72	spacing=6,0.171,0.165,0.167,0.166,0.166,0.166
k=6	species=minimizer	w=7	Cons80=0.267	Cons90=0.529	c=3.99	depth=1.51	spacing=7,0.147,0.141,0.143,0.142,0.142,0.142,0.143
k=6	species=minimizer	w=8	Cons80=0.241	Cons90=0.487	c=4.49	depth=1.34	spacing=8,0.128,0.124,0.125,0.124,0.124,0.124,0.123,0.126
k=6	species=minimizer	w=9	Cons80=0.219	Cons90=0.449	c=4.99	depth=1.20	spacing=9,0.114,0.111,0.111,0.111,0.111,0.111,0.11,0.112,0.111
k=6	species=minimizer	w=10	Cons80=0.201	Cons90=0.415	c=5.49	depth=1.09	spacing=10,0.103,0.0993,0.101,0.0997,0.0987,0.0998,0.0986,0.101,0.0997,0.1
k=6	species=minimizer	w=11	Cons80=0.184	Cons90=0.384	c=5.99	depth=1.00	spacing=11,0.0932,0.0905,0.0917,0.0911,0.0892,0.0904,0.09,0.0918,0.091,0.0906,0.0907
k=6	species=minimizer	w=12	Cons80=0.17	Cons90=0.357	c=6.49	depth=0.92	spacing=12,0.0853,0.0828,0.0839,0.0839,0.0816,0.0827,0.0824,0.0846,0.0833,0.083,0.0827,0.0839
k=6	species=minimizer	w=13	Cons80=0.158	Cons90=0.334	c=7.00	depth=0.86	spacing=13,0.0785,0.0762,0.0776,0.0776,0.0749,0.0766,0.0762,0.0781,0.077,0.0767,0.076,0.077,0.0777
k=6	species=minimizer	w=14	Cons80=0.147	Cons90=0.313	c=7.49	depth=0.80	spacing=14,0.0728,0.0707,0.0723,0.0717,0.0695,0.0711,0.0715,0.0728,0.0718,0.0708,0.0707,0.0716,0.0719,0.0709
k=6	species=minimizer	w=15	Cons80=0.138	Cons90=0.294	c=7.99	depth=0.75	spacing=15,0.0682,0.0653,0.0678,0.0669,0.0651,0.0662,0.0667,0.068,0.0669,0.0664,0.0659,0.0671,0.0666,0.0662,0.0667
k=6	species=minimizer	w=16	Cons80=0.129	Cons90=0.277	c=8.50	depth=0.71	spacing=16,0.0635,0.0611,0.0636,0.0628,0.061,0.062,0.0624,0.064,0.0627,0.0623,0.0619,0.0631,0.0624,0.0621,0.0621,0.0631
k=6	species=minimizer	w=17	Cons80=0.122	Cons90=0.262	c=9.01	depth=0.67	spacing=17,0.0595,0.0574,0.0598,0.0593,0.0575,0.0582,0.0585,0.0603,0.0589,0.0584,0.0582,0.0597,0.0588,0.0584,0.0585,0.0591,0.0595
k=6	species=syncmer_closed	s=1	open=N	rotate=N	Cons80=0.373	Cons90=0.65	c=2.60	depth=2.31	spacing=5,0.359,0.206,0.13,0.0864,0.219
k=6	species=syncmer_downsampled_closed	d=2	s=1	open=N	rotate=N	Cons80=0.23	Cons90=0.434	c=5.31	depth=1.13	spacing=48,0.183,0.125,0.103,0.0798,0.146,0.0772,0.0595,0.0464,0.0385,0.0305,0.0235,0.0187,0.0145,0.0117,0.00893,0.00698,0.0057,0.00422,0.0034,0.00262,0.00215,0.00161,0.00132,0.000987,0.000845,0.000597,0.000471,0.0004,0.000309,0.000319,0.000162,0.000162,0.000106,7.09e-05,5.57e-05,6.58e-05,3.54e-05,4.05e-05,2.02e-05,1.01e-05,1.52e-05,1.01e-05,0,0,1.01e-05,0,0,1.01e-05
k=6	species=syncmer_downsampled_closed	d=3	s=1	open=N	rotate=N	Cons80=0.186	Cons90=0.357	c=7.07	depth=0.85	spacing=75,0.119,0.108,0.0871,0.0723,0.127,0.0756,0.0635,0.0536,0.046,0.0394,0.0328,0.0271,0.0229,0.0198,0.0165,0.0142,0.0118,0.0102,0.00829,0.00697,0.00577,0.00502,0.00419,0.00343,0.00299,0.00247,0.00214,0.00184,0.00167,0.00134,0.000931,0.000937,0.000883,0.000742,0.000472,0.000418,0.000378,0.000303,0.000303,0.000303,0.000162,0.000162,0.000148,9.44e-05,8.09e-05,8.09e-05,2.7e-05,0.000101,4.05e-05,…
k=6	species=syncmer_downsampled_closed	d=4	s=1	open=N	rotate=N	Cons80=0.121	Cons90=0.237	c=11.58	depth=0.52	spacing=145,0.0746,0.0687,0.0622,0.0547,0.0778,0.0611,0.0551,0.0478,0.0457,0.0419,0.0368,0.034,0.0309,0.0291,0.0252,0.024,0.0213,0.0186,0.0168,0.0162,0.0147,0.013,0.0117,0.0109,0.00977,0.00864,0.00832,0.00727,0.00641,0.00527,0.00574,0.00493,0.00475,0.00421,0.00362,0.00368,0.00338,0.00258,0.00235,0.00223,0.0023,0.00215,0.00183,0.00175,0.00147,0.00134,0.00115,0.000961,0.000895,0.000829,0.000685,0.0…
k=6	species=syncmer_open	s=1	open=Y	rotate=N	Cons80=0.328	Cons90=0.588	c=3.15	depth=1.90	spacing=15,0.309,0.198,0.136,0.0953,0.068,0.105,0.0477,0.0228,0.0104,0.00504,0.00205,0.000539,0.000135,3.01e-05,3.01e-06
k=6	species=syncmer_open_rotated	s=1	open=Y	rotate=Y	Cons80=0.328	Cons90=0.588	c=3.15	depth=1.90	spacing=15,0.309,0.198,0.136,0.0953,0.068,0.105,0.0477,0.0228,0.0104,0.00504,0.00205,0.000539,0.000135,3.01e-05,3.01e-06
k=6	species=syncmer_closed_rotated	s=1	open=N	rotate=Y	Cons80=0.373	Cons90=0.65	c=2.60	depth=2.31	spacing=5,0.359,0.206,0.13,0.0864,0.219
k=6	species=syncmer_open_offset	s=1	t=1	open=Y	rotate=N	Cons80=0.3	Cons90=0.558	c=4.33	depth=1.38	spacing=17,0,0.211,0.206,0.159,0.162,0.119,0.0703,0.0389,0.0188,0.00898,0.00374,0.00155,0.000533,0.000202,4.96e-05,2.48e-05,8.26e-06
k=6	species=syncmer_open_rotated_offset	s=1	t=1	open=Y	rotate=Y	Cons80=0.3	Cons90=0.558	c=4.33	depth=1.38	spacing=17,0,0.211,0.206,0.159,0.162,0.119,0.0703,0.0389,0.0188,0.00898,0.00374,0.00155,0.000533,0.000202,4.96e-05,2.48e-05,8.26e-06
k=6	species=syncmer_closed_rotated_offset	s=1	t=1	open=N	rotate=Y	Cons80=0.355	Cons90=0.633	c=3.35	depth=1.79	spacing=14,0.0466,0.243,0.213,0.36,0.0993,0.0277,0.0075,0.00216,0.000626,0.000153,3.84e-05,1.28e-05,9.59e-06,3.2e-06
k=6	species=syncmer_open_offset	s=1	t=2	open=Y	rotate=N	Cons80=0.247	Cons90=0.477	c=5.91	depth=1.01	spacing=32,0,0,0.152,0.193,0.177,0.148,0.11,0.0765,0.0517,0.0345,0.0223,0.0136,0.00845,0.0053,0.00306,0.00195,0.00113,0.000643,0.000288,0.000242,0.000118,0.000124,3.95e-05,1.69e-05,1.13e-05,0,0,0,0,0,0,5.64e-06
k=6	species=syncmer_open_rotated_offset	s=1	t=2	open=Y	rotate=Y	Cons80=0.247	Cons90=0.477	c=5.91	depth=1.01	spacing=32,0,0,0.152,0.193,0.177,0.148,0.11,0.0765,0.0517,0.0345,0.0223,0.0136,0.00845,0.0053,0.00306,0.00195,0.00113,0.000643,0.000288,0.000242,0.000118,0.000124,3.95e-05,1.69e-05,1.13e-05,0,0,0,0,0,0,5.64e-06
k=6	species=syncmer_closed_rotated_offset	s=1	t=2	open=N	rotate=Y	Cons80=0.306	Cons90=0.563	c=4.22	depth=1.42	spacing=29,0.0413,0.0292,0.438,0.152,0.14,0.0742,0.0507,0.0294,0.0179,0.0108,0.00682,0.00388,0.00208,0.00121,0.000761,0.000427,0.000266,0.000121,0.000105,5.24e-05,2.82e-05,1.61e-05,0,0,0,0,0,0,4.03e-06
k=6	species=syncmer_open_offset	s=1	t=3	open=Y	rotate=N	Cons80=0.188	Cons90=0.373	c=8.05	depth=0.75	spacing=42,0,0,0.0386,0.141,0.13,0.124,0.113,0.0932,0.0783,0.0634,0.0504,0.0394,0.0306,0.0232,0.0179,0.014,0.0107,0.00818,0.00584,0.00455,0.00317,0.00272,0.00188,0.00144,0.00125,0.000714,0.000614,0.000484,0.000284,0.000269,0.000192,0.000154,0.000131,4.61e-05,3.07e-05,8.45e-05,3.07e-05,3.07e-05,1.54e-05,7.68e-06,1.54e-05,1.54e-05
k=6	species=syncmer_open_rotated_offset	s=1	t=3	open=Y	rotate=Y	Cons80=0.188	Cons90=0.373	c=8.05	depth=0.75	spacing=42,0,0,0.0386,0.141,0.13,0.124,0.113,0.0932,0.0783,0.0634,0.0504,0.0394,0.0306,0.0232,0.0179,0.014,0.0107,0.00818,0.00584,0.00455,0.00317,0.00272,0.00188,0.00144,0.00125,0.000714,0.000614,0.000484,0.000284,0.000269,0.000192,0.000154,0.000131,4.61e-05,3.07e-05,8.45e-05,3.07e-05,3.07e-05,1.54e-05,7.68e-06,1.54e-05,1.54e-05
k=6	species=syncmer_closed_rotated_offset	s=1	t=3	open=N	rotate=Y	Cons80=0.24	Cons90=0.449	c=5.21	depth=1.15	spacing=42,0.0367,0.36,0.0133,0.122,0.111,0.0681,0.0656,0.0518,0.0399,0.0314,0.0241,0.0184,0.0143,0.0108,0.0083,0.00627,0.00451,0.00369,0.00242,0.00212,0.00155,0.00114,0.00088,0.000497,0.000512,0.000398,0.000249,0.000194,0.000139,0.000129,9.45e-05,4.97e-05,3.98e-05,3.48e-05,2.49e-05,3.48e-05,1.49e-05,9.95e-06,4.97e-06,4.97e-06,4.97e-06,4.97e-06
k=6	species=syncmer_open_offset	s=1	t=4	open=Y	rotate=N	Cons80=0.139	Cons90=0.278	c=10.95	depth=0.55	spacing=74,0,0.0341,0.0257,0.0186,0.0945,0.0916,0.0848,0.0798,0.0784,0.0683,0.06,0.0525,0.0455,0.0393,0.0341,0.029,0.0251,0.0221,0.0176,0.0153,0.0131,0.0114,0.00934,0.00726,0.00717,0.00501,0.00477,0.00399,0.00318,0.00307,0.00237,0.00213,0.00155,0.0014,0.0012,0.000992,0.000909,0.00071,0.000575,0.000616,0.000543,0.000387,0.000387,0.00024,0.000209,0.000188,0.00023,0.000125,0.000125,0.000167,0.000104…
k=6	species=syncmer_open_rotated_offset	s=1	t=4	open=Y	rotate=Y	Cons80=0.139	Cons90=0.278	c=10.95	depth=0.55	spacing=74,0,0.0341,0.0257,0.0186,0.0945,0.0916,0.0848,0.0798,0.0784,0.0683,0.06,0.0525,0.0455,0.0393,0.0341,0.029,0.0251,0.0221,0.0176,0.0153,0.0131,0.0114,0.00934,0.00726,0.00717,0.00501,0.00477,0.00399,0.00318,0.00307,0.00237,0.00213,0.00155,0.0014,0.0012,0.000992,0.000909,0.00071,0.000575,0.000616,0.000543,0.000387,0.000387,0.00024,0.000209,0.000188,0.00023,0.000125,0.000125,0.000167,0.000104…
k=6	species=syncmer_closed_rotated_offset	s=1	t=4	open=N	rotate=Y	Cons80=0.172	Cons90=0.325	c=6.29	depth=0.95	spacing=73,0.445,0.0146,0.0106,0.00773,0.0876,0.0481,0.0461,0.0447,0.0435,0.0354,0.0312,0.0269,0.0237,0.0199,0.0174,0.015,0.0129,0.0105,0.00938,0.00743,0.00699,0.00539,0.00452,0.00403,0.00321,0.00272,0.00246,0.00189,0.00159,0.00151,0.00131,0.000931,0.000774,0.000696,0.00063,0.000498,0.000444,0.000354,0.00033,0.000336,0.00024,0.000222,0.000174,0.000108,0.000114,0.000114,9.61e-05,7.2e-05,9e-05,5.4e…
k=6	species=syncmer_open_offset	s=1	t=5	open=Y	rotate=N	Cons80=0.103	Cons90=0.205	c=14.80	depth=0.41	spacing=103,0.0313,0.0229,0.0168,0.0124,0.00864,0.0675,0.062,0.0595,0.0591,0.0568,0.0568,0.0505,0.0467,0.0439,0.0397,0.036,0.0326,0.0298,0.0256,0.0251,0.0215,0.0206,0.0174,0.0153,0.0148,0.0124,0.0119,0.0105,0.00948,0.00862,0.00724,0.00704,0.00589,0.00524,0.00443,0.00469,0.0039,0.00349,0.00302,0.00298,0.00274,0.00217,0.00223,0.00215,0.00172,0.0015,0.00134,0.00127,0.0012,0.000974,0.000635,0.000917,…
k=6	species=syncmer_open_rotated_offset	s=1	t=5	open=Y	rotate=Y	Cons80=0.103	Cons90=0.205	c=14.80	depth=0.41	spacing=103,0.0313,0.0229,0.0168,0.0124,0.00864,0.0675,0.062,0.0595,0.0591,0.0568,0.0568,0.0505,0.0467,0.0439,0.0397,0.036,0.0326,0.0298,0.0256,0.0251,0.0215,0.0206,0.0174,0.0153,0.0148,0.0124,0.0119,0.0105,0.00948,0.00862,0.00724,0.00704,0.00589,0.00524,0.00443,0.00469,0.0039,0.00349,0.00302,0.00298,0.00274,0.00217,0.00223,0.00215,0.00172,0.0015,0.00134,0.00127,0.0012,0.000974,0.000635,0.000917,…
k=6	species=syncmer_closed_rotated_offset	s=1	t=5	open=N	rotate=Y	Cons80=0.103	Cons90=0.205	c=14.80	depth=0.41	spacing=103,0.0313,0.0229,0.0168,0.0124,0.00864,0.0675,0.062,0.0595,0.0591,0.0568,0.0568,0.0505,0.0467,0.0439,0.0397,0.036,0.0326,0.0298,0.0256,0.0251,0.0215,0.0206,0.0174,0.0153,0.0148,0.0124,0.0119,0.0105,0.00948,0.00862,0.00724,0.00704,0.00589,0.00524,0.00443,0.00469,0.0039,0.00349,0.00302,0.00298,0.00274,0.00217,0.00223,0.00215,0.00172,0.0015,0.00134,0.00127,0.0012,0.000974,0.000635,0.000917,…
k=6	species=syncmer_closed	s=2	open=N	rotate=N	Cons80=0.395	Cons90=0.674	c=2.32	depth=2.59	spacing=4,0.423,0.151,0.11,0.316
k=6	species=syncmer_downsampled_closed	d=2	s=2	open=N	rotate=N	Cons80=0.254	Cons90=0.473	c=4.68	depth=1.28	spacing=41,0.215,0.107,0.0899,0.187,0.106,0.0684,0.0536,0.0436,0.0317,0.0239,0.0182,0.0134,0.0103,0.00764,0.00602,0.00454,0.00338,0.00256,0.00182,0.00157,0.00117,0.000781,0.000683,0.000505,0.000397,0.000339,0.000165,0.000147,0.000125,9.82e-05,6.25e-05,5.36e-05,5.36e-05,3.13e-05,2.23e-05,8.93e-06,4.47e-06,8.93e-06,1.79e-05,0,8.93e-06
k=6	species=syncmer_downsampled_closed	d=3	s=2	open=N	rotate=N	Cons80=0.197	Cons90=0.376	c=6.53	depth=0.92	spacing=71,0.147,0.0945,0.0708,0.139,0.104,0.0707,0.061,0.0522,0.0432,0.0365,0.031,0.0255,0.0207,0.0167,0.0145,0.012,0.00963,0.00882,0.00698,0.00575,0.00469,0.00373,0.00346,0.0027,0.00227,0.00196,0.00176,0.00133,0.00128,0.000822,0.000872,0.000717,0.000555,0.000436,0.000424,0.000255,0.000274,0.000237,0.000168,0.000162,8.1e-05,0.000174,6.23e-05,4.98e-05,8.1e-05,3.74e-05,4.36e-05,3.12e-05,4.36e-05,4…
k=6	species=syncmer_downsampled_closed	d=4	s=2	open=N	rotate=N	Cons80=0.139	Cons90=0.27	c=10.00	depth=0.60	spacing=99,0.0886,0.0644,0.0565,0.105,0.0771,0.0634,0.0568,0.0527,0.0479,0.042,0.0363,0.0326,0.0293,0.0257,0.0231,0.0212,0.0183,0.0167,0.0156,0.0137,0.0116,0.0109,0.00924,0.00866,0.0076,0.00699,0.00611,0.00536,0.00434,0.00444,0.00372,0.00342,0.00324,0.00279,0.0028,0.00222,0.00196,0.00182,0.00166,0.00138,0.00133,0.00128,0.00116,0.000877,0.000877,0.000811,0.000629,0.000648,0.000467,0.000439,0.00042…
k=6	species=syncmer_open	s=2	open=Y	rotate=N	Cons80=0.275	Cons90=0.511	c=4.18	depth=1.44	spacing=23,0.272,0.11,0.102,0.0721,0.123,0.112,0.0717,0.0509,0.0362,0.0227,0.0129,0.00715,0.00404,0.00216,0.00101,0.000478,0.000247,9.56e-05,3.58e-05,1.99e-05,0,7.96e-06,3.98e-06
k=6	species=syncmer_open_rotated	s=2	open=Y	rotate=Y	Cons80=0.245	Cons90=0.459	c=4.83	depth=1.24	spacing=40,0.249,0.107,0.0989,0.0673,0.063,0.13,0.0737,0.0585,0.0432,0.0321,0.0262,0.0162,0.0116,0.00797,0.00528,0.00368,0.0023,0.00159,0.00113,0.000705,0.000466,0.000295,0.000221,0.000138,0.00012,6.45e-05,1.84e-05,3.23e-05,3.23e-05,1.38e-05,0,4.61e-06,4.61e-06,0,9.22e-06,4.61e-06,0,0,0,4.61e-06
k=6	species=syncmer_closed_rotated	s=2	open=N	rotate=Y	Cons80=0.338	Cons90=0.599	c=2.93	depth=2.05	spacing=20,0.393,0.146,0.103,0.0724,0.196,0.0239,0.0289,0.0169,0.012,0.00357,0.002,0.000853,0.00042,0.000151,5.31e-05,3.64e-05,1.68e-05,5.59e-06,0,2.8e-06
k=6	species=syncmer_open_offset	s=2	t=1	open=Y	rotate=N	Cons80=0.276	Cons90=0.523	c=4.96	depth=1.21	spacing=19,0,0.132,0.142,0.189,0.184,0.133,0.0918,0.058,0.0342,0.0179,0.00928,0.00449,0.00195,0.000876,0.000341,0.000189,7.58e-05,2.37e-05,4.73e-06
k=6	species=syncmer_open_rotated_offset	s=2	t=1	open=Y	rotate=Y	Cons80=0.256	Cons90=0.49	c=5.49	depth=1.09	spacing=26,0,0.0984,0.131,0.156,0.181,0.141,0.103,0.0715,0.0483,0.0288,0.0177,0.0101,0.00579,0.00332,0.00164,0.00115,0.000591,0.000335,0.000136,7.85e-05,3.14e-05,2.62e-05,5.23e-06,5.23e-06,5.23e-06,5.23e-06
k=6	species=syncmer_closed_rotated_offset	s=2	t=1	open=N	rotate=Y	Cons80=0.353	Cons90=0.626	c=3.16	depth=1.90	spacing=17,0.139,0.262,0.17,0.29,0.0711,0.0319,0.0222,0.00837,0.00342,0.00175,0.000633,0.000235,9.04e-05,3.01e-05,6.03e-06,6.03e-06,3.01e-06
k=6	species=syncmer_open_offset	s=2	t=2	open=Y	rotate=N	Cons80=0.274	Cons90=0.523	c=5.19	depth=1.16	spacing=20,0,0,0.213,0.222,0.199,0.147,0.0957,0.0579,0.0331,0.0169,0.0088,0.00427,0.00189,0.000847,0.000287,0.000139,2.97e-05,9.9e-06,0,4.95e-06
k=6	species=syncmer_open_rotated_offset	s=2	t=2	open=Y	rotate=Y	Cons80=0.252	Cons90=0.485	c=5.79	depth=1.04	spacing=30,0,0,0.143,0.21,0.184,0.157,0.108,0.074,0.0482,0.0291,0.0186,0.0112,0.00678,0.00416,0.00259,0.00137,0.000923,0.000569,0.000321,0.000287,0.000138,0.000116,6.08e-05,3.87e-05,1.66e-05,2.21e-05,5.53e-06,5.53e-06,1.11e-05,5.53e-06
k=6	species=syncmer_closed_rotated_offset	s=2	t=2	open=N	rotate=Y	Cons80=0.353	Cons90=0.626	c=3.26	depth=1.84	spacing=17,0.107,0.146,0.429,0.151,0.0958,0.0349,0.021,0.00844,0.00424,0.00169,0.000724,0.000261,0.000134,4.97e-05,1.24e-05,1.55e-05,3.11e-06
k=6	species=syncmer_open_offset	s=2	t=3	open=Y	rotate=N	Cons80=0.248	Cons90=0.478	c=5.72	depth=1.05	spacing=24,0,0.0864,0.104,0.181,0.167,0.136,0.106,0.0763,0.052,0.0346,0.022,0.0138,0.00811,0.00516,0.00286,0.00177,0.000868,0.000464,0.000267,0.000169,6.55e-05,2.73e-05,4.37e-05,2.73e-05
k=6	species=syncmer_open_rotated_offset	s=2	t=3	open=Y	rotate=Y	Cons80=0.229	Cons90=0.447	c=6.32	depth=0.95	spacing=33,0,0.0499,0.0978,0.158,0.162,0.14,0.11,0.0852,0.0618,0.0437,0.0302,0.0208,0.014,0.00934,0.00622,0.00426,0.00249,0.0016,0.00123,0.000765,0.000524,0.000325,0.000199,0.000133,0.00012,3.61e-05,4.22e-05,4.82e-05,1.2e-05,0,2.41e-05,0,6.02e-06
k=6	species=syncmer_closed_rotated_offset	s=2	t=3	open=N	rotate=Y	Cons80=0.326	Cons90=0.586	c=3.42	depth=1.75	spacing=21,0.132,0.337,0.113,0.178,0.0947,0.0506,0.0414,0.0233,0.0127,0.00799,0.00443,0.00238,0.00138,0.00077,0.000326,0.000176,6.85e-05,3.59e-05,1.63e-05,9.78e-06,9.78e-06
k=6	species=syncmer_open_offset	s=2	t=4	open=Y	rotate=N	Cons80=0.23	Cons90=0.438	c=5.22	depth=1.15	spacing=33,0.262,0.0721,0.0626,0.0476,0.127,0.0969,0.0767,0.0644,0.0536,0.0399,0.0287,0.021,0.0152,0.0106,0.007,0.00475,0.00322,0.0022,0.00164,0.00107,0.000667,0.000378,0.000224,0.000189,9.95e-05,5.97e-05,3.98e-05,3.48e-05,1.49e-05,4.97e-06,4.97e-06,9.95e-06,4.97e-06
k=6	species=syncmer_open_rotated_offset	s=2	t=4	open=Y	rotate=Y	Cons80=0.199	Cons90=0.388	c=6.86	depth=0.87	spacing=40,0.1,0.0817,0.0634,0.0526,0.102,0.122,0.093,0.0809,0.0686,0.0575,0.0441,0.0335,0.026,0.0198,0.0145,0.0106,0.00778,0.00568,0.00446,0.00326,0.00233,0.00164,0.0012,0.000785,0.00051,0.000379,0.000406,0.000229,0.000118,8.5e-05,9.81e-05,7.2e-05,6.54e-05,2.62e-05,1.31e-05,1.31e-05,1.31e-05,0,1.31e-05,6.54e-06
k=6	species=syncmer_closed_rotated_offset	s=2	t=4	open=N	rotate=Y	Cons80=0.286	Cons90=0.522	c=3.57	depth=1.68	spacing=28,0.408,0.1,0.0669,0.0731,0.132,0.0578,0.0471,0.0368,0.0267,0.0167,0.0116,0.0079,0.00523,0.00315,0.00222,0.00127,0.00077,0.000508,0.000409,0.000221,0.000143,6.81e-05,3.75e-05,2.73e-05,3.41e-06,1.36e-05,3.41e-06,6.81e-06
k=6	species=syncmer_closed	s=3	open=N	rotate=N	Cons80=0.429	Cons90=0.709	c=2.00	depth=3.00	spacing=3,0.406,0.189,0.405
k=6	species=syncmer_downsampled_closed	d=2	s=3	open=N	rotate=N	Cons80=0.295	Cons90=0.537	c=3.81	depth=1.57	spacing=37,0.211,0.135,0.249,0.118,0.0809,0.0643,0.0431,0.0294,0.0207,0.0145,0.0101,0.00688,0.00507,0.00337,0.00258,0.00179,0.00111,0.000803,0.000567,0.000454,0.000327,0.000222,0.000116,0.000105,5.81e-05,5.45e-05,3.63e-05,2.54e-05,1.09e-05,0,3.63e-06,3.63e-06,7.27e-06,0,0,0,3.63e-06
k=6	species=syncmer_downsampled_closed	d=3	s=3	open=N	rotate=N	Cons80=0.216	Cons90=0.407	c=5.79	depth=1.04	spacing=60,0.149,0.1,0.169,0.104,0.0859,0.0741,0.0575,0.0474,0.039,0.0319,0.0264,0.0215,0.0169,0.0143,0.0117,0.00937,0.00733,0.00638,0.00536,0.00423,0.00349,0.00286,0.0023,0.00186,0.00149,0.0011,0.000939,0.000778,0.000618,0.000646,0.00042,0.000315,0.000304,0.000254,0.000254,0.000182,9.94e-05,0.000149,9.39e-05,9.39e-05,5.52e-05,4.97e-05,3.31e-05,3.86e-05,2.21e-05,1.1e-05,3.31e-05,0,0,1.66e-05,0,5.…
k=6	species=syncmer_downsampled_closed	d=4	s=3	open=N	rotate=N	Cons80=0.165	Cons90=0.318	c=8.12	depth=0.74	spacing=79,0.1,0.0676,0.131,0.0922,0.077,0.0702,0.0599,0.0521,0.046,0.0406,0.0341,0.0301,0.0263,0.0221,0.0195,0.0171,0.0145,0.0131,0.0114,0.0101,0.00827,0.00741,0.00601,0.00548,0.00523,0.00416,0.00369,0.00341,0.00259,0.00235,0.00221,0.0019,0.00156,0.0015,0.00113,0.00104,0.000975,0.000689,0.000658,0.000581,0.000542,0.000403,0.000341,0.000341,0.000294,0.000302,0.000255,0.000255,0.000155,0.000108,0.…
k=6	species=syncmer_open	s=3	open=Y	rotate=N	Cons80=0.3	Cons90=0.552	c=3.85	depth=1.56	spacing=20,0.242,0.105,0.105,0.191,0.126,0.0899,0.063,0.036,0.0206,0.0111,0.00581,0.00272,0.00132,0.000566,0.000272,0.000143,6.62e-05,1.84e-05,7.35e-06,3.68e-06
k=6	species=syncmer_open_rotated	s=3	open=Y	rotate=Y	Cons80=0.235	Cons90=0.445	c=5.47	depth=1.10	spacing=43,0.155,0.0755,0.0918,0.141,0.119,0.102,0.0795,0.0607,0.0452,0.0339,0.0254,0.0191,0.0136,0.00991,0.00729,0.00557,0.00414,0.00284,0.00233,0.0015,0.00114,0.000886,0.000725,0.000495,0.000334,0.000255,0.000219,0.000136,7.82e-05,9.39e-05,5.21e-05,2.09e-05,3.13e-05,2.61e-05,2.09e-05,5.21e-06,5.21e-06,5.21e-06,5.21e-06,0,0,0,5.21e-06
k=6	species=syncmer_closed_rotated	s=3	open=N	rotate=Y	Cons80=0.337	Cons90=0.597	c=2.97	depth=2.02	spacing=27,0.36,0.167,0.115,0.129,0.104,0.0528,0.0345,0.0182,0.00985,0.00489,0.00254,0.00124,0.000573,0.000306,0.000159,6.81e-05,3.69e-05,2.27e-05,5.67e-06,2.84e-06,0,2.84e-06,0,0,0,0,2.84e-06
k=6	species=syncmer_open_offset	s=3	t=1	open=Y	rotate=N	Cons80=0.318	Cons90=0.585	c=4.09	depth=1.47	spacing=16,0,0.138,0.291,0.233,0.164,0.0908,0.0468,0.0216,0.00917,0.00348,0.00139,0.000464,0.000168,6.24e-05,2.34e-05,1.17e-05
k=6	species=syncmer_open_rotated_offset	s=3	t=1	open=Y	rotate=Y	Cons80=0.241	Cons90=0.462	c=5.82	depth=1.03	spacing=39,0,0.0728,0.173,0.175,0.149,0.117,0.0859,0.063,0.046,0.0331,0.0231,0.0163,0.0123,0.00917,0.00662,0.00484,0.00335,0.00267,0.00159,0.00123,0.000966,0.000694,0.0006,0.000372,0.000278,0.000194,0.000122,0.00015,4.44e-05,5e-05,2.22e-05,1.67e-05,2.78e-05,1.11e-05,2.78e-05,0,0,0,5.55e-06
k=6	species=syncmer_closed_rotated_offset	s=3	t=1	open=N	rotate=Y	Cons80=0.353	Cons90=0.624	c=3.08	depth=1.95	spacing=20,0.161,0.283,0.215,0.165,0.0875,0.0473,0.022,0.0102,0.00478,0.00214,0.000962,0.000455,0.000211,9.39e-05,4.69e-05,1.76e-05,1.17e-05,0,2.93e-06,2.93e-06
k=6	species=syncmer_open_offset	s=3	t=2	open=Y	rotate=N	Cons80=0.326	Cons90=0.594	c=3.92	depth=1.53	spacing=16,0,0.178,0.289,0.232,0.151,0.081,0.0395,0.0175,0.00695,0.00277,0.000968,0.00037,0.000112,4.48e-05,7.47e-06,3.74e-06
k=6	species=syncmer_open_rotated_offset	s=3	t=2	open=Y	rotate=Y	Cons80=0.236	Cons90=0.451	c=5.93	depth=1.01	spacing=47,0,0.0824,0.174,0.165,0.143,0.11,0.0843,0.0621,0.0466,0.0347,0.0248,0.0191,0.0138,0.0105,0.00763,0.00569,0.00434,0.00307,0.00212,0.00189,0.00129,0.000928,0.000679,0.000458,0.000368,0.000368,0.000232,0.000164,0.000141,8.49e-05,3.96e-05,1.7e-05,3.96e-05,2.83e-05,1.7e-05,5.66e-06,5.66e-06,1.7e-05,5.66e-06,0,0,0,0,5.66e-06,0,0,5.66e-06
k=6	species=syncmer_closed_rotated_offset	s=3	t=2	open=N	rotate=Y	Cons80=0.355	Cons90=0.626	c=3.11	depth=1.93	spacing=18,0.154,0.22,0.305,0.156,0.0862,0.041,0.0195,0.00925,0.00433,0.00221,0.00096,0.000403,0.000278,6.81e-05,5.92e-05,1.78e-05,2.07e-05,5.92e-06
k=6	species=syncmer_open_offset	s=3	t=3	open=Y	rotate=N	Cons80=0.289	Cons90=0.537	c=4.15	depth=1.44	spacing=22,0.176,0.139,0.0939,0.19,0.136,0.0951,0.0699,0.0428,0.0251,0.0149,0.00819,0.00422,0.00216,0.00103,0.000507,0.000258,0.000115,7.13e-05,3.17e-05,1.19e-05,3.96e-06,3.96e-06
k=6	species=syncmer_open_rotated_offset	s=3	t=3	open=Y	rotate=Y	Cons80=0.221	Cons90=0.427	c=6.12	depth=0.98	spacing=42,0.0701,0.104,0.0764,0.134,0.129,0.109,0.0895,0.0701,0.0543,0.0415,0.0313,0.0228,0.0173,0.0129,0.00904,0.00708,0.00531,0.0041,0.00308,0.00205,0.00142,0.00125,0.000805,0.000741,0.000484,0.000338,0.000198,0.000216,0.000117,8.17e-05,5.25e-05,4.67e-05,4.67e-05,5.83e-05,5.25e-05,2.92e-05,2.33e-05,2.92e-05,5.83e-06,0,0,5.83e-06
k=6	species=syncmer_closed_rotated_offset	s=3	t=3	open=N	rotate=Y	Cons80=0.338	Cons90=0.603	c=3.16	depth=1.90	spacing=21,0.229,0.241,0.136,0.184,0.0928,0.0505,0.0318,0.0163,0.00815,0.00469,0.00249,0.00111,0.00059,0.000352,0.000132,8.43e-05,3.91e-05,3.01e-05,9.03e-06,3.01e-06,6.02e-06
k=6	species=syncmer_closed	s=4	open=N	rotate=N	Cons80=0.474	Cons90=0.752	c=1.51	depth=3.96	spacing=2,0.486,0.514
k=6	species=syncmer_downsampled_closed	d=2	s=4	open=N	rotate=N	Cons80=0.335	Cons90=0.592	c=3.07	depth=1.96	spacing=32,0.242,0.291,0.16,0.115,0.0688,0.0447,0.0285,0.0181,0.0116,0.00737,0.0047,0.00311,0.00186,0.00129,0.000871,0.000491,0.000301,0.000243,0.00014,8.77e-05,4.97e-05,1.75e-05,1.17e-05,8.77e-06,5.85e-06,0,0,2.92e-06,0,0,2.92e-06,2.92e-06
k=6	species=syncmer_downsampled_closed	d=3	s=4	open=N	rotate=N	Cons80=0.268	Cons90=0.492	c=4.31	depth=1.39	spacing=45,0.166,0.228,0.146,0.115,0.0844,0.0639,0.0484,0.0363,0.0285,0.0201,0.0157,0.0116,0.00901,0.00665,0.00515,0.00391,0.00303,0.00218,0.00169,0.00126,0.000977,0.000534,0.000431,0.000419,0.000259,0.000242,0.000136,0.00014,9.03e-05,9.03e-05,9.45e-05,4.11e-05,1.64e-05,1.64e-05,1.23e-05,2.05e-05,8.21e-06,8.21e-06,0,4.11e-06,8.21e-06,4.11e-06,0,0,4.11e-06
k=6	species=syncmer_downsampled_closed	d=4	s=4	open=N	rotate=N	Cons80=0.2	Cons90=0.378	c=6.38	depth=0.94	spacing=66,0.113,0.151,0.118,0.102,0.0845,0.0718,0.06,0.0495,0.042,0.0341,0.0283,0.0245,0.0199,0.0162,0.0144,0.011,0.00964,0.00803,0.00676,0.00543,0.00487,0.00414,0.0033,0.00306,0.00227,0.0021,0.00162,0.0012,0.00105,0.00101,0.000809,0.000712,0.000602,0.000511,0.000383,0.000383,0.00031,0.000243,0.000213,0.000158,0.000176,0.000158,0.000103,8.52e-05,9.13e-05,7.3e-05,4.87e-05,4.26e-05,4.87e-05,2.43e-…
k=6	species=syncmer_open	s=4	open=Y	rotate=N	Cons80=0.35	Cons90=0.622	c=3.05	depth=1.97	spacing=15,0.243,0.154,0.257,0.16,0.0991,0.0491,0.023,0.00962,0.004,0.0014,0.000444,0.000131,6.1e-05,2.03e-05,2.9e-06
k=6	species=syncmer_open_rotated	s=4	open=Y	rotate=Y	Cons80=0.226	Cons90=0.429	c=5.82	depth=1.03	spacing=52,0.0964,0.089,0.141,0.137,0.114,0.0939,0.0733,0.0576,0.0448,0.0345,0.0272,0.0211,0.016,0.0124,0.0091,0.00741,0.00563,0.00441,0.00352,0.0028,0.00209,0.00179,0.00125,0.000977,0.000749,0.000599,0.00056,0.000305,0.000266,0.000172,0.000139,0.000133,9.43e-05,6.66e-05,6.1e-05,8.88e-05,4.44e-05,2.22e-05,2.77e-05,1.66e-05,2.22e-05,1.11e-05,1.11e-05,5.55e-06,0,1.11e-05,0,0,5.55e-06,0,0,5.55e-06
k=6	species=syncmer_closed_rotated	s=4	open=N	rotate=Y	Cons80=0.335	Cons90=0.596	c=2.99	depth=2.01	spacing=32,0.34,0.163,0.17,0.12,0.0842,0.0491,0.0304,0.0177,0.0104,0.00608,0.00374,0.00214,0.00116,0.000873,0.000388,0.00024,0.000137,7.42e-05,6.85e-05,2.57e-05,2e-05,0,1.14e-05,0,2.85e-06,0,0,0,0,0,0,2.85e-06
k=6	species=syncmer_open_offset	s=4	t=1	open=Y	rotate=N	Cons80=0.38	Cons90=0.659	c=2.95	depth=2.04	spacing=11,0,0.424,0.324,0.166,0.0617,0.0184,0.00461,0.00114,0.000236,4.5e-05,1.4e-05
k=6	species=syncmer_open_rotated_offset	s=4	t=1	open=Y	rotate=Y	Cons80=0.231	Cons90=0.437	c=5.88	depth=1.02	spacing=54,0,0.168,0.159,0.146,0.116,0.0914,0.0717,0.055,0.0428,0.0338,0.0257,0.0204,0.0156,0.0118,0.0093,0.00747,0.00605,0.00418,0.00359,0.00266,0.00218,0.00177,0.0011,0.000958,0.000869,0.0006,0.000443,0.000387,0.000269,0.000168,0.000191,0.00014,7.85e-05,7.29e-05,2.8e-05,1.68e-05,0,4.48e-05,5.6e-05,1.12e-05,2.24e-05,5.6e-06,1.68e-05,0,5.6e-06,5.6e-06,0,0,0,0,5.6e-06,5.6e-06,0,5.6e-06
k=6	species=syncmer_closed_rotated_offset	s=4	t=1	open=N	rotate=Y	Cons80=0.353	Cons90=0.621	c=3.01	depth=2.00	spacing=27,0.153,0.351,0.198,0.136,0.0727,0.0401,0.0225,0.0123,0.00697,0.00385,0.00203,0.00116,0.000651,0.000338,0.000129,0.000123,4.88e-05,4.01e-05,1.72e-05,5.74e-06,8.6e-06,0,5.74e-06,2.87e-06,2.87e-06,0,2.87e-06
k=6	species=syncmer_open_offset	s=4	t=2	open=Y	rotate=N	Cons80=0.354	Cons90=0.625	c=3.01	depth=1.99	spacing=16,0.24,0.163,0.26,0.159,0.0949,0.0462,0.0215,0.00887,0.00348,0.00131,0.000499,0.000144,3.73e-05,1.44e-05,5.74e-06,2.87e-06
k=6	species=syncmer_open_rotated_offset	s=4	t=2	open=Y	rotate=Y	Cons80=0.223	Cons90=0.425	c=5.94	depth=1.01	spacing=57,0.0821,0.0918,0.14,0.14,0.115,0.0942,0.0748,0.0584,0.045,0.0348,0.0277,0.0208,0.0169,0.0129,0.00988,0.00815,0.00657,0.00476,0.00357,0.00286,0.00225,0.00185,0.00135,0.00117,0.000754,0.000674,0.00055,0.000414,0.000306,0.000204,0.000164,0.000176,0.000136,0.000108,9.63e-05,5.1e-05,7.93e-05,3.97e-05,2.27e-05,1.7e-05,5.67e-06,1.13e-05,2.27e-05,5.67e-06,5.67e-06,5.67e-06,0,0,0,5.67e-06,0,0,0,…
k=6	species=syncmer_closed_rotated_offset	s=4	t=2	open=N	rotate=Y	Cons80=0.348	Cons90=0.616	c=3.02	depth=1.98	spacing=26,0.234,0.195,0.264,0.131,0.0817,0.0423,0.0235,0.0128,0.00677,0.00367,0.00196,0.00106,0.000669,0.000329,0.000182,0.000141,4.33e-05,4.33e-05,1.44e-05,1.44e-05,1.15e-05,0,0,0,0,2.88e-06
k=7	species=modulo_submer	d=2	Cons80=0.363	Cons90=0.658	c=1.98	depth=3.53	spacing=21,0.507,0.248,0.123,0.0615,0.0308,0.0152,0.00721,0.00377,0.00188,0.000898,0.000474,0.000255,0.000155,4.35e-05,2.65e-05,1.13e-05,3.78e-06,5.67e-06,0,0,1.89e-06
k=7	species=modulo_submer	d=3	Cons80=0.298	Cons90=0.572	c=2.94	depth=2.38	spacing=32,0.344,0.221,0.148,0.0976,0.0644,0.0431,0.0287,0.0186,0.012,0.00777,0.00535,0.00341,0.00231,0.00159,0.00108,0.000602,0.000454,0.000347,0.00016,0.000106,8.4e-05,5.88e-05,4.2e-05,8.4e-06,1.4e-05,1.12e-05,5.6e-06,0,0,2.8e-06,0,2.8e-06
k=7	species=modulo_submer	d=4	Cons80=0.248	Cons90=0.493	c=3.98	depth=1.76	spacing=44,0.256,0.184,0.139,0.106,0.0789,0.0593,0.0443,0.0328,0.0248,0.0183,0.0138,0.0108,0.00803,0.00605,0.00437,0.00326,0.00257,0.00192,0.00141,0.00118,0.00079,0.000578,0.000399,0.000334,0.000243,0.000179,0.000156,0.000106,7.98e-05,3.42e-05,3.42e-05,3.42e-05,2.28e-05,1.52e-05,2.66e-05,7.6e-06,0,3.8e-06,1.14e-05,0,3.8e-06,0,0,3.8e-06
k=7	species=modulo_submer	d=5	Cons80=0.212	Cons90=0.434	c=5.01	depth=1.40	spacing=52,0.199,0.163,0.128,0.101,0.0811,0.0648,0.0517,0.0426,0.0333,0.0262,0.0222,0.0175,0.0139,0.0113,0.00898,0.00722,0.00548,0.00462,0.00356,0.00294,0.00236,0.00172,0.00137,0.00125,0.000988,0.000778,0.000664,0.000396,0.000353,0.000267,0.000267,0.000224,0.000205,0.000129,0.000105,6.68e-05,8.12e-05,3.82e-05,6.21e-05,2.86e-05,2.86e-05,1.43e-05,1.43e-05,1.43e-05,0,9.55e-06,1.43e-05,0,0,0,0,4.77e-…
k=7	species=modulo_submer	d=6	Cons80=0.194	Cons90=0.4	c=5.73	depth=1.22	spacing=68,0.172,0.147,0.12,0.098,0.0801,0.0667,0.0565,0.0454,0.0376,0.0304,0.0254,0.021,0.0172,0.0145,0.0119,0.00972,0.00817,0.00666,0.0055,0.00452,0.0038,0.00308,0.00236,0.00222,0.00165,0.00142,0.00111,0.00109,0.000983,0.000688,0.000513,0.000459,0.000322,0.000382,0.000202,0.000208,0.000246,0.00018,0.000153,9.83e-05,7.1e-05,6.01e-05,7.1e-05,6.01e-05,4.92e-05,2.18e-05,1.64e-05,3.28e-05,2.73e-05,2…
k=7	species=modulo_submer	d=7	Cons80=0.165	Cons90=0.345	c=7.06	depth=0.99	spacing=103,0.149,0.119,0.1,0.09,0.0774,0.0662,0.0553,0.0485,0.0413,0.0352,0.0308,0.0261,0.0231,0.0194,0.0162,0.0146,0.0126,0.0106,0.00968,0.00768,0.00698,0.0056,0.00471,0.00411,0.00372,0.00316,0.00269,0.00242,0.0019,0.00158,0.00139,0.00139,0.00108,0.000916,0.000821,0.000586,0.000586,0.000404,0.000491,0.000438,0.00031,0.000269,0.000242,0.000289,0.000215,0.000128,0.000101,0.000101,8.75e-05,3.37e-0…
k=7	species=modulo_submer	d=8	Cons80=0.151	Cons90=0.317	c=7.92	depth=0.88	spacing=87,0.13,0.11,0.0958,0.0846,0.0723,0.0641,0.056,0.0484,0.0427,0.0371,0.0328,0.0282,0.0244,0.0215,0.0191,0.0168,0.0148,0.0131,0.0113,0.00967,0.00826,0.00711,0.00614,0.0056,0.00499,0.00458,0.00406,0.00341,0.0029,0.0028,0.00225,0.00215,0.00171,0.00133,0.00114,0.00116,0.00103,0.000733,0.000793,0.000665,0.000612,0.000582,0.00037,0.000476,0.00037,0.000249,0.000204,0.000242,0.000189,0.000181,0.00…
k=7	species=modulo_submer	d=10	Cons80=0.124	Cons90=0.268	c=9.92	depth=0.71	spacing=100,0.099,0.0941,0.0817,0.0732,0.0656,0.0588,0.0522,0.0486,0.0432,0.0374,0.0348,0.0314,0.0282,0.0254,0.023,0.0209,0.0177,0.0162,0.0147,0.0142,0.0122,0.0105,0.0101,0.00871,0.00827,0.0074,0.0062,0.00551,0.00506,0.00433,0.00403,0.00372,0.00315,0.00304,0.00289,0.00249,0.0022,0.00211,0.00172,0.00176,0.00147,0.00121,0.00137,0.00107,0.00105,0.000804,0.000662,0.000738,0.000539,0.000454,0.000634,0…
k=7	species=minimizer	w=2	Cons80=0.406	Cons90=0.712	c=1.50	depth=4.68	spacing=2,0.503,0.497
k=7	species=minimizer	w=3	Cons80=0.362	Cons90=0.667	c=2.00	depth=3.50	spacing=3,0.337,0.329,0.335
k=7	species=minimizer	w=4	Cons80=0.325	Cons90=0.626	c=2.50	depth=2.80	spacing=4,0.252,0.248,0.25,0.25
k=7	species=minimizer	w=5	Cons80=0.293	Cons90=0.589	c=3.00	depth=2.34	spacing=5,0.202,0.198,0.201,0.199,0.2
k=7	species=minimizer	w=6	Cons80=0.266	Cons90=0.554	c=3.50	depth=2.00	spacing=6,0.168,0.166,0.168,0.167,0.165,0.167
k=7	species=minimizer	w=7	Cons80=0.242	Cons90=0.521	c=4.00	depth=1.75	spacing=7,0.143,0.143,0.144,0.143,0.142,0.143,0.143
k=7	species=minimizer	w=8	Cons80=0.22	Cons90=0.486	c=4.50	depth=1.56	spacing=8,0.125,0.125,0.126,0.124,0.124,0.125,0.125,0.126
k=7	species=minimizer	w=9	Cons80=0.201	Cons90=0.452	c=5.00	depth=1.40	spacing=9,0.112,0.111,0.112,0.11,0.11,0.111,0.111,0.112,0.111
k=7	species=minimizer	w=10	Cons80=0.184	Cons90=0.421	c=5.49	depth=1.27	spacing=10,0.1,0.101,0.101,0.0992,0.0992,0.1,0.0997,0.102,0.0993,0.0987
k=7	species=minimizer	w=11	Cons80=0.169	Cons90=0.392	c=5.99	depth=1.17	spacing=11,0.0913,0.0917,0.0915,0.09,0.0903,0.0916,0.0906,0.0923,0.0902,0.0895,0.0911
k=7	species=minimizer	w=12	Cons80=0.157	Cons90=0.366	c=6.50	depth=1.08	spacing=12,0.0831,0.0845,0.0838,0.0822,0.083,0.0837,0.0834,0.0847,0.0825,0.0821,0.0829,0.0843
k=7	species=minimizer	w=13	Cons80=0.147	Cons90=0.343	c=7.00	depth=1.00	spacing=13,0.0766,0.0778,0.0774,0.0761,0.0764,0.0774,0.0771,0.0783,0.0764,0.0756,0.0761,0.0779,0.0768
k=7	species=minimizer	w=14	Cons80=0.137	Cons90=0.322	c=7.49	depth=0.93	spacing=14,0.0705,0.072,0.0721,0.071,0.0712,0.0717,0.0723,0.0727,0.0712,0.0704,0.0708,0.0721,0.0708,0.0712
k=7	species=minimizer	w=15	Cons80=0.128	Cons90=0.303	c=8.00	depth=0.88	spacing=15,0.0658,0.0669,0.0672,0.0665,0.0666,0.0669,0.0674,0.068,0.0664,0.0658,0.0662,0.0671,0.0656,0.0665,0.0671
k=7	species=minimizer	w=16	Cons80=0.121	Cons90=0.286	c=8.50	depth=0.82	spacing=16,0.0614,0.0632,0.0628,0.0621,0.0623,0.0628,0.0636,0.0635,0.0624,0.0617,0.0619,0.0629,0.0612,0.0628,0.0628,0.0627
k=7	species=minimizer	w=17	Cons80=0.114	Cons90=0.271	c=9.00	depth=0.78	spacing=17,0.0576,0.0596,0.0591,0.0587,0.0588,0.0591,0.0597,0.0597,0.0587,0.0577,0.0581,0.0594,0.0577,0.0591,0.0591,0.059,0.059
k=7	species=minimizer	w=18	Cons80=0.107	Cons90=0.257	c=9.50	depth=0.74	spacing=18,0.0543,0.0561,0.0561,0.0553,0.0554,0.0559,0.0563,0.0566,0.0558,0.0544,0.0546,0.0562,0.0542,0.0557,0.056,0.0555,0.0557,0.0556
k=7	species=minimizer	w=19	Cons80=0.102	Cons90=0.244	c=10.01	depth=0.70	spacing=19,0.0514,0.0533,0.053,0.0525,0.0523,0.0531,0.0531,0.0532,0.0529,0.0515,0.0511,0.053,0.0514,0.0527,0.0533,0.0525,0.0529,0.0528,0.0539
k=7	species=minimizer	w=20	Cons80=0.0968	Cons90=0.232	c=10.51	depth=0.67	spacing=20,0.0488,0.0506,0.0506,0.0498,0.0495,0.0502,0.0507,0.0506,0.0506,0.0491,0.0487,0.0504,0.0488,0.0497,0.0505,0.0497,0.0505,0.0501,0.0514,0.0499
k=7	species=syncmer_closed	s=1	open=N	rotate=N	Cons80=0.312	Cons90=0.603	c=2.89	depth=2.43	spacing=6,0.331,0.203,0.134,0.0915,0.0639,0.177
k=7	species=syncmer_downsampled_closed	d=2	s=1	open=N	rotate=N	Cons80=0.198	Cons90=0.412	c=5.76	depth=1.22	spacing=57,0.158,0.131,0.107,0.0881,0.0676,0.126,0.0631,0.0498,0.0406,0.0329,0.0271,0.0215,0.0173,0.0138,0.0111,0.00877,0.00693,0.00585,0.00446,0.00386,0.00286,0.00235,0.00188,0.00162,0.0012,0.000912,0.000742,0.000577,0.000505,0.000434,0.00033,0.000275,0.000159,0.000143,0.000132,0.000126,9.89e-05,5.49e-05,8.24e-05,6.04e-05,6.04e-05,2.75e-05,3.85e-05,1.1e-05,4.94e-05,1.65e-05,1.65e-05,1.65e-05,1.1…
k=7	species=syncmer_downsampled_closed	d=3	s=1	open=N	rotate=N	Cons80=0.144	Cons90=0.309	c=8.49	depth=0.82	spacing=96,0.118,0.0861,0.0815,0.0698,0.0555,0.0993,0.0613,0.0544,0.0466,0.0395,0.0368,0.0319,0.0279,0.0249,0.0212,0.0182,0.0162,0.014,0.0129,0.0114,0.00933,0.00789,0.00693,0.00623,0.00558,0.00465,0.00398,0.00335,0.003,0.00281,0.00241,0.00224,0.00202,0.00167,0.0013,0.00117,0.0011,0.000818,0.000745,0.000648,0.000518,0.000429,0.000365,0.000413,0.000437,0.000275,0.000251,0.000178,0.000194,0.000203,0…
k=7	species=syncmer_downsampled_closed	d=4	s=1	open=N	rotate=N	Cons80=0.11	Cons90=0.236	c=11.82	depth=0.59	spacing=130,0.0849,0.0695,0.0649,0.0563,0.0479,0.0719,0.0537,0.0495,0.0449,0.0393,0.0368,0.0343,0.0302,0.0267,0.0252,0.0235,0.0211,0.0193,0.018,0.016,0.0152,0.0134,0.0114,0.0109,0.0101,0.00902,0.00856,0.00748,0.00705,0.00669,0.00588,0.00531,0.00504,0.00425,0.00407,0.00341,0.00314,0.00301,0.00264,0.00243,0.00239,0.00232,0.00203,0.00192,0.00143,0.00134,0.00133,0.00126,0.00115,0.00118,0.00103,0.0009…
k=7	species=syncmer_open	s=1	open=Y	rotate=N	Cons80=0.281	Cons90=0.555	c=3.36	depth=2.08	spacing=17,0.294,0.196,0.137,0.0981,0.0707,0.0519,0.0797,0.0385,0.0181,0.00897,0.00425,0.00191,0.00089,0.000205,4.48e-05,1.6e-05,3.2e-06
k=7	species=syncmer_open_rotated	s=1	open=Y	rotate=Y	Cons80=0.281	Cons90=0.555	c=3.36	depth=2.08	spacing=17,0.294,0.196,0.137,0.0981,0.0707,0.0519,0.0797,0.0385,0.0181,0.00897,0.00425,0.00191,0.00089,0.000205,4.48e-05,1.6e-05,3.2e-06
k=7	species=syncmer_closed_rotated	s=1	open=N	rotate=Y	Cons80=0.312	Cons90=0.603	c=2.89	depth=2.43	spacing=6,0.331,0.203,0.134,0.0915,0.0639,0.177
k=7	species=syncmer_open_offset	s=1	t=1	open=Y	rotate=N	Cons80=0.259	Cons90=0.529	c=4.57	depth=1.53	spacing=19,0,0.205,0.202,0.157,0.115,0.121,0.0884,0.0541,0.0294,0.0151,0.00725,0.00342,0.00145,0.000575,0.00017,6.97e-05,3.92e-05,1.74e-05,4.35e-06
k=7	species=syncmer_open_rotated_offset	s=1	t=1	open=Y	rotate=Y	Cons80=0.259	Cons90=0.529	c=4.57	depth=1.53	spacing=19,0,0.205,0.202,0.157,0.115,0.121,0.0884,0.0541,0.0294,0.0151,0.00725,0.00342,0.00145,0.000575,0.00017,6.97e-05,3.92e-05,1.74e-05,4.35e-06
k=7	species=syncmer_closed_rotated_offset	s=1	t=1	open=N	rotate=Y	Cons80=0.297	Cons90=0.587	c=3.73	depth=1.87	spacing=14,0.036,0.229,0.209,0.152,0.276,0.0727,0.0191,0.00514,0.00132,0.000349,7.84e-05,2.49e-05,1.07e-05,3.56e-06
k=7	species=syncmer_open_offset	s=1	t=2	open=Y	rotate=N	Cons80=0.216	Cons90=0.461	c=6.19	depth=1.13	spacing=32,0,0,0.149,0.147,0.176,0.148,0.12,0.0859,0.0607,0.0413,0.0271,0.017,0.0107,0.00687,0.00407,0.00249,0.00154,0.000815,0.000402,0.000348,0.000159,0.000154,4.72e-05,2.36e-05,1.77e-05,5.91e-06,0,0,0,0,0,5.91e-06
k=7	species=syncmer_open_rotated_offset	s=1	t=2	open=Y	rotate=Y	Cons80=0.216	Cons90=0.461	c=6.19	depth=1.13	spacing=32,0,0,0.149,0.147,0.176,0.148,0.12,0.0859,0.0607,0.0413,0.0271,0.017,0.0107,0.00687,0.00407,0.00249,0.00154,0.000815,0.000402,0.000348,0.000159,0.000154,4.72e-05,2.36e-05,1.77e-05,5.91e-06,0,0,0,0,0,5.91e-06
k=7	species=syncmer_closed_rotated_offset	s=1	t=2	open=N	rotate=Y	Cons80=0.259	Cons90=0.531	c=4.76	depth=1.47	spacing=28,0.0303,0.0229,0.166,0.371,0.141,0.116,0.0606,0.0384,0.0222,0.0138,0.00802,0.00456,0.00251,0.00159,0.000794,0.000603,0.000263,0.000195,9.53e-05,4.99e-05,2.72e-05,3.63e-05,0,0,0,0,0,4.54e-06
k=7	species=syncmer_open_offset	s=1	t=3	open=Y	rotate=N	Cons80=0.169	Cons90=0.37	c=8.38	depth=0.84	spacing=42,0,0,0,0.14,0.129,0.125,0.119,0.0982,0.0833,0.0682,0.0542,0.0424,0.0334,0.0254,0.0196,0.0152,0.0118,0.009,0.00651,0.00502,0.00354,0.00302,0.00206,0.00157,0.00137,0.000783,0.000672,0.000536,0.000304,0.000296,0.000216,0.000168,0.000128,4e-05,4.8e-05,0.000112,4e-05,3.2e-05,1.6e-05,7.99e-06,1.6e-05,1.6e-05
k=7	species=syncmer_open_rotated_offset	s=1	t=3	open=Y	rotate=Y	Cons80=0.169	Cons90=0.37	c=8.38	depth=0.84	spacing=42,0,0,0,0.14,0.129,0.125,0.119,0.0982,0.0833,0.0682,0.0542,0.0424,0.0334,0.0254,0.0196,0.0152,0.0118,0.009,0.00651,0.00502,0.00354,0.00302,0.00206,0.00157,0.00137,0.000783,0.000672,0.000536,0.000304,0.000296,0.000216,0.000168,0.000128,4e-05,4.8e-05,0.000112,4e-05,3.2e-05,1.6e-05,7.99e-06,1.6e-05,1.6e-05
k=7	species=syncmer_closed_rotated_offset	s=1	t=3	open=N	rotate=Y	Cons80=0.211	Cons90=0.441	c=5.95	depth=1.18	spacing=42,0.0276,0.0197,0.291,0.118,0.11,0.106,0.0732,0.0593,0.0473,0.0351,0.0274,0.0207,0.016,0.0122,0.00906,0.00699,0.00517,0.00382,0.00299,0.00216,0.00178,0.00134,0.000829,0.000602,0.000585,0.000409,0.000312,0.000227,0.000148,0.000142,5.68e-05,6.81e-05,5.68e-05,3.97e-05,1.7e-05,3.97e-05,5.68e-06,1.14e-05,5.68e-06,5.68e-06,5.68e-06,5.68e-06
k=7	species=syncmer_open_offset	s=1	t=4	open=Y	rotate=N	Cons80=0.126	Cons90=0.282	c=11.34	depth=0.62	spacing=74,0,0,0.0261,0.0191,0.0945,0.0919,0.0882,0.0825,0.0808,0.0713,0.063,0.0552,0.0477,0.041,0.0357,0.0307,0.0266,0.0229,0.0186,0.0161,0.0135,0.0119,0.00993,0.00775,0.00744,0.00524,0.00514,0.00426,0.0033,0.00314,0.00245,0.00229,0.00168,0.00145,0.0012,0.00105,0.000985,0.000736,0.000606,0.000617,0.000563,0.000444,0.000411,0.00026,0.000216,0.000184,0.000249,0.00013,0.000119,0.000184,0.000108,5.4…
k=7	species=syncmer_open_rotated_offset	s=1	t=4	open=Y	rotate=Y	Cons80=0.126	Cons90=0.282	c=11.34	depth=0.62	spacing=74,0,0,0.0261,0.0191,0.0945,0.0919,0.0882,0.0825,0.0808,0.0713,0.063,0.0552,0.0477,0.041,0.0357,0.0307,0.0266,0.0229,0.0186,0.0161,0.0135,0.0119,0.00993,0.00775,0.00744,0.00524,0.00514,0.00426,0.0033,0.00314,0.00245,0.00229,0.00168,0.00145,0.0012,0.00105,0.000985,0.000736,0.000606,0.000617,0.000563,0.000444,0.000411,0.00026,0.000216,0.000184,0.000249,0.00013,0.000119,0.000184,0.000108,5.4…
k=7	species=syncmer_closed_rotated_offset	s=1	t=4	open=N	rotate=Y	Cons80=0.161	Cons90=0.34	c=7.30	depth=0.96	spacing=74,0.0243,0.361,0.00897,0.00712,0.0854,0.0817,0.0522,0.0498,0.0493,0.0418,0.0345,0.0301,0.0258,0.0224,0.0189,0.0166,0.0137,0.0119,0.00993,0.00864,0.00724,0.00596,0.00534,0.00373,0.00389,0.003,0.00252,0.00213,0.00174,0.00178,0.00125,0.00104,0.000822,0.000745,0.000718,0.000502,0.000502,0.000418,0.000313,0.000348,0.000362,0.000202,0.000153,9.75e-05,0.000146,0.000132,0.000111,0.000125,5.57e-0…
k=7	species=syncmer_open_offset	s=1	t=5	open=Y	rotate=N	Cons80=0.0948	Cons90=0.212	c=15.28	depth=0.46	spacing=103,0,0.0235,0.0175,0.0128,0.00896,0.0672,0.0646,0.0613,0.0608,0.0589,0.0588,0.052,0.0489,0.0452,0.0413,0.0372,0.0337,0.0307,0.0266,0.026,0.0224,0.0213,0.0182,0.0155,0.0153,0.013,0.0124,0.0108,0.00973,0.00903,0.00758,0.00727,0.00602,0.00555,0.00453,0.00479,0.00409,0.0036,0.0031,0.00312,0.00284,0.00224,0.00229,0.00227,0.00176,0.00154,0.00141,0.0013,0.00121,0.00105,0.000656,0.000932,0.00078…
k=7	species=syncmer_open_rotated_offset	s=1	t=5	open=Y	rotate=Y	Cons80=0.0948	Cons90=0.212	c=15.28	depth=0.46	spacing=103,0,0.0235,0.0175,0.0128,0.00896,0.0672,0.0646,0.0613,0.0608,0.0589,0.0588,0.052,0.0489,0.0452,0.0413,0.0372,0.0337,0.0307,0.0266,0.026,0.0224,0.0213,0.0182,0.0155,0.0153,0.013,0.0124,0.0108,0.00973,0.00903,0.00758,0.00727,0.00602,0.00555,0.00453,0.00479,0.00409,0.0036,0.0031,0.00312,0.00284,0.00224,0.00229,0.00227,0.00176,0.00154,0.00141,0.0013,0.00121,0.00105,0.000656,0.000932,0.00078…
k=7	species=syncmer_closed_rotated_offset	s=1	t=5	open=N	rotate=Y	Cons80=0.116	Cons90=0.246	c=8.76	depth=0.80	spacing=102,0.44,0.00995,0.00736,0.00511,0.00412,0.0629,0.0353,0.0345,0.0335,0.0336,0.0328,0.0281,0.0261,0.0241,0.0222,0.0193,0.0185,0.0154,0.015,0.0134,0.0125,0.0107,0.00946,0.00856,0.00769,0.0072,0.0064,0.00572,0.00536,0.00442,0.0043,0.00359,0.00309,0.00284,0.0027,0.00242,0.00208,0.00195,0.00169,0.00165,0.00146,0.00129,0.00118,0.00109,0.000977,0.000726,0.000785,0.000785,0.000576,0.000468,0.0004…
k=7	species=syncmer_open_offset	s=1	t=6	open=Y	rotate=N	Cons80=0.0697	Cons90=0.157	c=20.51	depth=0.34	spacing=170,0.0206,0.0158,0.0127,0.00847,0.0062,0.00469,0.0479,0.0468,0.0468,0.044,0.0433,0.042,0.0421,0.0402,0.0372,0.0359,0.0327,0.0321,0.0287,0.0281,0.0256,0.0261,0.023,0.0205,0.02,0.0179,0.0171,0.0149,0.0144,0.0141,0.0128,0.0123,0.0108,0.011,0.00968,0.00915,0.00843,0.00788,0.00706,0.00689,0.00649,0.00561,0.00597,0.00554,0.00495,0.00471,0.00424,0.00372,0.00389,0.00356,0.00311,0.00276,0.00286,0…
k=7	species=syncmer_open_rotated_offset	s=1	t=6	open=Y	rotate=Y	Cons80=0.0697	Cons90=0.157	c=20.51	depth=0.34	spacing=170,0.0206,0.0158,0.0127,0.00847,0.0062,0.00469,0.0479,0.0468,0.0468,0.044,0.0433,0.042,0.0421,0.0402,0.0372,0.0359,0.0327,0.0321,0.0287,0.0281,0.0256,0.0261,0.023,0.0205,0.02,0.0179,0.0171,0.0149,0.0144,0.0141,0.0128,0.0123,0.0108,0.011,0.00968,0.00915,0.00843,0.00788,0.00706,0.00689,0.00649,0.00561,0.00597,0.00554,0.00495,0.00471,0.00424,0.00372,0.00389,0.00356,0.00311,0.00276,0.00286,0…
k=7	species=syncmer_closed_rotated_offset	s=1	t=6	open=N	rotate=Y	Cons80=0.0697	Cons90=0.157	c=20.51	depth=0.34	spacing=170,0.0206,0.0158,0.0127,0.00847,0.0062,0.00469,0.0479,0.0468,0.0468,0.044,0.0433,0.042,0.0421,0.0402,0.0372,0.0359,0.0327,0.0321,0.0287,0.0281,0.0256,0.0261,0.023,0.0205,0.02,0.0179,0.0171,0.0149,0.0144,0.0141,0.0128,0.0123,0.0108,0.011,0.00968,0.00915,0.00843,0.00788,0.00706,0.00689,0.00649,0.00561,0.00597,0.00554,0.00495,0.00471,0.00424,0.00372,0.00389,0.00356,0.00311,0.00276,0.00286,0…
k=7	species=syncmer_closed	s=2	open=N	rotate=N	Cons80=0.321	Cons90=0.615	c=2.75	depth=2.55	spacing=5,0.385,0.14,0.11,0.0725,0.293
k=7	species=syncmer_downsampled_closed	d=2	s=2	open=N	rotate=N	Cons80=0.203	Cons90=0.423	c=5.57	depth=1.26	spacing=61,0.19,0.101,0.0822,0.0664,0.172,0.0906,0.057,0.048,0.0395,0.0329,0.0257,0.0195,0.0163,0.0131,0.00996,0.00805,0.00595,0.00503,0.00357,0.00309,0.00242,0.00195,0.00145,0.00124,0.00102,0.000616,0.000536,0.00043,0.000387,0.000276,0.000207,0.000159,0.000154,0.00017,0.000101,6.9e-05,6.9e-05,4.25e-05,3.18e-05,3.18e-05,1.59e-05,2.12e-05,5.31e-06,5.31e-06,0,5.31e-06,0,1.59e-05,0,0,0,0,0,0,0,5.31e…
k=7	species=syncmer_downsampled_closed	d=3	s=2	open=N	rotate=N	Cons80=0.152	Cons90=0.326	c=7.98	depth=0.88	spacing=90,0.14,0.0729,0.0644,0.0534,0.126,0.082,0.0594,0.0533,0.047,0.0417,0.0357,0.0312,0.0264,0.0232,0.0197,0.0164,0.0148,0.0133,0.0109,0.00961,0.00832,0.00693,0.00636,0.00498,0.00425,0.0037,0.00319,0.0028,0.00238,0.00218,0.00169,0.00152,0.00131,0.00108,0.000883,0.000943,0.000776,0.000768,0.000533,0.000434,0.000487,0.000418,0.000342,0.000327,0.000259,0.000183,0.00016,0.000175,0.00019,9.13e-05,…
k=7	species=syncmer_downsampled_closed	d=4	s=2	open=N	rotate=N	Cons80=0.114	Cons90=0.247	c=11.34	depth=0.62	spacing=125,0.0919,0.0591,0.0497,0.0443,0.0963,0.0676,0.0535,0.0491,0.0446,0.0418,0.0376,0.0342,0.031,0.0276,0.0253,0.0235,0.0206,0.0191,0.0175,0.0157,0.0138,0.0133,0.011,0.011,0.00949,0.00837,0.00812,0.00649,0.00594,0.0057,0.00513,0.00452,0.00458,0.00398,0.00358,0.00298,0.00292,0.0027,0.0024,0.00232,0.00202,0.00197,0.00165,0.00144,0.00128,0.00112,0.00106,0.00106,0.000822,0.00106,0.000714,0.00061…
k=7	species=syncmer_open	s=2	open=Y	rotate=N	Cons80=0.223	Cons90=0.462	c=4.79	depth=1.46	spacing=26,0.261,0.0977,0.0968,0.0703,0.0573,0.104,0.0952,0.0641,0.0481,0.0345,0.0264,0.0176,0.0108,0.00662,0.00411,0.00252,0.00142,0.000799,0.000324,0.000242,0.000123,5.02e-05,1.37e-05,2.74e-05,0,4.56e-06
k=7	species=syncmer_open_rotated	s=2	open=Y	rotate=Y	Cons80=0.2	Cons90=0.416	c=5.49	depth=1.28	spacing=40,0.246,0.0932,0.0933,0.0675,0.0537,0.0462,0.113,0.0641,0.0546,0.0392,0.0325,0.0243,0.0215,0.0139,0.0101,0.00737,0.00553,0.00414,0.00269,0.00211,0.0015,0.000952,0.000691,0.000617,0.000366,0.00022,0.000199,0.000131,0.000105,5.76e-05,4.19e-05,3.14e-05,1.57e-05,1.57e-05,1.05e-05,1.05e-05,1.05e-05,0,0,5.23e-06
k=7	species=syncmer_closed_rotated	s=2	open=N	rotate=Y	Cons80=0.273	Cons90=0.543	c=3.40	depth=2.06	spacing=23,0.364,0.135,0.103,0.0708,0.0544,0.179,0.0192,0.0289,0.0174,0.0123,0.00931,0.00257,0.00172,0.000883,0.000516,0.000282,7.79e-05,6.81e-05,2.27e-05,9.74e-06,0,6.49e-06,3.25e-06
k=7	species=syncmer_open_offset	s=2	t=1	open=Y	rotate=N	Cons80=0.223	Cons90=0.471	c=5.73	depth=1.22	spacing=25,0,0.115,0.132,0.106,0.153,0.147,0.113,0.0809,0.0588,0.0385,0.0239,0.0143,0.00816,0.00469,0.00239,0.00125,0.000689,0.00029,9.29e-05,4.37e-05,1.64e-05,2.19e-05,5.47e-06,0,5.47e-06
k=7	species=syncmer_open_rotated_offset	s=2	t=1	open=Y	rotate=Y	Cons80=0.21	Cons90=0.447	c=6.23	depth=1.12	spacing=32,0,0.0874,0.123,0.104,0.127,0.147,0.119,0.0895,0.0668,0.0475,0.0333,0.0216,0.0134,0.00842,0.00519,0.00332,0.00213,0.00114,0.000565,0.000392,0.000166,0.000125,8.32e-05,3.57e-05,4.76e-05,1.78e-05,1.19e-05,0,0,5.94e-06,0,5.94e-06
k=7	species=syncmer_closed_rotated_offset	s=2	t=1	open=N	rotate=Y	Cons80=0.286	Cons90=0.568	c=3.68	depth=1.90	spacing=18,0.125,0.239,0.15,0.107,0.25,0.0532,0.0273,0.0228,0.0151,0.00548,0.00232,0.00149,0.00067,0.000277,0.000126,7.36e-05,2.45e-05,1.4e-05
k=7	species=syncmer_open_offset	s=2	t=2	open=Y	rotate=N	Cons80=0.222	Cons90=0.475	c=6.00	depth=1.17	spacing=21,0,0,0.117,0.182,0.19,0.158,0.124,0.0874,0.0592,0.0353,0.0216,0.0125,0.00645,0.00344,0.0016,0.000967,0.000355,0.000177,8.59e-05,2.86e-05,5.72e-06
k=7	species=syncmer_open_rotated_offset	s=2	t=2	open=Y	rotate=Y	Cons80=0.207	Cons90=0.446	c=6.57	depth=1.07	spacing=33,0,0,0.0955,0.14,0.181,0.152,0.129,0.0958,0.0705,0.0467,0.0322,0.0212,0.0132,0.00843,0.00513,0.00332,0.00199,0.00118,0.000676,0.000482,0.000363,0.000213,0.000131,8.77e-05,6.26e-05,3.13e-05,3.76e-05,1.25e-05,6.26e-06,0,1.25e-05,6.26e-06,6.26e-06
k=7	species=syncmer_closed_rotated_offset	s=2	t=2	open=N	rotate=Y	Cons80=0.29	Cons90=0.578	c=3.79	depth=1.85	spacing=18,0.0855,0.124,0.217,0.323,0.118,0.0674,0.0311,0.0178,0.00782,0.00398,0.00195,0.0011,0.000481,0.000217,7.23e-05,4.34e-05,2.17e-05,7.23e-06
k=7	species=syncmer_open_offset	s=2	t=3	open=Y	rotate=N	Cons80=0.209	Cons90=0.45	c=6.51	depth=1.07	spacing=28,0,0,0.0764,0.177,0.17,0.154,0.127,0.095,0.0689,0.0475,0.0319,0.0207,0.0126,0.00811,0.00479,0.00289,0.00149,0.00087,0.000522,0.000286,0.000143,5.59e-05,6.83e-05,4.35e-05,6.21e-06,0,0,6.21e-06
k=7	species=syncmer_open_rotated_offset	s=2	t=3	open=Y	rotate=Y	Cons80=0.195	Cons90=0.423	c=7.09	depth=0.99	spacing=36,0,0,0.0414,0.158,0.16,0.149,0.131,0.101,0.0774,0.0559,0.0408,0.0278,0.0189,0.013,0.00871,0.00588,0.00367,0.00275,0.00194,0.00137,0.000907,0.000609,0.000325,0.000277,0.000149,7.44e-05,7.44e-05,6.77e-05,2.71e-05,2.03e-05,1.35e-05,1.35e-05,1.35e-05,0,0,6.77e-06
k=7	species=syncmer_closed_rotated_offset	s=2	t=3	open=N	rotate=Y	Cons80=0.278	Cons90=0.556	c=3.96	depth=1.77	spacing=22,0.0902,0.105,0.318,0.179,0.124,0.0737,0.041,0.0301,0.0162,0.00949,0.00558,0.00338,0.0018,0.00103,0.00048,0.00031,0.000102,4.53e-05,3.4e-05,2.64e-05,3.78e-06,1.13e-05
k=7	species=syncmer_open_offset	s=2	t=4	open=Y	rotate=N	Cons80=0.188	Cons90=0.41	c=7.07	depth=0.99	spacing=33,0,0.0728,0.0886,0.0713,0.136,0.133,0.112,0.093,0.0771,0.0604,0.0455,0.0334,0.0237,0.0169,0.0118,0.00824,0.00526,0.00358,0.00269,0.00175,0.00119,0.000708,0.000398,0.000296,0.000195,0.000135,6.74e-05,6.06e-05,2.02e-05,1.35e-05,1.35e-05,6.74e-06,1.35e-05
k=7	species=syncmer_open_rotated_offset	s=2	t=4	open=Y	rotate=Y	Cons80=0.177	Cons90=0.389	c=7.63	depth=0.92	spacing=44,0,0.044,0.0853,0.0671,0.123,0.13,0.114,0.0947,0.0802,0.065,0.0509,0.0387,0.029,0.0214,0.016,0.0117,0.00814,0.00567,0.00463,0.003,0.00219,0.00159,0.00111,0.000793,0.000458,0.000356,0.000284,0.000255,0.000116,0.000116,9.46e-05,6.55e-05,3.64e-05,7.27e-06,0,0,7.27e-06,0,7.27e-06,0,0,0,0,7.27e-06
k=7	species=syncmer_closed_rotated_offset	s=2	t=4	open=N	rotate=Y	Cons80=0.255	Cons90=0.514	c=4.12	depth=1.70	spacing=31,0.108,0.338,0.076,0.0819,0.142,0.0803,0.0458,0.0401,0.0321,0.0193,0.0125,0.00879,0.00582,0.0035,0.00214,0.00146,0.000923,0.000519,0.000334,0.000251,0.000138,6.29e-05,5.5e-05,4.32e-05,7.86e-06,7.86e-06,7.86e-06,0,0,0,3.93e-06
k=7	species=syncmer_open_offset	s=2	t=5	open=Y	rotate=N	Cons80=0.176	Cons90=0.378	c=6.45	depth=1.08	spacing=42,0.239,0.0616,0.0564,0.0441,0.0372,0.102,0.0837,0.0705,0.0597,0.0513,0.0444,0.0347,0.0278,0.0213,0.0166,0.0127,0.00925,0.00735,0.00565,0.00388,0.00309,0.00241,0.00142,0.00116,0.0008,0.000615,0.000375,0.000308,0.000154,0.000123,9.84e-05,7.38e-05,3.69e-05,5.54e-05,3.08e-05,2.46e-05,1.85e-05,6.15e-06,0,0,1.23e-05,6.15e-06
k=7	species=syncmer_open_rotated_offset	s=2	t=5	open=Y	rotate=Y	Cons80=0.156	Cons90=0.341	c=8.24	depth=0.85	spacing=45,0.0894,0.0711,0.0554,0.0477,0.0395,0.0846,0.102,0.0826,0.0731,0.0634,0.0563,0.0474,0.039,0.0312,0.0254,0.0204,0.0158,0.0126,0.0101,0.00766,0.00582,0.0047,0.00332,0.00274,0.00197,0.00171,0.00115,0.00092,0.000527,0.000464,0.000369,0.000275,0.000197,0.000189,0.000118,9.43e-05,0.00011,2.36e-05,3.93e-05,3.14e-05,2.36e-05,1.57e-05,0,7.86e-06,1.57e-05
k=7	species=syncmer_closed_rotated_offset	s=2	t=5	open=N	rotate=Y	Cons80=0.224	Cons90=0.459	c=4.29	depth=1.63	spacing=41,0.386,0.0893,0.0689,0.0469,0.0616,0.11,0.0505,0.0453,0.0349,0.0289,0.0222,0.0153,0.0113,0.00837,0.00605,0.00418,0.00293,0.00213,0.00163,0.00101,0.000782,0.000532,0.000332,0.000233,0.000188,0.000123,5.32e-05,4.5e-05,1.23e-05,2.05e-05,2.46e-05,4.09e-06,8.19e-06,0,0,0,0,0,0,0,8.19e-06
k=7	species=syncmer_closed	s=3	open=N	rotate=N	Cons80=0.345	Cons90=0.644	c=2.49	depth=2.82	spacing=4,0.345,0.177,0.124,0.354
k=7	species=syncmer_downsampled_closed	d=2	s=3	open=N	rotate=N	Cons80=0.229	Cons90=0.467	c=4.81	depth=1.46	spacing=43,0.179,0.119,0.091,0.213,0.0934,0.069,0.0553,0.0454,0.0321,0.0244,0.0192,0.0138,0.0104,0.00852,0.00622,0.00479,0.00365,0.00275,0.00212,0.00157,0.00115,0.00101,0.000683,0.000505,0.00033,0.000307,0.000206,0.000174,0.000133,0.000115,8.72e-05,6.42e-05,2.29e-05,3.21e-05,2.29e-05,3.21e-05,1.38e-05,4.59e-06,4.59e-06,0,0,4.59e-06,4.59e-06
k=7	species=syncmer_downsampled_closed	d=3	s=3	open=N	rotate=N	Cons80=0.165	Cons90=0.352	c=7.27	depth=0.96	spacing=67,0.126,0.081,0.069,0.149,0.0836,0.0718,0.0628,0.0533,0.0443,0.0393,0.0334,0.028,0.0238,0.0205,0.0165,0.0146,0.0129,0.0106,0.00921,0.00766,0.00653,0.00578,0.00466,0.00373,0.00324,0.00276,0.00261,0.00212,0.00182,0.00164,0.00116,0.00113,0.000915,0.00061,0.00077,0.000596,0.000465,0.000451,0.000326,0.000264,0.000312,0.000146,0.000215,9.71e-05,0.000153,0.000125,8.32e-05,6.94e-05,9.71e-05,4.16…
k=7	species=syncmer_downsampled_closed	d=4	s=3	open=N	rotate=N	Cons80=0.131	Cons90=0.28	c=9.77	depth=0.72	spacing=99,0.0885,0.0647,0.0526,0.117,0.0747,0.065,0.058,0.0534,0.0456,0.0415,0.0376,0.0328,0.0283,0.0275,0.0228,0.0205,0.0184,0.0156,0.0144,0.0129,0.0121,0.0109,0.0086,0.00857,0.00713,0.00625,0.00617,0.00538,0.0047,0.00399,0.00393,0.00315,0.00286,0.00277,0.00224,0.00223,0.00188,0.0014,0.00154,0.00146,0.00111,0.00102,0.000979,0.000736,0.000671,0.000653,0.000531,0.000503,0.000429,0.000531,0.000373…
k=7	species=syncmer_open	s=3	open=Y	rotate=N	Cons80=0.233	Cons90=0.483	c=4.74	depth=1.48	spacing=26,0.216,0.0913,0.0982,0.0691,0.155,0.104,0.0829,0.0602,0.0466,0.0294,0.0194,0.0118,0.00744,0.00425,0.00249,0.00149,0.000737,0.000339,0.000253,0.000118,3.62e-05,4.52e-05,9.04e-06,4.52e-06,4.52e-06,4.52e-06
k=7	species=syncmer_open_rotated	s=3	open=Y	rotate=Y	Cons80=0.191	Cons90=0.404	c=6.33	depth=1.11	spacing=45,0.15,0.0648,0.0826,0.065,0.119,0.101,0.0895,0.0715,0.0589,0.0463,0.0362,0.0273,0.0211,0.0159,0.0122,0.00965,0.00692,0.00515,0.0042,0.00324,0.00232,0.00196,0.00139,0.00116,0.000797,0.000556,0.000447,0.000344,0.000211,0.000254,0.000163,9.67e-05,7.85e-05,4.83e-05,3.02e-05,1.21e-05,6.04e-06,3.62e-05,3.62e-05,1.21e-05,6.04e-06,0,1.21e-05,0,6.04e-06
k=7	species=syncmer_closed_rotated	s=3	open=N	rotate=Y	Cons80=0.273	Cons90=0.539	c=3.47	depth=2.02	spacing=25,0.337,0.152,0.109,0.0803,0.1,0.0872,0.0476,0.0337,0.022,0.0135,0.00774,0.00448,0.00241,0.00145,0.000912,0.00042,0.000185,0.000122,7.27e-05,2.98e-05,1.65e-05,6.61e-06,9.92e-06,0,3.31e-06
k=7	species=syncmer_open_offset	s=3	t=1	open=Y	rotate=N	Cons80=0.246	Cons90=0.51	c=5.08	depth=1.38	spacing=20,0,0.115,0.131,0.21,0.178,0.132,0.0949,0.0598,0.0363,0.0206,0.0109,0.00556,0.00283,0.00129,0.00063,0.000325,0.000136,7.27e-05,1.94e-05,4.85e-06
k=7	species=syncmer_open_rotated_offset	s=3	t=1	open=Y	rotate=Y	Cons80=0.195	Cons90=0.417	c=6.78	depth=1.03	spacing=55,0,0.0646,0.0917,0.142,0.146,0.123,0.104,0.0799,0.0628,0.0471,0.0351,0.026,0.0192,0.0149,0.0108,0.00818,0.00622,0.00438,0.00328,0.00269,0.00183,0.00158,0.000996,0.000776,0.000595,0.000498,0.000278,0.000252,0.000181,0.000168,9.05e-05,0.00011,7.11e-05,3.88e-05,4.53e-05,1.94e-05,1.29e-05,0,1.94e-05,1.29e-05,0,6.46e-06,0,6.46e-06,0,0,0,0,0,0,0,0,0,0,6.46e-06
k=7	species=syncmer_closed_rotated_offset	s=3	t=1	open=N	rotate=Y	Cons80=0.286	Cons90=0.562	c=3.60	depth=1.95	spacing=22,0.147,0.259,0.154,0.138,0.127,0.0715,0.0456,0.0268,0.0148,0.00802,0.00418,0.00208,0.00118,0.000651,0.000326,0.000195,8.23e-05,3.43e-05,2.74e-05,1.37e-05,6.86e-06,3.43e-06
k=7	species=syncmer_open_offset	s=3	t=2	open=Y	rotate=N	Cons80=0.255	Cons90=0.53	c=4.93	depth=1.42	spacing=19,0,0,0.259,0.224,0.203,0.134,0.0851,0.0474,0.0251,0.0122,0.00574,0.00265,0.00107,0.000471,0.000118,6.59e-05,1.41e-05,9.41e-06,9.41e-06
k=7	species=syncmer_open_rotated_offset	s=3	t=2	open=Y	rotate=Y	Cons80=0.193	Cons90=0.418	c=6.87	depth=1.02	spacing=57,0,0,0.145,0.154,0.153,0.125,0.101,0.0761,0.06,0.0452,0.0342,0.0259,0.0194,0.0144,0.0112,0.00846,0.00658,0.00463,0.00402,0.00284,0.00219,0.00174,0.00119,0.00101,0.000826,0.000551,0.000537,0.000367,0.00017,0.000151,0.00017,0.000105,7.87e-05,6.55e-05,3.28e-05,3.93e-05,1.31e-05,2.62e-05,1.31e-05,2.62e-05,1.97e-05,6.55e-06,1.31e-05,6.55e-06,0,0,0,0,0,0,0,0,0,0,0,0,6.55e-06
k=7	species=syncmer_closed_rotated_offset	s=3	t=2	open=N	rotate=Y	Cons80=0.291	Cons90=0.575	c=3.62	depth=1.93	spacing=22,0.128,0.149,0.271,0.187,0.118,0.07,0.0368,0.0197,0.0102,0.00507,0.00273,0.0014,0.000629,0.000394,0.000252,8.63e-05,7.25e-05,3.8e-05,1.38e-05,1.38e-05,1.04e-05,3.45e-06
k=7	species=syncmer_open_offset	s=3	t=3	open=Y	rotate=N	Cons80=0.245	Cons90=0.508	c=5.04	depth=1.39	spacing=22,0,0.151,0.116,0.196,0.175,0.125,0.0918,0.0603,0.0366,0.0215,0.0125,0.00645,0.00365,0.00163,0.000822,0.000457,0.000149,0.000149,3.85e-05,2.4e-05,0,9.62e-06
k=7	species=syncmer_open_rotated_offset	s=3	t=3	open=Y	rotate=Y	Cons80=0.188	Cons90=0.404	c=7.01	depth=1.00	spacing=52,0,0.08,0.0787,0.136,0.138,0.115,0.1,0.0791,0.0627,0.0482,0.0369,0.0294,0.022,0.0169,0.0128,0.0101,0.00775,0.0057,0.00457,0.00344,0.00275,0.00191,0.00153,0.00106,0.000822,0.000762,0.000495,0.000441,0.000394,0.000307,0.000214,0.000147,0.0001,8.02e-05,5.35e-05,4.01e-05,1.34e-05,4.68e-05,3.34e-05,1.34e-05,2e-05,2e-05,1.34e-05,1.34e-05,6.68e-06,0,0,0,6.68e-06,6.68e-06,0,6.68e-06
k=7	species=syncmer_closed_rotated_offset	s=3	t=3	open=N	rotate=Y	Cons80=0.285	Cons90=0.564	c=3.66	depth=1.91	spacing=25,0.153,0.189,0.176,0.201,0.113,0.0694,0.0441,0.0241,0.0136,0.00768,0.00429,0.0023,0.00124,0.000694,0.000384,0.000171,0.000101,6.28e-05,3.84e-05,6.98e-06,6.98e-06,1.4e-05,6.98e-06,3.49e-06,3.49e-06
k=7	species=syncmer_open_offset	s=3	t=4	open=Y	rotate=N	Cons80=0.221	Cons90=0.465	c=5.23	depth=1.34	spacing=28,0.141,0.126,0.0863,0.0668,0.152,0.117,0.0864,0.0672,0.0534,0.0358,0.0242,0.0162,0.0105,0.00681,0.00423,0.00258,0.00155,0.00103,0.000469,0.000284,0.000165,0.000135,6.48e-05,1.5e-05,1.5e-05,9.97e-06,1.5e-05,4.99e-06
k=7	species=syncmer_open_rotated_offset	s=3	t=4	open=Y	rotate=Y	Cons80=0.176	Cons90=0.382	c=7.17	depth=0.98	spacing=61,0.0615,0.101,0.0704,0.0586,0.111,0.108,0.0945,0.0783,0.0669,0.0533,0.0427,0.0341,0.0264,0.021,0.0166,0.0124,0.0101,0.00736,0.00596,0.00435,0.00339,0.00279,0.0022,0.00145,0.00124,0.000985,0.000759,0.000547,0.000451,0.000383,0.000233,0.000178,8.21e-05,0.000103,0.000103,5.47e-05,6.16e-05,6.16e-05,2.74e-05,3.42e-05,6.84e-06,6.84e-06,2.05e-05,0,0,0,0,0,0,0,0,0,0,0,0,0,0,0,0,0,6.84e-06
k=7	species=syncmer_closed_rotated_offset	s=3	t=4	open=N	rotate=Y	Cons80=0.272	Cons90=0.542	c=3.70	depth=1.89	spacing=27,0.201,0.238,0.119,0.0864,0.149,0.0771,0.0454,0.0315,0.0221,0.012,0.00746,0.00474,0.00262,0.00153,0.000791,0.000484,0.000304,0.00018,0.000124,3.88e-05,4.24e-05,3.18e-05,0,3.53e-06,0,0,3.53e-06
k=7	species=syncmer_closed	s=4	open=N	rotate=N	Cons80=0.38	Cons90=0.683	c=2.00	depth=3.49	spacing=3,0.393,0.21,0.397
k=7	species=syncmer_downsampled_closed	d=2	s=4	open=N	rotate=N	Cons80=0.259	Cons90=0.516	c=3.99	depth=1.75	spacing=37,0.194,0.142,0.237,0.117,0.0861,0.0659,0.0441,0.0318,0.0234,0.0166,0.0118,0.00839,0.00616,0.00429,0.00308,0.00228,0.00159,0.00119,0.000924,0.000643,0.000373,0.000247,0.000232,0.000137,0.000122,7.99e-05,5.33e-05,3.8e-05,1.14e-05,2.28e-05,2.66e-05,1.52e-05,3.8e-06,3.8e-06,1.52e-05,0,3.8e-06
k=7	species=syncmer_downsampled_closed	d=3	s=4	open=N	rotate=N	Cons80=0.197	Cons90=0.409	c=5.82	depth=1.20	spacing=70,0.136,0.101,0.175,0.104,0.0889,0.074,0.0591,0.0487,0.0397,0.0321,0.0266,0.0218,0.0174,0.0139,0.0114,0.00948,0.00768,0.00631,0.00501,0.00433,0.00326,0.0027,0.00218,0.00174,0.00146,0.00115,0.000977,0.000866,0.000561,0.000539,0.000444,0.000272,0.000283,0.000244,0.000167,0.000155,0.000122,0.000105,9.44e-05,4.44e-05,5e-05,5e-05,2.78e-05,1.67e-05,3.89e-05,1.11e-05,1.67e-05,5.55e-06,1.11e-05,…
k=7	species=syncmer_downsampled_closed	d=4	s=4	open=N	rotate=N	Cons80=0.154	Cons90=0.325	c=7.97	depth=0.88	spacing=101,0.0992,0.0786,0.129,0.092,0.0799,0.069,0.0596,0.0516,0.0451,0.0389,0.0338,0.0297,0.0258,0.0218,0.0195,0.0165,0.0144,0.0126,0.0111,0.00951,0.00793,0.007,0.00613,0.00541,0.00506,0.00406,0.00362,0.00289,0.00258,0.00233,0.00216,0.0017,0.00144,0.00121,0.0012,0.00101,0.000813,0.000805,0.000623,0.000638,0.00041,0.000342,0.000311,0.000243,0.000281,0.000334,0.000213,0.000152,0.000175,0.000152,…
k=7	species=syncmer_open	s=4	open=Y	rotate=N	Cons80=0.267	Cons90=0.539	c=3.98	depth=1.76	spacing=20,0.199,0.136,0.0972,0.193,0.132,0.0923,0.0653,0.038,0.022,0.0125,0.00651,0.00335,0.00129,0.000748,0.000292,0.000175,7.98e-05,3.8e-06,0,1.14e-05
k=7	species=syncmer_open_rotated	s=4	open=Y	rotate=Y	Cons80=0.182	Cons90=0.386	c=6.87	depth=1.02	spacing=56,0.0878,0.0772,0.0715,0.12,0.112,0.0972,0.0848,0.0697,0.0553,0.0453,0.0362,0.0286,0.0231,0.0184,0.0142,0.0122,0.00991,0.00754,0.00598,0.00461,0.00398,0.00301,0.00237,0.00177,0.00161,0.00119,0.000956,0.000734,0.000609,0.000517,0.000485,0.000262,0.000295,0.00021,0.000157,0.00017,0.000111,4.59e-05,6.55e-05,5.24e-05,3.28e-05,2.62e-05,1.97e-05,3.28e-05,2.62e-05,1.97e-05,1.97e-05,1.97e-05,6.5…
k=7	species=syncmer_closed_rotated	s=4	open=N	rotate=Y	Cons80=0.272	Cons90=0.539	c=3.50	depth=2.00	spacing=34,0.319,0.144,0.108,0.133,0.0932,0.0722,0.047,0.0304,0.02,0.0123,0.0079,0.00486,0.00311,0.0018,0.00112,0.000741,0.000467,0.0003,0.0002,9.68e-05,5.34e-05,3.34e-05,2e-05,2.67e-05,6.68e-06,3.34e-06,1e-05,3.34e-06,0,6.68e-06,0,6.68e-06,0,3.34e-06
k=7	species=syncmer_open_offset	s=4	t=1	open=Y	rotate=N	Cons80=0.285	Cons90=0.571	c=4.02	depth=1.74	spacing=16,0,0.169,0.276,0.231,0.153,0.0884,0.0448,0.0214,0.00958,0.00379,0.00138,0.000437,0.000157,6.14e-05,4.22e-05,1.15e-05
k=7	species=syncmer_open_rotated_offset	s=4	t=1	open=Y	rotate=Y	Cons80=0.188	Cons90=0.4	c=6.96	depth=1.01	spacing=57,0,0.0718,0.134,0.145,0.125,0.105,0.0858,0.0679,0.0537,0.0426,0.0341,0.0274,0.0215,0.0181,0.0133,0.0112,0.0091,0.00689,0.00547,0.00454,0.00358,0.00301,0.00233,0.00183,0.00129,0.00122,0.000842,0.000677,0.000544,0.000378,0.000312,0.000279,0.000232,0.000126,0.000113,0.000113,0.000113,4.64e-05,5.97e-05,9.29e-05,5.97e-05,3.98e-05,1.99e-05,3.32e-05,1.99e-05,6.63e-06,1.99e-05,6.63e-06,0,0,0,6.…
k=7	species=syncmer_closed_rotated_offset	s=4	t=1	open=N	rotate=Y	Cons80=0.288	Cons90=0.568	c=3.52	depth=1.99	spacing=24,0.136,0.258,0.198,0.147,0.104,0.0636,0.0374,0.0227,0.0134,0.0079,0.00467,0.00279,0.00158,0.000988,0.000558,0.000289,0.000205,0.000134,7.39e-05,5.04e-05,2.02e-05,1.68e-05,3.36e-06,3.36e-06
k=7	species=syncmer_open_offset	s=4	t=2	open=Y	rotate=N	Cons80=0.288	Cons90=0.574	c=3.96	depth=1.77	spacing=19,0,0.181,0.277,0.233,0.15,0.0836,0.0426,0.0194,0.00835,0.00338,0.00127,0.000438,0.000189,5.29e-05,1.51e-05,0,0,0,3.78e-06
k=7	species=syncmer_open_rotated_offset	s=4	t=2	open=Y	rotate=Y	Cons80=0.187	Cons90=0.397	c=6.96	depth=1.01	spacing=70,0,0.0733,0.135,0.146,0.124,0.103,0.0848,0.0672,0.0538,0.0425,0.0341,0.0275,0.0216,0.0173,0.0138,0.0108,0.00927,0.00698,0.00561,0.0047,0.00361,0.00305,0.00232,0.00199,0.0016,0.0011,0.000956,0.000916,0.000471,0.000378,0.000425,0.000305,0.000226,0.000272,0.000146,8.63e-05,9.96e-05,7.97e-05,6.64e-05,5.31e-05,3.32e-05,0,1.99e-05,1.33e-05,1.33e-05,6.64e-06,6.64e-06,6.64e-06,0,0,0,0,0,0,0,0,0…
k=7	species=syncmer_closed_rotated_offset	s=4	t=2	open=N	rotate=Y	Cons80=0.291	Cons90=0.572	c=3.52	depth=1.99	spacing=24,0.135,0.192,0.272,0.159,0.0995,0.0582,0.0342,0.0204,0.0119,0.00688,0.00413,0.0024,0.00144,0.000901,0.000578,0.000296,0.000131,0.000114,5.04e-05,4.03e-05,6.72e-06,1.34e-05,6.72e-06,1.34e-05
k=7	species=syncmer_open_offset	s=4	t=3	open=Y	rotate=N	Cons80=0.264	Cons90=0.536	c=4.03	depth=1.74	spacing=22,0.193,0.144,0.0875,0.196,0.129,0.0911,0.0678,0.0395,0.0236,0.0135,0.00736,0.00374,0.00185,0.000954,0.000381,0.000269,0.000112,6.54e-05,2.31e-05,3.85e-06,0,3.85e-06
k=7	species=syncmer_open_rotated_offset	s=4	t=3	open=Y	rotate=Y	Cons80=0.18	Cons90=0.385	c=7.00	depth=1.00	spacing=56,0.0731,0.085,0.0645,0.119,0.114,0.0986,0.0872,0.0701,0.0569,0.0464,0.0374,0.0289,0.0236,0.0195,0.0146,0.0127,0.00959,0.00784,0.00601,0.0049,0.00402,0.00333,0.0028,0.00204,0.00167,0.00122,0.00108,0.000888,0.000614,0.000574,0.000314,0.000307,0.000347,0.000147,0.000127,0.000127,8.68e-05,8.01e-05,0.000114,7.35e-05,6.01e-05,6.68e-05,2e-05,6.68e-06,3.34e-05,2.67e-05,0,6.68e-06,0,0,0,6.68e-06…
k=7	species=syncmer_closed_rotated_offset	s=4	t=3	open=N	rotate=Y	Cons80=0.284	Cons90=0.561	c=3.53	depth=1.98	spacing=27,0.209,0.184,0.146,0.197,0.0987,0.0636,0.0409,0.0239,0.0145,0.00884,0.00518,0.00314,0.0018,0.00102,0.000613,0.000411,0.000175,0.000131,6.74e-05,5.39e-05,2.36e-05,1.35e-05,2.02e-05,1.01e-05,3.37e-06,1.01e-05,6.74e-06
k=7	species=syncmer_closed	s=5	open=N	rotate=N	Cons80=0.419	Cons90=0.723	c=1.50	depth=4.67	spacing=2,0.5,0.5
k=7	species=syncmer_downsampled_closed	d=2	s=5	open=N	rotate=N	Cons80=0.304	Cons90=0.583	c=2.97	depth=2.35	spacing=31,0.256,0.299,0.158,0.105,0.0659,0.0426,0.0264,0.0169,0.0107,0.0072,0.00444,0.00278,0.00167,0.00111,0.0007,0.000437,0.000269,0.000176,9.64e-05,6.24e-05,4.25e-05,3.4e-05,2.27e-05,1.13e-05,8.5e-06,5.67e-06,2.83e-06,2.83e-06,2.83e-06,0,2.83e-06
k=7	species=syncmer_downsampled_closed	d=3	s=5	open=N	rotate=N	Cons80=0.238	Cons90=0.48	c=4.40	depth=1.59	spacing=46,0.172,0.214,0.145,0.113,0.0856,0.0654,0.0498,0.0375,0.0283,0.0218,0.0166,0.0123,0.00924,0.00693,0.00553,0.00412,0.00325,0.00231,0.00186,0.00153,0.00102,0.000826,0.000688,0.000402,0.000415,0.000369,0.000172,0.000143,0.000117,0.000101,5.87e-05,7.13e-05,6.29e-05,2.93e-05,1.68e-05,1.26e-05,4.19e-06,4.19e-06,8.38e-06,4.19e-06,0,0,0,4.19e-06,0,4.19e-06
k=7	species=syncmer_downsampled_closed	d=4	s=5	open=N	rotate=N	Cons80=0.191	Cons90=0.394	c=5.95	depth=1.18	spacing=62,0.131,0.161,0.121,0.103,0.0839,0.0694,0.0565,0.0471,0.0386,0.0321,0.0266,0.0223,0.0185,0.0156,0.0128,0.0104,0.00868,0.00715,0.00556,0.00504,0.0043,0.00295,0.00273,0.00248,0.00173,0.00124,0.00115,0.00103,0.00103,0.00063,0.000573,0.000505,0.000488,0.000369,0.000301,0.00025,0.000159,0.000182,0.000108,6.24e-05,5.68e-05,8.52e-05,6.81e-05,8.52e-05,4.54e-05,1.7e-05,1.14e-05,1.7e-05,2.27e-05,2…
k=7	species=syncmer_open	s=5	open=Y	rotate=N	Cons80=0.316	Cons90=0.608	c=2.99	depth=2.34	spacing=17,0.252,0.15,0.264,0.156,0.0974,0.0456,0.0209,0.00828,0.00315,0.00115,0.000416,8.27e-05,2.85e-05,5.7e-06,0,0,2.85e-06
k=7	species=syncmer_open_rotated	s=5	open=Y	rotate=Y	Cons80=0.179	Cons90=0.381	c=6.95	depth=1.01	spacing=53,0.069,0.0717,0.123,0.121,0.106,0.0911,0.0755,0.0625,0.0509,0.0424,0.0343,0.0271,0.0226,0.0185,0.0151,0.012,0.0105,0.00814,0.0067,0.00572,0.0046,0.00406,0.00312,0.00254,0.00201,0.00145,0.00116,0.00119,0.000961,0.000808,0.000603,0.000596,0.000344,0.000431,0.000298,0.000212,0.000212,0.000212,0.000152,8.61e-05,0.000113,5.3e-05,3.97e-05,2.65e-05,5.3e-05,3.97e-05,3.31e-05,1.99e-05,1.32e-05,6…
k=7	species=syncmer_closed_rotated	s=5	open=N	rotate=Y	Cons80=0.27	Cons90=0.534	c=3.49	depth=2.01	spacing=31,0.32,0.136,0.15,0.118,0.0846,0.0606,0.0421,0.0284,0.0191,0.0135,0.00871,0.00579,0.00411,0.00269,0.0019,0.00121,0.000898,0.000605,0.000429,0.000276,0.000196,0.000136,0.000103,7.32e-05,2.33e-05,4.66e-05,2e-05,6.65e-06,1.66e-05,9.98e-06,3.33e-06
k=7	species=syncmer_open_offset	s=5	t=1	open=Y	rotate=N	Cons80=0.334	Cons90=0.633	c=3.00	depth=2.33	spacing=12,0,0.402,0.333,0.17,0.0669,0.0215,0.0058,0.00136,0.000289,5.43e-05,2.86e-06,2.86e-06
k=7	species=syncmer_open_rotated_offset	s=5	t=1	open=Y	rotate=Y	Cons80=0.183	Cons90=0.387	c=7.00	depth=1.00	spacing=70,0,0.114,0.14,0.13,0.11,0.0929,0.0753,0.0617,0.0504,0.0421,0.0334,0.028,0.0224,0.0181,0.0153,0.0118,0.0102,0.00829,0.00636,0.00524,0.0044,0.00356,0.00299,0.00248,0.00176,0.00157,0.00132,0.00102,0.000868,0.000815,0.000635,0.000481,0.000387,0.000347,0.000174,0.000247,0.00018,0.000167,0.000134,9.35e-05,0.000127,6.68e-05,4.68e-05,1.34e-05,5.34e-05,2.67e-05,3.34e-05,2e-05,6.68e-06,0,2e-05,2e…
k=7	species=syncmer_closed_rotated_offset	s=5	t=1	open=N	rotate=Y	Cons80=0.285	Cons90=0.557	c=3.50	depth=2.00	spacing=32,0.135,0.311,0.182,0.126,0.0855,0.0554,0.0361,0.0234,0.016,0.0103,0.00662,0.00426,0.00291,0.00196,0.00128,0.000855,0.000548,0.000311,0.0002,0.000104,0.00011,3.67e-05,5.34e-05,1.67e-05,1.67e-05,3.34e-06,3.34e-06,3.34e-06,6.68e-06,0,3.34e-06,3.34e-06
k=7	species=syncmer_open_offset	s=5	t=2	open=Y	rotate=N	Cons80=0.315	Cons90=0.606	c=3.01	depth=2.32	spacing=15,0.25,0.148,0.264,0.155,0.0995,0.0474,0.0223,0.00862,0.00342,0.00114,0.000368,0.000141,2.3e-05,1.15e-05,2.87e-06
k=7	species=syncmer_open_rotated_offset	s=5	t=2	open=Y	rotate=Y	Cons80=0.179	Cons90=0.38	c=7.01	depth=1.00	spacing=56,0.0657,0.0731,0.119,0.12,0.107,0.0917,0.0754,0.0634,0.0511,0.043,0.0348,0.0282,0.0229,0.0186,0.0154,0.0125,0.0105,0.00884,0.00713,0.00585,0.00475,0.00376,0.00302,0.00263,0.00202,0.00168,0.0015,0.000996,0.001,0.000776,0.000655,0.000414,0.000394,0.000321,0.000301,0.000214,0.000194,0.000154,0.00012,0.000107,5.35e-05,3.34e-05,5.35e-05,4.01e-05,5.35e-05,2.01e-05,4.01e-05,6.69e-06,2.01e-05,2…
k=7	species=syncmer_closed_rotated_offset	s=5	t=2	open=N	rotate=Y	Cons80=0.285	Cons90=0.558	c=3.50	depth=2.00	spacing=29,0.195,0.174,0.253,0.132,0.0886,0.0558,0.0358,0.0234,0.0147,0.00976,0.00627,0.00389,0.00275,0.00167,0.00122,0.000748,0.000498,0.000284,0.00019,0.000124,5.68e-05,3.34e-05,1.34e-05,2.34e-05,1.34e-05,1.34e-05,0,0,3.34e-06
k=8	species=modulo_submer	d=2	Cons80=0.317	Cons90=0.63	c=1.99	depth=4.02	spacing=22,0.504,0.249,0.123,0.0616,0.0312,0.0156,0.00763,0.00377,0.0019,0.001,0.000467,0.000237,0.000116,7.97e-05,3.42e-05,1.71e-05,3.8e-06,3.8e-06,3.8e-06,0,0,1.9e-06
k=8	species=modulo_submer	d=3	Cons80=0.261	Cons90=0.55	c=2.98	depth=2.68	spacing=33,0.336,0.223,0.146,0.0994,0.0654,0.0435,0.0287,0.0192,0.0129,0.00844,0.00538,0.00394,0.00251,0.00172,0.0011,0.000705,0.000486,0.000299,0.000233,0.000134,0.000105,7.96e-05,3.7e-05,6.54e-05,2.28e-05,5.69e-06,8.53e-06,2.84e-06,2.84e-06,2.84e-06,0,0,2.84e-06
k=8	species=modulo_submer	d=4	Cons80=0.219	Cons90=0.482	c=3.97	depth=2.02	spacing=62,0.253,0.189,0.14,0.105,0.0784,0.0589,0.0447,0.0331,0.0246,0.0187,0.0137,0.0102,0.00756,0.00573,0.00427,0.00331,0.00259,0.00192,0.0014,0.00103,0.000814,0.00053,0.000439,0.000375,0.000204,0.000167,0.000159,0.000125,6.44e-05,3.79e-05,4.16e-05,3.79e-05,1.51e-05,3.03e-05,1.89e-05,0,7.57e-06,0,0,0,0,0,3.79e-06,0,0,0,0,0,0,0,0,0,0,0,0,0,0,0,0,0,0,3.79e-06
k=8	species=modulo_submer	d=5	Cons80=0.19	Cons90=0.426	c=4.99	depth=1.60	spacing=57,0.201,0.161,0.128,0.101,0.0811,0.0653,0.0518,0.0424,0.0334,0.0264,0.0212,0.0165,0.0142,0.0108,0.00879,0.00716,0.00581,0.00447,0.00361,0.00289,0.00248,0.00194,0.00133,0.00123,0.00103,0.000762,0.000562,0.00051,0.000405,0.000324,0.000257,0.00019,0.00019,0.000152,0.0001,5.24e-05,6.19e-05,2.86e-05,3.81e-05,4.29e-05,1.43e-05,1.43e-05,3.33e-05,1.9e-05,9.52e-06,4.76e-06,9.52e-06,4.76e-06,4.76e…
k=8	species=modulo_submer	d=6	Cons80=0.17	Cons90=0.39	c=5.82	depth=1.37	spacing=79,0.17,0.144,0.118,0.0968,0.0812,0.0672,0.0547,0.0462,0.0389,0.0314,0.0255,0.0221,0.0175,0.0151,0.0119,0.0102,0.00863,0.00709,0.00588,0.00467,0.00414,0.00318,0.00275,0.00191,0.00195,0.00143,0.0014,0.00104,0.000978,0.000639,0.000561,0.00045,0.000439,0.000378,0.000278,0.000244,0.000206,0.000117,8.89e-05,9.44e-05,0.000122,7.78e-05,6.67e-05,8.89e-05,2.22e-05,3.89e-05,3.89e-05,2.78e-05,2.22e-…
k=8	species=modulo_submer	d=7	Cons80=0.148	Cons90=0.348	c=6.98	depth=1.15	spacing=77,0.145,0.123,0.104,0.0899,0.0767,0.0664,0.0563,0.0489,0.041,0.0362,0.0297,0.0259,0.0229,0.0189,0.0165,0.0139,0.0121,0.0103,0.0086,0.00738,0.00646,0.00575,0.00495,0.00424,0.00341,0.00328,0.00243,0.00219,0.00188,0.00158,0.00144,0.0011,0.00114,0.000779,0.000739,0.000626,0.000666,0.000459,0.000473,0.000379,0.000286,0.000339,0.0002,0.00018,0.000126,0.00014,0.000133,0.000133,8.65e-05,7.99e-05…
k=8	species=modulo_submer	d=8	Cons80=0.135	Cons90=0.317	c=7.91	depth=1.01	spacing=80,0.125,0.112,0.0965,0.0841,0.072,0.0646,0.056,0.05,0.0429,0.0379,0.0324,0.0285,0.0248,0.0227,0.0189,0.0164,0.0141,0.0125,0.0113,0.00973,0.0086,0.00752,0.00659,0.00559,0.00472,0.00428,0.0035,0.00349,0.00305,0.00273,0.00205,0.00186,0.00177,0.00145,0.00126,0.00102,0.000996,0.000853,0.000724,0.0008,0.0004,0.000596,0.0004,0.000332,0.000355,0.000294,0.000272,0.000279,0.000264,0.000166,0.00012…
k=8	species=modulo_submer	d=10	Cons80=0.111	Cons90=0.267	c=9.97	depth=0.80	spacing=119,0.102,0.0908,0.0819,0.0718,0.0662,0.0591,0.0528,0.048,0.0426,0.0387,0.0335,0.0315,0.0279,0.0254,0.0228,0.0199,0.0187,0.017,0.0144,0.0133,0.0118,0.0111,0.0103,0.00873,0.00824,0.0073,0.0063,0.00589,0.00528,0.00519,0.00413,0.00378,0.00351,0.0031,0.00278,0.00272,0.0022,0.00202,0.0018,0.00164,0.00146,0.00127,0.00122,0.00097,0.00096,0.000884,0.000723,0.000675,0.000542,0.000456,0.000561,0.00…
k=8	species=minimizer	w=2	Cons80=0.356	Cons90=0.681	c=1.50	depth=5.33	spacing=2,0.499,0.501
k=8	species=minimizer	w=3	Cons80=0.318	Cons90=0.639	c=2.00	depth=4.00	spacing=3,0.333,0.335,0.333
k=8	species=minimizer	w=4	Cons80=0.286	Cons90=0.6	c=2.50	depth=3.20	spacing=4,0.249,0.251,0.25,0.25
k=8	species=minimizer	w=5	Cons80=0.259	Cons90=0.565	c=3.00	depth=2.66	spacing=5,0.199,0.201,0.2,0.2,0.201
k=8	species=minimizer	w=6	Cons80=0.236	Cons90=0.532	c=3.50	depth=2.28	spacing=6,0.165,0.168,0.166,0.166,0.168,0.167
k=8	species=minimizer	w=7	Cons80=0.215	Cons90=0.502	c=4.01	depth=2.00	spacing=7,0.141,0.144,0.143,0.142,0.144,0.142,0.144
k=8	species=minimizer	w=8	Cons80=0.196	Cons90=0.474	c=4.51	depth=1.77	spacing=8,0.123,0.126,0.125,0.124,0.126,0.125,0.126,0.125
k=8	species=minimizer	w=9	Cons80=0.18	Cons90=0.446	c=5.00	depth=1.60	spacing=9,0.109,0.113,0.111,0.11,0.112,0.111,0.113,0.111,0.109
k=8	species=minimizer	w=10	Cons80=0.165	Cons90=0.417	c=5.51	depth=1.45	spacing=10,0.0977,0.102,0.0997,0.099,0.101,0.0995,0.102,0.1,0.0987,0.1
k=8	species=minimizer	w=11	Cons80=0.153	Cons90=0.39	c=6.00	depth=1.33	spacing=11,0.089,0.0926,0.0907,0.0897,0.0923,0.0904,0.093,0.0911,0.0893,0.0916,0.0904
k=8	species=minimizer	w=12	Cons80=0.141	Cons90=0.365	c=6.50	depth=1.23	spacing=12,0.0815,0.0846,0.0832,0.0823,0.0846,0.083,0.0854,0.0838,0.0817,0.0835,0.0831,0.0834
k=8	species=minimizer	w=13	Cons80=0.132	Cons90=0.343	c=7.00	depth=1.14	spacing=13,0.0753,0.0782,0.0765,0.0765,0.0782,0.0761,0.0787,0.0773,0.0759,0.0769,0.0766,0.0773,0.0765
k=8	species=minimizer	w=14	Cons80=0.123	Cons90=0.323	c=7.50	depth=1.07	spacing=14,0.0701,0.0729,0.071,0.071,0.0725,0.0703,0.0731,0.0716,0.0699,0.0714,0.0711,0.0719,0.0713,0.0718
k=8	species=minimizer	w=15	Cons80=0.115	Cons90=0.305	c=8.01	depth=1.00	spacing=15,0.0651,0.068,0.0663,0.066,0.0676,0.0658,0.0685,0.0669,0.0654,0.0666,0.0661,0.0673,0.0663,0.067,0.0673
k=8	species=minimizer	w=16	Cons80=0.108	Cons90=0.288	c=8.52	depth=0.94	spacing=16,0.0608,0.0637,0.0621,0.0618,0.0634,0.0618,0.0641,0.0622,0.0609,0.0626,0.0618,0.0632,0.062,0.0627,0.0631,0.0637
k=8	species=minimizer	w=17	Cons80=0.102	Cons90=0.272	c=9.02	depth=0.89	spacing=17,0.0569,0.0597,0.0588,0.0583,0.0595,0.058,0.0602,0.0589,0.0576,0.0586,0.0579,0.0592,0.0586,0.0595,0.059,0.0601,0.0593
k=8	species=minimizer	w=18	Cons80=0.0968	Cons90=0.259	c=9.53	depth=0.84	spacing=18,0.0541,0.0564,0.0555,0.0547,0.056,0.0546,0.0568,0.0555,0.0548,0.0552,0.0544,0.0558,0.0551,0.056,0.0557,0.0568,0.0566,0.0561
k=8	species=minimizer	w=19	Cons80=0.0918	Cons90=0.246	c=10.03	depth=0.80	spacing=19,0.0512,0.0532,0.0525,0.0516,0.0534,0.0517,0.0535,0.053,0.0518,0.0522,0.0518,0.0525,0.0523,0.0533,0.0526,0.0538,0.0535,0.0534,0.0526
k=8	species=minimizer	w=20	Cons80=0.0873	Cons90=0.235	c=10.52	depth=0.76	spacing=20,0.0486,0.0506,0.0497,0.0486,0.0504,0.0494,0.0512,0.0503,0.0497,0.0501,0.0497,0.0498,0.0499,0.0511,0.0497,0.051,0.0507,0.0508,0.05,0.0486
k=8	species=minimizer	w=21	Cons80=0.0833	Cons90=0.224	c=11.04	depth=0.72	spacing=21,0.0463,0.0483,0.0472,0.0461,0.0476,0.047,0.0484,0.048,0.0474,0.0477,0.0473,0.0475,0.0475,0.0482,0.0473,0.0482,0.0483,0.0484,0.0477,0.0464,0.0495
k=8	species=minimizer	w=22	Cons80=0.0797	Cons90=0.215	c=11.55	depth=0.69	spacing=22,0.0442,0.0463,0.045,0.0434,0.0454,0.0448,0.0459,0.0456,0.0452,0.0459,0.045,0.0457,0.0454,0.0459,0.0447,0.0461,0.0462,0.0458,0.0456,0.0443,0.0475,0.0462
k=8	species=minimizer	w=23	Cons80=0.0762	Cons90=0.206	c=12.06	depth=0.66	spacing=23,0.0426,0.044,0.043,0.0413,0.0436,0.0431,0.044,0.0434,0.0429,0.0438,0.0429,0.0436,0.0432,0.0436,0.0425,0.0442,0.0445,0.044,0.0436,0.0423,0.0452,0.0448,0.0438
k=8	species=syncmer_closed	s=1	open=N	rotate=N	Cons80=0.261	Cons90=0.561	c=3.12	depth=2.56	spacing=7,0.311,0.199,0.136,0.0949,0.0674,0.049,0.142
k=8	species=syncmer_downsampled_closed	d=2	s=1	open=N	rotate=N	Cons80=0.166	Cons90=0.385	c=6.19	depth=1.29	spacing=64,0.157,0.123,0.103,0.0867,0.0723,0.0587,0.103,0.0537,0.0434,0.0354,0.0294,0.0239,0.0199,0.0172,0.0134,0.0108,0.0088,0.00733,0.00614,0.00496,0.00401,0.00325,0.00266,0.00214,0.00162,0.0014,0.0013,0.000915,0.000791,0.000661,0.000467,0.000313,0.000372,0.00023,0.000177,0.000159,0.000136,8.27e-05,0.000154,0.000106,7.09e-05,8.86e-05,1.77e-05,1.77e-05,2.36e-05,2.95e-05,2.95e-05,1.18e-05,5.91e-0…
k=8	species=syncmer_downsampled_closed	d=3	s=1	open=N	rotate=N	Cons80=0.12	Cons90=0.289	c=9.17	depth=0.87	spacing=115,0.11,0.0908,0.076,0.0666,0.0593,0.0522,0.0842,0.0537,0.0473,0.0419,0.0369,0.0321,0.0289,0.0261,0.0232,0.0191,0.0189,0.0155,0.0137,0.0124,0.0104,0.00928,0.00853,0.00779,0.0064,0.00561,0.00513,0.00489,0.00378,0.00343,0.0029,0.0028,0.00261,0.00225,0.00184,0.00173,0.00139,0.0013,0.00127,0.000779,0.000884,0.000621,0.000752,0.000691,0.000507,0.000455,0.000359,0.000262,0.000455,0.000271,0.00…
k=8	species=syncmer_downsampled_closed	d=4	s=1	open=N	rotate=N	Cons80=0.0943	Cons90=0.228	c=12.42	depth=0.64	spacing=129,0.077,0.0673,0.0625,0.0564,0.0511,0.0442,0.0651,0.0487,0.046,0.041,0.0367,0.0344,0.0304,0.0286,0.0258,0.024,0.0224,0.0206,0.0187,0.0167,0.0153,0.0144,0.0136,0.0115,0.0107,0.0102,0.0096,0.00787,0.00759,0.00715,0.00631,0.00547,0.00544,0.00422,0.00468,0.00413,0.00372,0.00335,0.00313,0.00284,0.00271,0.00245,0.00238,0.0023,0.00169,0.00153,0.00163,0.00166,0.00136,0.00113,0.00101,0.00096,0.0…
k=8	species=syncmer_open	s=1	open=Y	rotate=N	Cons80=0.24	Cons90=0.525	c=3.51	depth=2.28	spacing=18,0.283,0.194,0.138,0.1,0.0727,0.0537,0.0397,0.0615,0.0293,0.0151,0.00713,0.00342,0.00161,0.000707,0.000355,6.7e-05,1.34e-05,3.35e-06
k=8	species=syncmer_open_rotated	s=1	open=Y	rotate=Y	Cons80=0.24	Cons90=0.525	c=3.51	depth=2.28	spacing=18,0.283,0.194,0.138,0.1,0.0727,0.0537,0.0397,0.0615,0.0293,0.0151,0.00713,0.00342,0.00161,0.000707,0.000355,6.7e-05,1.34e-05,3.35e-06
k=8	species=syncmer_closed_rotated	s=1	open=N	rotate=Y	Cons80=0.261	Cons90=0.561	c=3.12	depth=2.56	spacing=7,0.311,0.199,0.136,0.0949,0.0674,0.049,0.142
k=8	species=syncmer_open_offset	s=1	t=1	open=Y	rotate=N	Cons80=0.222	Cons90=0.5	c=4.75	depth=1.68	spacing=19,0,0.2,0.199,0.156,0.115,0.0849,0.0903,0.0675,0.0415,0.0229,0.0117,0.00605,0.00295,0.00133,0.000467,0.000231,0.000109,3.63e-05,1.36e-05
k=8	species=syncmer_open_rotated_offset	s=1	t=1	open=Y	rotate=Y	Cons80=0.222	Cons90=0.5	c=4.75	depth=1.68	spacing=19,0,0.2,0.199,0.156,0.115,0.0849,0.0903,0.0675,0.0415,0.0229,0.0117,0.00605,0.00295,0.00133,0.000467,0.000231,0.000109,3.63e-05,1.36e-05
k=8	species=syncmer_closed_rotated_offset	s=1	t=1	open=N	rotate=Y	Cons80=0.248	Cons90=0.545	c=4.06	depth=1.97	spacing=14,0.0272,0.219,0.204,0.153,0.108,0.216,0.0548,0.0143,0.00357,0.000953,0.000225,6.98e-05,1.55e-05,3.88e-06
k=8	species=syncmer_open_offset	s=1	t=2	open=Y	rotate=N	Cons80=0.188	Cons90=0.442	c=6.41	depth=1.25	spacing=32,0,0,0.147,0.145,0.143,0.148,0.12,0.0929,0.0678,0.0476,0.032,0.0208,0.0134,0.00858,0.00527,0.00316,0.00194,0.00103,0.000538,0.000409,0.000232,0.000202,7.33e-05,2.44e-05,1.22e-05,6.11e-06,1.22e-05,0,0,6.11e-06,0,6.11e-06
k=8	species=syncmer_open_rotated_offset	s=1	t=2	open=Y	rotate=Y	Cons80=0.188	Cons90=0.442	c=6.41	depth=1.25	spacing=32,0,0,0.147,0.145,0.143,0.148,0.12,0.0929,0.0678,0.0476,0.032,0.0208,0.0134,0.00858,0.00527,0.00316,0.00194,0.00103,0.000538,0.000409,0.000232,0.000202,7.33e-05,2.44e-05,1.22e-05,6.11e-06,1.22e-05,0,0,6.11e-06,0,6.11e-06
k=8	species=syncmer_closed_rotated_offset	s=1	t=2	open=N	rotate=Y	Cons80=0.218	Cons90=0.498	c=5.21	depth=1.53	spacing=27,0.0237,0.0178,0.159,0.15,0.32,0.118,0.0934,0.0471,0.0304,0.0171,0.0102,0.00582,0.00317,0.00204,0.00118,0.000716,0.000343,0.000194,0.000114,7.46e-05,4.47e-05,4.47e-05,4.97e-06,0,0,0,4.97e-06
k=8	species=syncmer_open_offset	s=1	t=3	open=Y	rotate=N	Cons80=0.148	Cons90=0.362	c=8.65	depth=0.93	spacing=42,0,0,0,0.109,0.128,0.124,0.119,0.103,0.0877,0.0723,0.058,0.0456,0.036,0.0274,0.0212,0.0165,0.0128,0.00975,0.00712,0.00551,0.00396,0.00337,0.00224,0.00171,0.00148,0.000841,0.000767,0.000602,0.000363,0.000313,0.000231,0.000198,0.000132,5.77e-05,5.77e-05,0.000115,4.12e-05,3.3e-05,1.65e-05,1.65e-05,1.65e-05,1.65e-05
k=8	species=syncmer_open_rotated_offset	s=1	t=3	open=Y	rotate=Y	Cons80=0.148	Cons90=0.362	c=8.65	depth=0.93	spacing=42,0,0,0,0.109,0.128,0.124,0.119,0.103,0.0877,0.0723,0.058,0.0456,0.036,0.0274,0.0212,0.0165,0.0128,0.00975,0.00712,0.00551,0.00396,0.00337,0.00224,0.00171,0.00148,0.000841,0.000767,0.000602,0.000363,0.000313,0.000231,0.000198,0.000132,5.77e-05,5.77e-05,0.000115,4.12e-05,3.3e-05,1.65e-05,1.65e-05,1.65e-05,1.65e-05
k=8	species=syncmer_closed_rotated_offset	s=1	t=3	open=N	rotate=Y	Cons80=0.18	Cons90=0.422	c=6.61	depth=1.21	spacing=42,0.0201,0.0155,0.0112,0.343,0.109,0.107,0.104,0.0654,0.054,0.0421,0.0311,0.0237,0.0181,0.0136,0.0102,0.00802,0.00563,0.00461,0.00323,0.0026,0.00198,0.00133,0.00103,0.000724,0.000668,0.00046,0.000353,0.000233,0.000183,0.000101,9.45e-05,0.000113,5.67e-05,3.15e-05,1.89e-05,3.15e-05,1.26e-05,1.26e-05,0,6.3e-06,1.26e-05,6.3e-06
k=8	species=syncmer_open_offset	s=1	t=4	open=Y	rotate=N	Cons80=0.112	Cons90=0.28	c=11.65	depth=0.69	spacing=74,0,0,0,0.0195,0.0945,0.0918,0.088,0.0849,0.0834,0.0738,0.0652,0.0571,0.0499,0.0426,0.0372,0.0315,0.0278,0.0239,0.0198,0.017,0.0142,0.0124,0.0103,0.00821,0.00784,0.00553,0.00532,0.00452,0.00338,0.0032,0.00248,0.00239,0.00183,0.00153,0.00129,0.00103,0.00102,0.000744,0.000689,0.000644,0.000589,0.000456,0.000422,0.000278,0.000222,0.000156,0.000256,0.000133,0.000156,0.0002,0.000122,5.56e-05,…
k=8	species=syncmer_open_rotated_offset	s=1	t=4	open=Y	rotate=Y	Cons80=0.112	Cons90=0.28	c=11.65	depth=0.69	spacing=74,0,0,0,0.0195,0.0945,0.0918,0.088,0.0849,0.0834,0.0738,0.0652,0.0571,0.0499,0.0426,0.0372,0.0315,0.0278,0.0239,0.0198,0.017,0.0142,0.0124,0.0103,0.00821,0.00784,0.00553,0.00532,0.00452,0.00338,0.0032,0.00248,0.00239,0.00183,0.00153,0.00129,0.00103,0.00102,0.000744,0.000689,0.000644,0.000589,0.000456,0.000422,0.000278,0.000222,0.000156,0.000256,0.000133,0.000156,0.0002,0.000122,5.56e-05,…
k=8	species=syncmer_closed_rotated_offset	s=1	t=4	open=N	rotate=Y	Cons80=0.141	Cons90=0.336	c=8.23	depth=0.97	spacing=74,0.0181,0.0132,0.295,0.00559,0.084,0.0823,0.0798,0.0548,0.0542,0.0471,0.0405,0.0336,0.0284,0.0249,0.0213,0.0179,0.0157,0.0132,0.0113,0.00922,0.00794,0.00672,0.00532,0.00436,0.00438,0.0032,0.00293,0.00234,0.00192,0.00177,0.00135,0.00118,0.000887,0.000847,0.000753,0.000628,0.00062,0.000384,0.0004,0.0004,0.000353,0.000212,0.000165,0.000149,0.000133,0.000126,0.000173,7.06e-05,6.28e-05,6.28e…
k=8	species=syncmer_open_offset	s=1	t=5	open=Y	rotate=N	Cons80=0.0855	Cons90=0.214	c=15.65	depth=0.51	spacing=103,0,0,0.0177,0.0131,0.00919,0.0673,0.0646,0.0628,0.0622,0.0606,0.0602,0.0532,0.0504,0.0463,0.0425,0.0385,0.0346,0.0316,0.0277,0.0267,0.0226,0.0218,0.019,0.016,0.0156,0.0133,0.013,0.0113,0.00994,0.00933,0.00776,0.00755,0.00633,0.00561,0.0047,0.00492,0.0041,0.00376,0.00331,0.00319,0.00287,0.00234,0.00237,0.00231,0.00181,0.00161,0.00146,0.00131,0.00122,0.0011,0.000701,0.00097,0.000791,0.00…
k=8	species=syncmer_open_rotated_offset	s=1	t=5	open=Y	rotate=Y	Cons80=0.0855	Cons90=0.214	c=15.65	depth=0.51	spacing=103,0,0,0.0177,0.0131,0.00919,0.0673,0.0646,0.0628,0.0622,0.0606,0.0602,0.0532,0.0504,0.0463,0.0425,0.0385,0.0346,0.0316,0.0277,0.0267,0.0226,0.0218,0.019,0.016,0.0156,0.0133,0.013,0.0113,0.00994,0.00933,0.00776,0.00755,0.00633,0.00561,0.0047,0.00492,0.0041,0.00376,0.00331,0.00319,0.00287,0.00234,0.00237,0.00231,0.00181,0.00161,0.00146,0.00131,0.00122,0.0011,0.000701,0.00097,0.000791,0.00…
k=8	species=syncmer_closed_rotated_offset	s=1	t=5	open=N	rotate=Y	Cons80=0.108	Cons90=0.256	c=10.04	depth=0.80	spacing=101,0.0165,0.362,0.00586,0.00472,0.00331,0.0623,0.0607,0.0383,0.0381,0.0373,0.0379,0.0324,0.0289,0.0268,0.0239,0.0224,0.0195,0.0181,0.0158,0.0155,0.0132,0.0118,0.0107,0.00878,0.00909,0.00764,0.00733,0.00654,0.00545,0.00523,0.00431,0.00403,0.00345,0.00333,0.00267,0.00276,0.00248,0.00204,0.0018,0.00187,0.00175,0.00132,0.00119,0.00123,0.00101,0.000842,0.000957,0.000814,0.000584,0.000584,0.00…
k=8	species=syncmer_open_offset	s=1	t=6	open=Y	rotate=N	Cons80=0.063	Cons90=0.16	c=20.94	depth=0.38	spacing=170,0,0.0161,0.013,0.00867,0.00633,0.00479,0.0479,0.0477,0.0479,0.0451,0.0442,0.0425,0.0434,0.0407,0.0384,0.0366,0.0335,0.0327,0.0294,0.029,0.026,0.0265,0.0239,0.0207,0.0204,0.0184,0.0176,0.0151,0.0148,0.0144,0.0131,0.0126,0.011,0.0112,0.00977,0.00947,0.00867,0.00799,0.00723,0.00701,0.00667,0.00579,0.00599,0.00571,0.00505,0.00483,0.00435,0.00375,0.00399,0.00366,0.0032,0.0028,0.00296,0.002…
k=8	species=syncmer_open_rotated_offset	s=1	t=6	open=Y	rotate=Y	Cons80=0.063	Cons90=0.16	c=20.94	depth=0.38	spacing=170,0,0.0161,0.013,0.00867,0.00633,0.00479,0.0479,0.0477,0.0479,0.0451,0.0442,0.0425,0.0434,0.0407,0.0384,0.0366,0.0335,0.0327,0.0294,0.029,0.026,0.0265,0.0239,0.0207,0.0204,0.0184,0.0176,0.0151,0.0148,0.0144,0.0131,0.0126,0.011,0.0112,0.00977,0.00947,0.00867,0.00799,0.00723,0.00701,0.00667,0.00579,0.00599,0.00571,0.00505,0.00483,0.00435,0.00375,0.00399,0.00366,0.0032,0.0028,0.00296,0.002…
k=8	species=syncmer_closed_rotated_offset	s=1	t=6	open=N	rotate=Y	Cons80=0.0769	Cons90=0.184	c=11.98	depth=0.67	spacing=169,0.437,0.00742,0.00495,0.00362,0.00274,0.00194,0.0465,0.0269,0.0264,0.0249,0.0248,0.0245,0.0246,0.0223,0.0207,0.0198,0.019,0.017,0.0168,0.0153,0.0151,0.0144,0.0124,0.0115,0.0104,0.0102,0.00905,0.00878,0.00804,0.00752,0.00738,0.00638,0.0067,0.00566,0.00547,0.00498,0.00491,0.00413,0.00392,0.00394,0.00349,0.00331,0.00349,0.00258,0.00298,0.00258,0.00215,0.00232,0.0021,0.00182,0.00168,0.001…
k=8	species=syncmer_open_offset	s=1	t=7	open=Y	rotate=N	Cons80=0.0466	Cons90=0.119	c=28.00	depth=0.29	spacing=210,0.0141,0.0105,0.0086,0.00601,0.00422,0.00315,0.00235,0.0353,0.0358,0.0347,0.0328,0.0321,0.032,0.0321,0.0327,0.0303,0.0294,0.0289,0.0257,0.0269,0.0246,0.0247,0.0244,0.0216,0.0224,0.019,0.0194,0.0173,0.0172,0.0177,0.0158,0.016,0.0143,0.0149,0.0125,0.0124,0.0112,0.0116,0.0106,0.0102,0.00929,0.00879,0.00924,0.0094,0.00863,0.00833,0.00716,0.00662,0.00724,0.00654,0.00566,0.00507,0.00585,0.0…
k=8	species=syncmer_open_rotated_offset	s=1	t=7	open=Y	rotate=Y	Cons80=0.0466	Cons90=0.119	c=28.00	depth=0.29	spacing=210,0.0141,0.0105,0.0086,0.00601,0.00422,0.00315,0.00235,0.0353,0.0358,0.0347,0.0328,0.0321,0.032,0.0321,0.0327,0.0303,0.0294,0.0289,0.0257,0.0269,0.0246,0.0247,0.0244,0.0216,0.0224,0.019,0.0194,0.0173,0.0172,0.0177,0.0158,0.016,0.0143,0.0149,0.0125,0.0124,0.0112,0.0116,0.0106,0.0102,0.00929,0.00879,0.00924,0.0094,0.00863,0.00833,0.00716,0.00662,0.00724,0.00654,0.00566,0.00507,0.00585,0.0…
k=8	species=syncmer_closed_rotated_offset	s=1	t=7	open=N	rotate=Y	Cons80=0.0466	Cons90=0.119	c=28.00	depth=0.29	spacing=210,0.0141,0.0105,0.0086,0.00601,0.00422,0.00315,0.00235,0.0353,0.0358,0.0347,0.0328,0.0321,0.032,0.0321,0.0327,0.0303,0.0294,0.0289,0.0257,0.0269,0.0246,0.0247,0.0244,0.0216,0.0224,0.019,0.0194,0.0173,0.0172,0.0177,0.0158,0.016,0.0143,0.0149,0.0125,0.0124,0.0112,0.0116,0.0106,0.0102,0.00929,0.00879,0.00924,0.0094,0.00863,0.00833,0.00716,0.00662,0.00724,0.00654,0.00566,0.00507,0.00585,0.0…
k=8	species=syncmer_closed	s=2	open=N	rotate=N	Cons80=0.26	Cons90=0.56	c=3.17	depth=2.52	spacing=6,0.357,0.13,0.107,0.0738,0.0563,0.276
k=8	species=syncmer_downsampled_closed	d=2	s=2	open=N	rotate=N	Cons80=0.165	Cons90=0.384	c=6.31	depth=1.27	spacing=61,0.177,0.093,0.0804,0.0633,0.0544,0.161,0.0777,0.0501,0.0423,0.0359,0.0301,0.0263,0.0201,0.0158,0.0135,0.0111,0.00892,0.0069,0.00597,0.00482,0.00396,0.00312,0.00255,0.00237,0.00172,0.00162,0.00118,0.001,0.000699,0.00062,0.000542,0.000379,0.000229,0.000253,0.000132,0.000319,8.43e-05,9.03e-05,5.42e-05,4.82e-05,7.83e-05,4.22e-05,2.41e-05,5.42e-05,3.61e-05,0,6.02e-06,1.2e-05,1.81e-05,1.2e-0…
k=8	species=syncmer_downsampled_closed	d=3	s=2	open=N	rotate=N	Cons80=0.119	Cons90=0.288	c=9.40	depth=0.85	spacing=107,0.123,0.0683,0.0581,0.0491,0.0445,0.116,0.0714,0.0507,0.0477,0.042,0.0388,0.0346,0.0295,0.0259,0.023,0.0206,0.0185,0.0165,0.0139,0.0127,0.0116,0.01,0.00839,0.00784,0.00682,0.00587,0.00491,0.00432,0.00391,0.00377,0.00315,0.0029,0.00248,0.00233,0.0019,0.00185,0.00143,0.0014,0.00112,0.00105,0.00107,0.000699,0.000699,0.000654,0.000574,0.000529,0.000475,0.000421,0.000359,0.000215,0.000314,…
k=8	species=syncmer_downsampled_closed	d=4	s=2	open=N	rotate=N	Cons80=0.092	Cons90=0.225	c=12.77	depth=0.63	spacing=134,0.088,0.0522,0.0462,0.041,0.0362,0.0896,0.061,0.0474,0.0447,0.0404,0.0377,0.0339,0.0314,0.0279,0.0272,0.0258,0.0228,0.0216,0.0187,0.017,0.0159,0.0148,0.013,0.0123,0.0107,0.0112,0.00934,0.00847,0.00812,0.00713,0.00692,0.00625,0.00544,0.00496,0.00488,0.00436,0.00339,0.00339,0.00311,0.00294,0.00263,0.0027,0.00207,0.00218,0.0021,0.00171,0.00163,0.00135,0.00157,0.00124,0.00114,0.00108,0.00…
k=8	species=syncmer_open	s=2	open=Y	rotate=N	Cons80=0.182	Cons90=0.42	c=5.36	depth=1.49	spacing=30,0.256,0.0875,0.092,0.0681,0.0566,0.0468,0.0912,0.0804,0.0592,0.044,0.034,0.0253,0.0196,0.0142,0.009,0.00599,0.00412,0.00272,0.00162,0.000925,0.000613,0.000383,0.000163,0.000123,7.15e-05,3.07e-05,2.04e-05,0,0,5.11e-06
k=8	species=syncmer_open_rotated	s=2	open=Y	rotate=Y	Cons80=0.163	Cons90=0.38	c=6.10	depth=1.31	spacing=49,0.245,0.0808,0.0882,0.0648,0.0543,0.0444,0.0371,0.0978,0.059,0.0497,0.0383,0.0305,0.0249,0.0199,0.0175,0.0118,0.00905,0.00683,0.00498,0.00382,0.00288,0.00213,0.00167,0.00133,0.000913,0.000727,0.000506,0.000256,0.000203,0.000203,0.000134,7.56e-05,8.14e-05,4.65e-05,5.81e-05,1.16e-05,1.74e-05,2.33e-05,5.81e-06,1.16e-05,0,5.81e-06,1.74e-05,0,5.81e-06,0,0,0,5.81e-06
k=8	species=syncmer_closed_rotated	s=2	open=N	rotate=Y	Cons80=0.222	Cons90=0.493	c=3.88	depth=2.06	spacing=24,0.341,0.126,0.101,0.0707,0.0548,0.0426,0.165,0.0169,0.0283,0.0176,0.013,0.00962,0.0078,0.00193,0.00162,0.000983,0.000558,0.000362,0.000177,5.92e-05,4.44e-05,1.85e-05,1.85e-05,3.7e-06
k=8	species=syncmer_open_offset	s=2	t=1	open=Y	rotate=N	Cons80=0.181	Cons90=0.427	c=6.48	depth=1.24	spacing=26,0,0.102,0.122,0.101,0.0842,0.125,0.125,0.0975,0.0735,0.0534,0.0407,0.0282,0.0184,0.0119,0.00711,0.00456,0.00295,0.00162,0.000636,0.000457,0.000266,0.000167,3.71e-05,4.94e-05,6.18e-06,6.18e-06
k=8	species=syncmer_open_rotated_offset	s=2	t=1	open=Y	rotate=Y	Cons80=0.172	Cons90=0.408	c=6.95	depth=1.15	spacing=29,0,0.0789,0.115,0.0984,0.0836,0.104,0.125,0.102,0.0797,0.0594,0.0465,0.0343,0.0244,0.0171,0.0108,0.00726,0.0051,0.00311,0.00166,0.00128,0.000722,0.000477,0.000272,0.000232,5.96e-05,5.3e-05,3.97e-05,2.65e-05,3.31e-05
k=8	species=syncmer_closed_rotated_offset	s=2	t=1	open=N	rotate=Y	Cons80=0.232	Cons90=0.515	c=4.20	depth=1.90	spacing=22,0.115,0.217,0.142,0.0979,0.0766,0.224,0.0434,0.0252,0.023,0.0158,0.0115,0.00411,0.00178,0.00142,0.000633,0.000429,0.000156,6.81e-05,6.41e-05,8.02e-06,4.01e-06,8.02e-06
k=8	species=syncmer_open_offset	s=2	t=2	open=Y	rotate=N	Cons80=0.181	Cons90=0.432	c=6.75	depth=1.19	spacing=26,0,0,0.108,0.106,0.162,0.154,0.13,0.105,0.0797,0.0553,0.0387,0.0251,0.0157,0.00962,0.00505,0.00316,0.00162,0.000875,0.00045,0.00018,9.01e-05,5.15e-05,0,6.44e-06,1.29e-05,6.44e-06
k=8	species=syncmer_open_rotated_offset	s=2	t=2	open=Y	rotate=Y	Cons80=0.17	Cons90=0.409	c=7.28	depth=1.10	spacing=36,0,0,0.0908,0.0994,0.127,0.151,0.127,0.11,0.0847,0.0642,0.0479,0.0328,0.0226,0.0156,0.00962,0.00672,0.00445,0.00288,0.00175,0.00103,0.000674,0.00041,0.000167,0.000139,9.72e-05,0.000118,4.86e-05,2.08e-05,6.95e-06,1.39e-05,3.47e-05,0,1.39e-05,1.39e-05,0,6.95e-06
k=8	species=syncmer_closed_rotated_offset	s=2	t=2	open=N	rotate=Y	Cons80=0.238	Cons90=0.526	c=4.32	depth=1.85	spacing=20,0.0708,0.118,0.193,0.131,0.279,0.0868,0.0533,0.0264,0.0219,0.00879,0.00519,0.00246,0.00146,0.000709,0.00033,0.000256,9.9e-05,2.89e-05,1.65e-05,4.12e-06
k=8	species=syncmer_open_offset	s=2	t=3	open=Y	rotate=N	Cons80=0.171	Cons90=0.415	c=7.33	depth=1.09	spacing=28,0,0,0,0.148,0.163,0.15,0.139,0.114,0.0874,0.0644,0.0466,0.0315,0.0205,0.0136,0.00878,0.00546,0.00303,0.00183,0.00117,0.000615,0.000273,0.000238,0.000112,6.99e-05,2.1e-05,6.99e-06,2.1e-05,6.99e-06
k=8	species=syncmer_open_rotated_offset	s=2	t=3	open=Y	rotate=Y	Cons80=0.161	Cons90=0.394	c=7.85	depth=1.02	spacing=34,0,0,0,0.104,0.158,0.142,0.134,0.119,0.0924,0.0711,0.054,0.0385,0.0271,0.0195,0.013,0.00913,0.00572,0.00392,0.00264,0.00175,0.00108,0.000899,0.000644,0.000382,0.000217,0.000187,0.000157,5.99e-05,1.5e-05,1.5e-05,2.25e-05,1.5e-05,7.49e-06,1.5e-05
k=8	species=syncmer_closed_rotated_offset	s=2	t=3	open=N	rotate=Y	Cons80=0.231	Cons90=0.517	c=4.52	depth=1.77	spacing=25,0.0744,0.0803,0.105,0.363,0.119,0.105,0.0666,0.0301,0.0247,0.0134,0.00745,0.00501,0.00264,0.00158,0.000922,0.000522,0.000198,0.000142,9.91e-05,3.45e-05,4.31e-06,8.62e-06,8.62e-06,4.31e-06,4.31e-06
k=8	species=syncmer_open_offset	s=2	t=4	open=Y	rotate=N	Cons80=0.159	Cons90=0.389	c=7.83	depth=1.02	spacing=33,0,0,0.0686,0.0733,0.138,0.136,0.123,0.106,0.0887,0.0706,0.0551,0.041,0.0299,0.0213,0.0156,0.0108,0.00683,0.00485,0.00355,0.00222,0.00161,0.00106,0.000687,0.000403,0.000224,0.000179,0.000119,8.96e-05,2.99e-05,2.99e-05,1.49e-05,1.49e-05,2.24e-05
k=8	species=syncmer_open_rotated_offset	s=2	t=4	open=Y	rotate=Y	Cons80=0.151	Cons90=0.369	c=8.40	depth=0.95	spacing=39,0,0,0.039,0.0711,0.122,0.132,0.12,0.109,0.091,0.0751,0.0598,0.0463,0.0352,0.0261,0.0203,0.0148,0.0101,0.00731,0.00553,0.00402,0.00306,0.00232,0.00153,0.00115,0.000585,0.000465,0.000328,0.000369,0.000152,9.61e-05,0.000112,5.61e-05,6.41e-05,1.6e-05,2.4e-05,8.01e-06,8.01e-06,1.6e-05,3.2e-05
k=8	species=syncmer_closed_rotated_offset	s=2	t=4	open=N	rotate=Y	Cons80=0.219	Cons90=0.491	c=4.70	depth=1.70	spacing=26,0.0713,0.102,0.283,0.0902,0.15,0.0972,0.0643,0.0397,0.0357,0.0235,0.015,0.00988,0.00692,0.00434,0.00279,0.00161,0.00101,0.000578,0.000506,0.000309,0.000188,0.000116,3.58e-05,3.58e-05,1.79e-05,1.34e-05
k=8	species=syncmer_open_offset	s=2	t=5	open=Y	rotate=N	Cons80=0.144	Cons90=0.354	c=8.48	depth=0.94	spacing=42,0,0.0627,0.0768,0.0626,0.0515,0.108,0.109,0.0967,0.0829,0.0701,0.0612,0.0502,0.0394,0.0307,0.0242,0.0198,0.0136,0.0106,0.00816,0.00625,0.00445,0.00361,0.00243,0.00175,0.00116,0.001,0.000606,0.000485,0.000267,0.00017,0.000186,6.47e-05,8.08e-05,6.47e-05,4.85e-05,4.04e-05,2.43e-05,1.62e-05,8.08e-06,0,1.62e-05,8.08e-06
k=8	species=syncmer_open_rotated_offset	s=2	t=5	open=Y	rotate=Y	Cons80=0.138	Cons90=0.34	c=9.01	depth=0.89	spacing=47,0,0.0399,0.0736,0.0599,0.0499,0.0991,0.107,0.0978,0.0839,0.0726,0.0632,0.0531,0.0432,0.0342,0.0273,0.0227,0.0163,0.0127,0.0103,0.00825,0.00615,0.00482,0.00334,0.00272,0.00202,0.00163,0.00115,0.000885,0.000602,0.00049,0.000464,0.000189,0.000138,0.000189,0.000138,6.02e-05,4.3e-05,5.16e-05,2.58e-05,8.6e-06,2.58e-05,8.6e-06,1.72e-05,0,0,0,8.6e-06
k=8	species=syncmer_closed_rotated_offset	s=2	t=5	open=N	rotate=Y	Cons80=0.2	Cons90=0.453	c=4.88	depth=1.64	spacing=42,0.0893,0.33,0.0749,0.0504,0.0662,0.117,0.0727,0.0425,0.0382,0.032,0.0265,0.0175,0.0118,0.00903,0.0067,0.00484,0.00291,0.00221,0.00166,0.00115,0.000791,0.000573,0.000335,0.0002,0.000163,0.000116,9.31e-05,4.65e-05,2.33e-05,1.4e-05,4.65e-06,9.31e-06,4.65e-06,4.65e-06,4.65e-06,4.65e-06,0,0,0,0,0,4.65e-06
k=8	species=syncmer_open_offset	s=2	t=6	open=Y	rotate=N	Cons80=0.136	Cons90=0.328	c=7.78	depth=1.03	spacing=51,0.218,0.0536,0.0517,0.0407,0.0348,0.0302,0.0848,0.0748,0.0638,0.0552,0.048,0.0422,0.0389,0.0311,0.0261,0.0214,0.017,0.0142,0.0115,0.00927,0.00738,0.00593,0.00439,0.00366,0.00261,0.00228,0.00168,0.00133,0.000771,0.000705,0.00063,0.000341,0.000193,0.000297,0.0002,0.000141,0.000133,7.42e-05,5.93e-05,1.48e-05,5.93e-05,1.48e-05,3.71e-05,7.42e-06,7.42e-06,7.42e-06,7.42e-06,0,0,0,7.42e-06
k=8	species=syncmer_open_rotated_offset	s=2	t=6	open=Y	rotate=Y	Cons80=0.121	Cons90=0.3	c=9.67	depth=0.83	spacing=54,0.0817,0.0623,0.0489,0.0423,0.0373,0.0323,0.0723,0.0895,0.0742,0.0644,0.0581,0.0517,0.0477,0.0406,0.0347,0.0296,0.024,0.0201,0.0175,0.0142,0.0114,0.00911,0.00754,0.00591,0.00479,0.00384,0.00305,0.0025,0.00152,0.00136,0.00136,0.000876,0.000599,0.000655,0.000507,0.000369,0.000221,0.000203,0.000166,9.22e-05,8.3e-05,8.3e-05,7.38e-05,9.22e-06,5.53e-05,4.61e-05,1.84e-05,3.69e-05,2.77e-05,9.2…
k=8	species=syncmer_closed_rotated_offset	s=2	t=6	open=N	rotate=Y	Cons80=0.175	Cons90=0.404	c=5.07	depth=1.58	spacing=51,0.366,0.0814,0.0643,0.0497,0.0365,0.0523,0.0962,0.0464,0.0417,0.0337,0.0272,0.0251,0.0187,0.0137,0.0115,0.00835,0.00677,0.00504,0.00397,0.00295,0.00226,0.00188,0.00125,0.000821,0.000633,0.000556,0.000353,0.000372,0.000174,0.000155,0.000121,5.32e-05,5.8e-05,5.32e-05,4.83e-05,2.42e-05,1.93e-05,9.66e-06,9.66e-06,0,9.66e-06,0,0,0,4.83e-06,0,0,0,0,0,4.83e-06
k=8	species=syncmer_closed	s=3	open=N	rotate=N	Cons80=0.278	Cons90=0.586	c=2.98	depth=2.69	spacing=5,0.299,0.167,0.123,0.0814,0.33
k=8	species=syncmer_downsampled_closed	d=2	s=3	open=N	rotate=N	Cons80=0.175	Cons90=0.405	c=5.94	depth=1.35	spacing=66,0.152,0.104,0.0829,0.0664,0.189,0.0773,0.061,0.051,0.0423,0.0361,0.0269,0.0224,0.0176,0.0143,0.0115,0.00892,0.00701,0.00582,0.00472,0.00371,0.00322,0.00243,0.00196,0.00168,0.00127,0.000924,0.000776,0.000725,0.000527,0.000425,0.000289,0.000232,0.000193,0.000159,0.000136,0.000113,0.000108,5.1e-05,4.53e-05,5.67e-05,4.53e-05,4.53e-05,1.13e-05,3.4e-05,2.27e-05,1.13e-05,1.7e-05,5.67e-06,1.7e…
k=8	species=syncmer_downsampled_closed	d=3	s=3	open=N	rotate=N	Cons80=0.128	Cons90=0.304	c=8.91	depth=0.90	spacing=84,0.101,0.0753,0.062,0.0506,0.134,0.0701,0.0607,0.0544,0.0482,0.0431,0.0368,0.0329,0.0277,0.0255,0.0223,0.0196,0.0165,0.015,0.013,0.0113,0.0102,0.00851,0.00784,0.00685,0.00537,0.00481,0.0043,0.00416,0.00349,0.00332,0.00282,0.00229,0.00211,0.00192,0.00145,0.00144,0.00122,0.00101,0.00105,0.000824,0.000731,0.000637,0.000714,0.000501,0.000374,0.000323,0.000314,0.000195,0.000212,0.000187,0.00…
k=8	species=syncmer_downsampled_closed	d=4	s=3	open=N	rotate=N	Cons80=0.098	Cons90=0.238	c=12.03	depth=0.66	spacing=122,0.0779,0.0559,0.0479,0.0407,0.1,0.0609,0.0546,0.0503,0.0448,0.0422,0.0371,0.0357,0.0307,0.0281,0.0255,0.0225,0.0218,0.0204,0.0173,0.0162,0.0152,0.0136,0.0128,0.0114,0.0105,0.00946,0.00801,0.00768,0.00707,0.00621,0.00606,0.00573,0.0047,0.00479,0.00407,0.00372,0.00363,0.00312,0.00275,0.00244,0.00224,0.0023,0.00201,0.00172,0.00171,0.00162,0.00138,0.00106,0.000998,0.00107,0.000849,0.00088…
k=8	species=syncmer_open	s=3	open=Y	rotate=N	Cons80=0.183	Cons90=0.426	c=5.62	depth=1.42	spacing=28,0.199,0.079,0.0915,0.066,0.0569,0.125,0.091,0.0752,0.0572,0.0452,0.0359,0.0251,0.0178,0.0124,0.00815,0.00565,0.00348,0.00235,0.00149,0.000858,0.000499,0.000435,0.000172,0.000129,5.36e-05,6.44e-05,2.68e-05,5.36e-06
k=8	species=syncmer_open_rotated	s=3	open=Y	rotate=Y	Cons80=0.154	Cons90=0.365	c=7.17	depth=1.12	spacing=54,0.147,0.058,0.0776,0.0603,0.0546,0.101,0.0874,0.078,0.0643,0.0538,0.0455,0.0364,0.029,0.0237,0.0182,0.0144,0.0109,0.00845,0.00683,0.00538,0.00415,0.00357,0.00265,0.00205,0.00161,0.00138,0.000985,0.000684,0.000643,0.000513,0.00026,0.000253,0.000198,0.000157,0.000164,6.84e-05,6.84e-05,6.16e-05,4.79e-05,2.74e-05,1.37e-05,1.37e-05,2.05e-05,1.37e-05,1.37e-05,1.37e-05,6.84e-06,0,6.84e-06,1.3…
k=8	species=syncmer_closed_rotated	s=3	open=N	rotate=Y	Cons80=0.22	Cons90=0.489	c=3.96	depth=2.02	spacing=30,0.316,0.141,0.107,0.075,0.0624,0.0796,0.0769,0.0441,0.0325,0.0222,0.0159,0.0105,0.00671,0.00389,0.00247,0.00151,0.000864,0.000562,0.000355,0.000181,0.000113,4.53e-05,2.64e-05,3.02e-05,1.51e-05,3.77e-06,3.77e-06,0,0,3.77e-06
k=8	species=syncmer_open_offset	s=3	t=1	open=Y	rotate=N	Cons80=0.192	Cons90=0.449	c=6.04	depth=1.32	spacing=26,0,0.0986,0.118,0.0941,0.167,0.14,0.113,0.0847,0.0652,0.0442,0.0293,0.0183,0.0119,0.00688,0.00405,0.00255,0.00135,0.000709,0.000352,0.000231,0.00011,6.92e-05,1.15e-05,1.15e-05,5.76e-06,5.76e-06
k=8	species=syncmer_open_rotated_offset	s=3	t=1	open=Y	rotate=Y	Cons80=0.158	Cons90=0.379	c=7.68	depth=1.04	spacing=55,0,0.0578,0.084,0.0775,0.122,0.122,0.107,0.091,0.0753,0.0604,0.0472,0.0364,0.0281,0.0216,0.0166,0.0128,0.01,0.00739,0.00545,0.0042,0.00344,0.00269,0.00191,0.00144,0.00111,0.000909,0.000638,0.000447,0.000337,0.000242,0.000191,0.000205,0.000183,7.33e-05,7.33e-05,4.4e-05,5.86e-05,4.4e-05,4.4e-05,1.47e-05,3.66e-05,0,7.33e-06,7.33e-06,7.33e-06,7.33e-06,0,0,0,0,7.33e-06,0,0,0,7.33e-06
k=8	species=syncmer_closed_rotated_offset	s=3	t=1	open=N	rotate=Y	Cons80=0.23	Cons90=0.509	c=4.11	depth=1.95	spacing=27,0.136,0.241,0.139,0.0995,0.104,0.105,0.0624,0.0421,0.0279,0.0182,0.0107,0.00646,0.00393,0.00216,0.00131,0.00069,0.000353,0.000235,0.000129,6.27e-05,5.88e-05,2.74e-05,3.92e-06,7.84e-06,3.92e-06,0,3.92e-06
k=8	species=syncmer_open_offset	s=3	t=2	open=Y	rotate=N	Cons80=0.2	Cons90=0.469	c=5.90	depth=1.36	spacing=22,0,0,0.12,0.202,0.184,0.158,0.12,0.0829,0.0552,0.034,0.0197,0.011,0.00598,0.00311,0.00164,0.000771,0.000428,0.000248,0.000107,1.69e-05,0,2.25e-05
k=8	species=syncmer_open_rotated_offset	s=3	t=2	open=Y	rotate=Y	Cons80=0.158	Cons90=0.381	c=7.81	depth=1.02	spacing=56,0,0,0.0724,0.13,0.141,0.128,0.11,0.091,0.0729,0.0568,0.0444,0.0338,0.0263,0.0206,0.016,0.0127,0.0102,0.00767,0.00568,0.00463,0.00351,0.00288,0.00199,0.0017,0.00115,0.00099,0.00067,0.000655,0.000499,0.000395,0.000409,0.000246,0.000171,0.000141,0.000104,0.000134,9.68e-05,4.47e-05,4.47e-05,1.49e-05,3.72e-05,2.98e-05,1.49e-05,7.44e-06,7.44e-06,7.44e-06,0,0,1.49e-05,0,7.44e-06,0,0,0,0,7.44e…
k=8	species=syncmer_closed_rotated_offset	s=3	t=2	open=N	rotate=Y	Cons80=0.236	Cons90=0.522	c=4.14	depth=1.93	spacing=26,0.117,0.128,0.218,0.156,0.143,0.091,0.0603,0.0366,0.0217,0.0125,0.00714,0.00386,0.00218,0.00121,0.000703,0.000423,0.000284,0.000142,9.88e-05,2.37e-05,2.37e-05,1.19e-05,1.19e-05,1.19e-05,0,7.9e-06
k=8	species=syncmer_open_offset	s=3	t=3	open=Y	rotate=N	Cons80=0.195	Cons90=0.461	c=6.07	depth=1.32	spacing=23,0,0,0.107,0.191,0.185,0.157,0.123,0.0874,0.0597,0.0374,0.023,0.0134,0.00778,0.00411,0.00211,0.00115,0.000578,0.000312,0.000133,6.94e-05,2.89e-05,2.31e-05,1.16e-05
k=8	species=syncmer_open_rotated_offset	s=3	t=3	open=Y	rotate=Y	Cons80=0.155	Cons90=0.376	c=7.95	depth=1.01	spacing=56,0,0,0.0604,0.131,0.137,0.127,0.111,0.0928,0.0747,0.0592,0.0455,0.035,0.0279,0.0217,0.0173,0.0126,0.0102,0.00826,0.00621,0.00505,0.00364,0.00309,0.00241,0.00177,0.00124,0.00119,0.000826,0.000674,0.000432,0.000311,0.000326,0.000273,0.000258,0.000114,0.000129,9.85e-05,6.06e-05,6.82e-05,7.58e-06,3.79e-05,3.03e-05,2.27e-05,3.79e-05,7.58e-06,7.58e-06,0,0,0,0,0,7.58e-06,0,0,0,7.58e-06,7.58e-06
k=8	species=syncmer_closed_rotated_offset	s=3	t=3	open=N	rotate=Y	Cons80=0.234	Cons90=0.521	c=4.18	depth=1.91	spacing=30,0.127,0.123,0.146,0.235,0.13,0.0923,0.0611,0.0351,0.0212,0.0124,0.00702,0.00396,0.00239,0.00129,0.000758,0.000435,0.000235,0.000124,9.97e-05,5.18e-05,1.99e-05,2.79e-05,3.99e-06,0,0,0,0,0,0,3.99e-06
k=8	species=syncmer_open_offset	s=3	t=4	open=Y	rotate=N	Cons80=0.189	Cons90=0.442	c=6.08	depth=1.32	spacing=28,0,0.136,0.101,0.0811,0.156,0.138,0.106,0.0825,0.0648,0.0455,0.0314,0.021,0.0139,0.00881,0.00575,0.00343,0.00211,0.00135,0.000743,0.000412,0.000244,0.000151,9.28e-05,3.48e-05,5.8e-06,2.32e-05,1.16e-05,1.16e-05
k=8	species=syncmer_open_rotated_offset	s=3	t=4	open=Y	rotate=Y	Cons80=0.149	Cons90=0.361	c=8.10	depth=0.99	spacing=55,0,0.0753,0.0717,0.0638,0.116,0.113,0.0997,0.0871,0.0735,0.0603,0.048,0.0384,0.0311,0.0251,0.0205,0.0155,0.0125,0.00983,0.00794,0.00594,0.00502,0.00385,0.00318,0.00256,0.00199,0.00156,0.00138,0.00104,0.000796,0.000587,0.000479,0.000417,0.000363,0.000263,0.000216,0.000139,7.73e-05,7.73e-05,2.32e-05,2.32e-05,4.64e-05,3.86e-05,6.18e-05,3.09e-05,0,7.73e-06,0,7.73e-06,7.73e-06,0,7.73e-06,7.7…
k=8	species=syncmer_closed_rotated_offset	s=3	t=4	open=N	rotate=Y	Cons80=0.228	Cons90=0.507	c=4.22	depth=1.89	spacing=28,0.138,0.18,0.159,0.104,0.157,0.0894,0.0578,0.0401,0.0285,0.017,0.0105,0.00654,0.00432,0.00254,0.0017,0.000987,0.000576,0.000371,0.000218,0.000149,8.86e-05,7.25e-05,2.42e-05,2.82e-05,4.03e-06,8.06e-06,8.06e-06,4.03e-06
k=8	species=syncmer_open_offset	s=3	t=5	open=Y	rotate=N	Cons80=0.171	Cons90=0.404	c=6.33	depth=1.26	spacing=33,0.118,0.115,0.079,0.0628,0.0531,0.121,0.101,0.0789,0.0642,0.0514,0.043,0.0318,0.0235,0.0171,0.0122,0.00883,0.0059,0.00442,0.00266,0.0017,0.00121,0.000887,0.000531,0.000272,0.000175,0.000151,0.000133,4.22e-05,1.81e-05,3.62e-05,1.81e-05,6.03e-06,6.03e-06
k=8	species=syncmer_open_rotated_offset	s=3	t=5	open=Y	rotate=Y	Cons80=0.141	Cons90=0.341	c=8.27	depth=0.97	spacing=54,0.0569,0.0945,0.0648,0.0555,0.0476,0.0911,0.0926,0.0832,0.071,0.0598,0.0518,0.0442,0.0368,0.0298,0.0237,0.0196,0.0153,0.0124,0.0107,0.00785,0.00636,0.00486,0.00424,0.00332,0.00246,0.00223,0.00163,0.00114,0.000938,0.00078,0.000497,0.000465,0.000339,0.00026,0.000189,0.000213,0.000229,6.31e-05,7.09e-05,2.36e-05,0.000102,4.73e-05,3.94e-05,6.31e-05,2.36e-05,7.88e-06,7.88e-06,2.36e-05,2.36e-…
k=8	species=syncmer_closed_rotated_offset	s=3	t=5	open=N	rotate=Y	Cons80=0.218	Cons90=0.487	c=4.27	depth=1.87	spacing=31,0.183,0.222,0.122,0.0765,0.064,0.125,0.0667,0.0415,0.0308,0.0222,0.0168,0.0104,0.00677,0.00451,0.00301,0.002,0.00116,0.000835,0.000546,0.000289,0.000236,0.000155,9.36e-05,4.89e-05,8.14e-06,4.07e-05,1.22e-05,8.14e-06,1.63e-05,4.07e-06,4.07e-06
k=8	species=syncmer_closed	s=4	open=N	rotate=N	Cons80=0.304	Cons90=0.619	c=2.50	depth=3.21	spacing=4,0.332,0.197,0.115,0.356
k=8	species=syncmer_downsampled_closed	d=2	s=4	open=N	rotate=N	Cons80=0.198	Cons90=0.448	c=4.99	depth=1.60	spacing=54,0.169,0.121,0.0873,0.205,0.0917,0.0733,0.0578,0.0471,0.0344,0.0267,0.0197,0.0157,0.012,0.00914,0.00715,0.00528,0.00409,0.00328,0.00232,0.00212,0.00142,0.00108,0.000852,0.000557,0.000467,0.000376,0.000281,0.00019,0.00019,0.000148,0.000148,7.62e-05,7.62e-05,3.33e-05,4.29e-05,3.81e-05,2.38e-05,1.9e-05,4.76e-06,1.43e-05,4.76e-06,0,4.76e-06,0,4.76e-06,0,0,4.76e-06,0,4.76e-06,0,0,0,4.76e-06
k=8	species=syncmer_downsampled_closed	d=3	s=4	open=N	rotate=N	Cons80=0.148	Cons90=0.347	c=7.41	depth=1.08	spacing=73,0.111,0.0883,0.0665,0.148,0.0841,0.0725,0.0632,0.0549,0.0464,0.0395,0.0329,0.0289,0.0249,0.0209,0.0175,0.0144,0.0128,0.0108,0.00941,0.00747,0.00654,0.0056,0.00501,0.00411,0.00369,0.003,0.00243,0.00247,0.00174,0.00166,0.00132,0.00108,0.000968,0.000862,0.000727,0.000685,0.000459,0.000459,0.000424,0.000283,0.000283,0.000261,0.000198,0.000205,0.000148,0.00012,7.06e-05,9.89e-05,5.65e-05,8.4…
k=8	species=syncmer_downsampled_closed	d=4	s=4	open=N	rotate=N	Cons80=0.116	Cons90=0.28	c=9.83	depth=0.81	spacing=97,0.0846,0.0681,0.0535,0.112,0.072,0.0643,0.0598,0.0545,0.0477,0.0418,0.0368,0.0337,0.0299,0.0265,0.0237,0.0204,0.0181,0.0166,0.0149,0.013,0.0116,0.0107,0.00883,0.00853,0.00745,0.00662,0.00621,0.00513,0.00428,0.00428,0.00375,0.00338,0.003,0.00262,0.0025,0.00208,0.00191,0.00156,0.00158,0.00129,0.00126,0.00106,0.000703,0.000778,0.000619,0.000768,0.000506,0.000478,0.000403,0.000515,0.000412…
k=8	species=syncmer_open	s=4	open=Y	rotate=N	Cons80=0.205	Cons90=0.468	c=4.93	depth=1.62	spacing=26,0.173,0.12,0.0903,0.0702,0.154,0.112,0.083,0.0627,0.0486,0.0318,0.0208,0.0135,0.00821,0.00501,0.00297,0.00194,0.00102,0.000479,0.000296,0.000164,9.4e-05,2.82e-05,4.7e-05,1.88e-05,1.88e-05,4.7e-06
k=8	species=syncmer_open_rotated	s=4	open=Y	rotate=Y	Cons80=0.148	Cons90=0.351	c=7.79	depth=1.03	spacing=61,0.0848,0.0744,0.0653,0.0596,0.1,0.0956,0.0865,0.0748,0.0624,0.0532,0.0437,0.0369,0.0295,0.0249,0.0201,0.0166,0.0131,0.0108,0.00838,0.00725,0.0057,0.00439,0.0042,0.00324,0.00269,0.00218,0.00173,0.00133,0.000959,0.000899,0.00087,0.000632,0.000572,0.000394,0.000327,0.000253,0.000164,0.000208,0.000208,0.000119,0.000126,7.43e-05,5.2e-05,7.43e-05,5.95e-05,5.2e-05,3.72e-05,2.97e-05,1.49e-05,3…
k=8	species=syncmer_closed_rotated	s=4	open=N	rotate=Y	Cons80=0.22	Cons90=0.488	c=3.99	depth=2.01	spacing=38,0.304,0.135,0.108,0.0747,0.104,0.0771,0.0618,0.0414,0.0302,0.0209,0.0145,0.0097,0.0066,0.0042,0.00301,0.00183,0.00119,0.000818,0.000574,0.000407,0.000259,0.000126,0.000122,8.37e-05,5.71e-05,3.8e-05,1.9e-05,1.9e-05,1.9e-05,7.61e-06,3.8e-06,3.8e-06,7.61e-06,0,0,3.8e-06,0,3.8e-06
k=8	species=syncmer_open_offset	s=4	t=1	open=Y	rotate=N	Cons80=0.221	Cons90=0.5	c=4.97	depth=1.61	spacing=21,0,0.146,0.125,0.207,0.173,0.126,0.0908,0.0569,0.0341,0.0198,0.0108,0.00563,0.00259,0.00128,0.00063,0.000318,0.000142,4.27e-05,9.48e-06,9.48e-06,4.74e-06
k=8	species=syncmer_open_rotated_offset	s=4	t=1	open=Y	rotate=Y	Cons80=0.153	Cons90=0.364	c=7.91	depth=1.01	spacing=67,0,0.0642,0.0703,0.124,0.12,0.107,0.0942,0.0777,0.0645,0.0529,0.0419,0.0347,0.0277,0.0233,0.0183,0.0152,0.0119,0.00981,0.00746,0.00671,0.00521,0.00405,0.00365,0.00284,0.00229,0.00179,0.00133,0.00121,0.00102,0.000837,0.000754,0.000558,0.000377,0.000309,0.000287,0.000302,0.000128,0.000204,0.000174,0.000113,7.54e-05,8.3e-05,3.77e-05,6.79e-05,3.02e-05,2.26e-05,7.54e-06,0,0,7.54e-06,1.51e-05…
k=8	species=syncmer_closed_rotated_offset	s=4	t=1	open=N	rotate=Y	Cons80=0.234	Cons90=0.514	c=4.02	depth=1.99	spacing=27,0.124,0.252,0.13,0.143,0.111,0.0843,0.055,0.0361,0.0233,0.0151,0.0096,0.00637,0.00372,0.00251,0.00151,0.000947,0.000613,0.000341,0.000234,0.000153,9.58e-05,8.05e-05,5.75e-05,2.3e-05,1.53e-05,3.83e-06,7.67e-06
k=8	species=syncmer_open_offset	s=4	t=2	open=Y	rotate=N	Cons80=0.223	Cons90=0.507	c=5.05	depth=1.59	spacing=21,0,0,0.24,0.225,0.198,0.138,0.09,0.0523,0.0288,0.0149,0.00721,0.00312,0.00148,0.000708,0.000236,0.000111,5.78e-05,1.44e-05,4.81e-06,0,4.81e-06
k=8	species=syncmer_open_rotated_offset	s=4	t=2	open=Y	rotate=Y	Cons80=0.154	Cons90=0.367	c=7.93	depth=1.01	spacing=61,0,0,0.112,0.138,0.129,0.114,0.0959,0.0781,0.0625,0.0518,0.0411,0.0338,0.0271,0.0216,0.0181,0.0148,0.0118,0.00912,0.00786,0.0063,0.00512,0.00407,0.00317,0.0028,0.00221,0.00187,0.00136,0.0011,0.000832,0.000832,0.000545,0.000409,0.000583,0.000371,0.000272,0.000272,0.000151,0.000151,0.000136,8.32e-05,7.57e-05,4.54e-05,6.05e-05,3.03e-05,4.54e-05,2.27e-05,2.27e-05,1.51e-05,0,7.57e-06,2.27e-0…
k=8	species=syncmer_closed_rotated_offset	s=4	t=2	open=N	rotate=Y	Cons80=0.239	Cons90=0.524	c=4.03	depth=1.99	spacing=27,0.126,0.116,0.264,0.158,0.125,0.0779,0.0506,0.0309,0.0186,0.0122,0.00758,0.00475,0.00307,0.00191,0.00113,0.000664,0.000422,0.000326,0.000161,0.000138,4.61e-05,3.07e-05,3.07e-05,7.68e-06,1.15e-05,1.15e-05,3.84e-06
k=8	species=syncmer_open_offset	s=4	t=3	open=Y	rotate=N	Cons80=0.219	Cons90=0.497	c=5.00	depth=1.60	spacing=22,0,0.154,0.115,0.206,0.171,0.124,0.0914,0.0585,0.035,0.0212,0.0117,0.006,0.00332,0.00166,0.000782,0.000453,0.000224,8.11e-05,5.25e-05,1.91e-05,4.77e-06,4.77e-06
k=8	species=syncmer_open_rotated_offset	s=4	t=3	open=Y	rotate=Y	Cons80=0.151	Cons90=0.36	c=7.97	depth=1.00	spacing=64,0,0.0708,0.0626,0.119,0.119,0.108,0.0956,0.0785,0.0641,0.0525,0.0439,0.0343,0.028,0.0233,0.0188,0.0151,0.012,0.00979,0.00816,0.00662,0.00578,0.00456,0.00361,0.00317,0.00246,0.00177,0.00166,0.00128,0.000875,0.000768,0.00076,0.000418,0.000616,0.000365,0.000259,0.000183,0.000152,0.000175,0.000137,0.00016,9.13e-05,7.6e-05,6.84e-05,5.32e-05,3.8e-05,3.04e-05,1.52e-05,1.52e-05,3.04e-05,7.6e-0…
k=8	species=syncmer_closed_rotated_offset	s=4	t=3	open=N	rotate=Y	Cons80=0.238	Cons90=0.522	c=4.04	depth=1.98	spacing=30,0.12,0.181,0.148,0.222,0.113,0.0788,0.0519,0.0309,0.0195,0.0127,0.00821,0.00466,0.00294,0.00199,0.00119,0.000743,0.000493,0.000312,0.0002,0.000142,5.77e-05,6.54e-05,3.08e-05,1.15e-05,1.54e-05,0,0,7.7e-06,0,3.85e-06
k=8	species=syncmer_open_offset	s=4	t=4	open=Y	rotate=N	Cons80=0.201	Cons90=0.463	c=5.06	depth=1.58	spacing=27,0.162,0.128,0.0816,0.0683,0.152,0.114,0.084,0.0648,0.0515,0.0337,0.0226,0.0145,0.00931,0.00603,0.00363,0.00229,0.00124,0.00069,0.000439,0.000217,0.000125,8.2e-05,6.75e-05,3.38e-05,1.45e-05,2.41e-05,4.82e-06
k=8	species=syncmer_open_rotated_offset	s=4	t=4	open=Y	rotate=Y	Cons80=0.143	Cons90=0.346	c=8.05	depth=0.99	spacing=58,0.068,0.0803,0.0596,0.0554,0.0979,0.0985,0.0864,0.0764,0.0657,0.0553,0.0458,0.0372,0.0308,0.0263,0.0217,0.0178,0.0142,0.0118,0.00972,0.00724,0.00603,0.00527,0.00392,0.00353,0.00276,0.00239,0.0018,0.00154,0.00127,0.00104,0.000806,0.00066,0.000576,0.000514,0.000361,0.000276,0.000223,0.000115,0.00023,0.000177,0.000146,0.00013,4.6e-05,3.84e-05,3.84e-05,3.84e-05,1.53e-05,2.3e-05,0,1.53e-05,…
k=8	species=syncmer_closed_rotated_offset	s=4	t=4	open=N	rotate=Y	Cons80=0.229	Cons90=0.509	c=4.05	depth=1.97	spacing=29,0.189,0.173,0.14,0.096,0.16,0.0798,0.0538,0.0359,0.0263,0.0166,0.0102,0.0068,0.0044,0.00261,0.00181,0.00117,0.000626,0.000445,0.000302,0.000186,0.000104,8.51e-05,6.57e-05,1.55e-05,1.55e-05,7.73e-06,0,7.73e-06,7.73e-06
k=8	species=syncmer_closed	s=5	open=N	rotate=N	Cons80=0.334	Cons90=0.653	c=2.00	depth=4.01	spacing=3,0.403,0.198,0.399
k=8	species=syncmer_downsampled_closed	d=2	s=5	open=N	rotate=N	Cons80=0.228	Cons90=0.501	c=3.97	depth=2.01	spacing=36,0.205,0.133,0.237,0.115,0.0859,0.0648,0.0451,0.0316,0.0242,0.0161,0.012,0.00842,0.00602,0.00461,0.00326,0.00216,0.00152,0.0011,0.000758,0.00064,0.000436,0.000311,0.000212,0.000133,9.09e-05,7.96e-05,4.17e-05,3.03e-05,1.52e-05,3.41e-05,3.79e-06,7.58e-06,7.58e-06,0,7.58e-06,7.58e-06
k=8	species=syncmer_downsampled_closed	d=3	s=5	open=N	rotate=N	Cons80=0.173	Cons90=0.398	c=5.91	depth=1.35	spacing=65,0.136,0.0973,0.17,0.107,0.0886,0.0743,0.0598,0.0483,0.0402,0.0324,0.0261,0.0221,0.0174,0.0145,0.0122,0.00974,0.00806,0.00658,0.00543,0.00426,0.00367,0.003,0.00227,0.002,0.00183,0.00123,0.00105,0.000767,0.000694,0.000649,0.000536,0.000423,0.000299,0.000226,0.000197,0.000164,0.000118,0.00013,6.77e-05,0.000102,5.08e-05,5.08e-05,3.95e-05,3.38e-05,5.08e-05,5.64e-06,2.26e-05,5.64e-06,0,2.26e…
k=8	species=syncmer_downsampled_closed	d=4	s=5	open=N	rotate=N	Cons80=0.139	Cons90=0.327	c=7.92	depth=1.01	spacing=87,0.104,0.0738,0.131,0.0901,0.0796,0.0695,0.0604,0.051,0.0458,0.0398,0.0339,0.0287,0.0253,0.023,0.0196,0.0161,0.0143,0.0129,0.011,0.00939,0.00818,0.00709,0.00631,0.00552,0.00475,0.00397,0.00372,0.00293,0.00229,0.00215,0.00171,0.00184,0.00147,0.00112,0.00114,0.000907,0.000763,0.000635,0.000559,0.000393,0.000438,0.000416,0.00037,0.000272,0.000264,0.000204,0.000227,0.000181,8.31e-05,0.00017…
k=8	species=syncmer_open	s=5	open=Y	rotate=N	Cons80=0.235	Cons90=0.521	c=3.98	depth=2.01	spacing=21,0.205,0.133,0.0951,0.193,0.13,0.0912,0.0646,0.0382,0.0225,0.013,0.00694,0.00332,0.0017,0.000916,0.000425,0.000213,0.000137,3.42e-05,1.52e-05,0,3.8e-06
k=8	species=syncmer_open_rotated	s=5	open=Y	rotate=Y	Cons80=0.147	Cons90=0.348	c=7.91	depth=1.01	spacing=89,0.0649,0.0661,0.0645,0.103,0.104,0.0945,0.0815,0.0707,0.0588,0.0493,0.0416,0.0339,0.0276,0.0236,0.02,0.0161,0.0133,0.0115,0.009,0.00827,0.00645,0.00545,0.00446,0.00372,0.0029,0.00265,0.0019,0.00158,0.00136,0.00112,0.000935,0.000807,0.000618,0.000701,0.000566,0.000377,0.000309,0.000332,0.000211,0.000219,0.000136,0.000166,0.000143,0.000121,5.28e-05,4.52e-05,5.28e-05,3.77e-05,3.02e-05,1.5…
k=8	species=syncmer_closed_rotated	s=5	open=N	rotate=Y	Cons80=0.219	Cons90=0.484	c=4.00	depth=2.00	spacing=37,0.307,0.126,0.0962,0.117,0.0933,0.0708,0.0541,0.0391,0.0287,0.0197,0.0141,0.0102,0.00683,0.00499,0.00356,0.00252,0.00169,0.00131,0.00088,0.000591,0.000393,0.000271,0.000202,0.000133,8.38e-05,9.53e-05,5.34e-05,4.57e-05,3.05e-05,1.52e-05,1.14e-05,1.91e-05,3.81e-06,3.81e-06,0,3.81e-06,3.81e-06
k=8	species=syncmer_open_offset	s=5	t=1	open=Y	rotate=N	Cons80=0.254	Cons90=0.554	c=4.00	depth=2.00	spacing=19,0,0.167,0.285,0.229,0.155,0.0869,0.0434,0.0202,0.00841,0.00345,0.00124,0.000396,0.00013,4.96e-05,3.81e-06,0,0,0,3.81e-06
k=8	species=syncmer_open_rotated_offset	s=5	t=1	open=Y	rotate=Y	Cons80=0.151	Cons90=0.358	c=7.94	depth=1.01	spacing=66,0,0.0509,0.119,0.124,0.115,0.1,0.0836,0.0701,0.0579,0.0488,0.0391,0.0336,0.0273,0.0223,0.0193,0.0151,0.0129,0.0103,0.00857,0.00772,0.00609,0.00523,0.00409,0.00345,0.00264,0.00245,0.0018,0.0016,0.00114,0.00117,0.000917,0.00081,0.000598,0.000553,0.000447,0.000447,0.000205,0.000265,0.000212,0.000129,9.09e-05,0.000114,0.000114,7.57e-05,7.57e-05,5.3e-05,5.3e-05,5.3e-05,4.54e-05,3.03e-05,1.5…
k=8	species=syncmer_closed_rotated_offset	s=5	t=1	open=N	rotate=Y	Cons80=0.234	Cons90=0.511	c=4.00	depth=2.00	spacing=32,0.122,0.246,0.171,0.135,0.1,0.0712,0.0492,0.0341,0.023,0.0152,0.0105,0.00716,0.00489,0.00341,0.00228,0.00159,0.001,0.000791,0.000462,0.000309,0.000218,0.000134,0.00016,6.49e-05,4.58e-05,2.67e-05,1.91e-05,3.82e-06,1.15e-05,0,0,3.82e-06
k=8	species=syncmer_open_offset	s=5	t=2	open=Y	rotate=N	Cons80=0.253	Cons90=0.552	c=4.02	depth=1.99	spacing=18,0,0.164,0.284,0.229,0.155,0.0883,0.0449,0.0209,0.00878,0.00348,0.00123,0.000448,0.000119,4.98e-05,1.92e-05,0,0,3.83e-06
k=8	species=syncmer_open_rotated_offset	s=5	t=2	open=Y	rotate=Y	Cons80=0.15	Cons90=0.356	c=7.98	depth=1.00	spacing=72,0,0.0544,0.116,0.121,0.113,0.0987,0.0847,0.0708,0.0587,0.0488,0.0386,0.0334,0.0277,0.0227,0.0189,0.0157,0.0132,0.0107,0.00853,0.00752,0.00609,0.00543,0.00421,0.00348,0.00282,0.00246,0.00196,0.00168,0.00143,0.00129,0.000845,0.00067,0.000692,0.000593,0.000403,0.000342,0.00038,0.000259,0.000145,0.000183,0.000107,0.000145,9.89e-05,6.09e-05,4.56e-05,5.33e-05,4.56e-05,1.52e-05,4.56e-05,2.28e…
k=8	species=syncmer_closed_rotated_offset	s=5	t=2	open=N	rotate=Y	Cons80=0.237	Cons90=0.517	c=4.01	depth=1.99	spacing=31,0.119,0.161,0.265,0.143,0.103,0.0681,0.0467,0.0311,0.021,0.0139,0.00963,0.00614,0.00436,0.00306,0.00191,0.00114,0.000842,0.000658,0.000406,0.000299,0.000211,0.00013,7.66e-05,6.12e-05,2.3e-05,1.53e-05,3.06e-05,3.83e-06,1.15e-05,0,3.83e-06
k=8	species=syncmer_open_offset	s=5	t=3	open=Y	rotate=N	Cons80=0.235	Cons90=0.521	c=4.00	depth=2.00	spacing=20,0.203,0.131,0.0959,0.193,0.129,0.0919,0.0659,0.0391,0.0232,0.0131,0.00664,0.00358,0.0017,0.000771,0.000473,0.000191,8.4e-05,3.82e-05,2.67e-05,3.82e-06
k=8	species=syncmer_open_rotated_offset	s=5	t=3	open=Y	rotate=Y	Cons80=0.145	Cons90=0.346	c=7.98	depth=1.00	spacing=61,0.0637,0.0661,0.0628,0.102,0.101,0.0932,0.0825,0.0707,0.0595,0.0514,0.0414,0.0343,0.0291,0.0237,0.0206,0.0161,0.0143,0.0113,0.00955,0.00798,0.00691,0.00534,0.0046,0.00378,0.00314,0.00241,0.00194,0.00192,0.00148,0.00128,0.00101,0.000891,0.000746,0.000571,0.000419,0.000373,0.000244,0.000312,0.000267,0.000244,0.000152,0.000129,0.000137,8.38e-05,9.14e-05,6.85e-05,3.05e-05,3.81e-05,7.62e-06…
k=8	species=syncmer_closed_rotated_offset	s=5	t=3	open=N	rotate=Y	Cons80=0.232	Cons90=0.511	c=4.02	depth=1.99	spacing=34,0.18,0.159,0.131,0.208,0.1,0.0708,0.0498,0.033,0.0222,0.0152,0.00999,0.00678,0.00453,0.00311,0.00204,0.00141,0.00095,0.000678,0.000402,0.000237,0.00018,0.000165,0.000115,5.36e-05,3.06e-05,2.3e-05,7.66e-06,2.3e-05,1.53e-05,3.83e-06,3.83e-06,3.83e-06,3.83e-06,3.83e-06
k=8	species=syncmer_closed	s=6	open=N	rotate=N	Cons80=0.367	Cons90=0.692	c=1.50	depth=5.35	spacing=2,0.504,0.496
k=8	species=syncmer_downsampled_closed	d=2	s=6	open=N	rotate=N	Cons80=0.267	Cons90=0.561	c=2.98	depth=2.68	spacing=36,0.257,0.298,0.157,0.106,0.0659,0.0423,0.027,0.017,0.011,0.00703,0.00447,0.00285,0.00182,0.00112,0.000699,0.000435,0.000347,0.000159,0.000131,6.25e-05,4.83e-05,3.13e-05,3.13e-05,1.42e-05,2.84e-06,0,0,2.84e-06,0,0,0,0,0,0,0,2.84e-06
k=8	species=syncmer_downsampled_closed	d=3	s=6	open=N	rotate=N	Cons80=0.21	Cons90=0.466	c=4.45	depth=1.80	spacing=53,0.168,0.213,0.144,0.113,0.0862,0.0658,0.05,0.0379,0.0295,0.022,0.0161,0.0129,0.00986,0.00783,0.00582,0.00436,0.00345,0.00227,0.00203,0.00141,0.00118,0.000862,0.000692,0.000476,0.000323,0.000301,0.000289,0.0002,0.000106,8.07e-05,4.67e-05,9.77e-05,5.1e-05,3.4e-05,1.27e-05,2.97e-05,1.27e-05,1.27e-05,4.25e-06,4.25e-06,4.25e-06,0,0,0,0,0,0,4.25e-06,0,0,0,0,4.25e-06
k=8	species=syncmer_downsampled_closed	d=4	s=6	open=N	rotate=N	Cons80=0.169	Cons90=0.39	c=5.95	depth=1.34	spacing=69,0.13,0.164,0.122,0.1,0.0834,0.0688,0.0576,0.048,0.0398,0.0324,0.0267,0.0222,0.0181,0.0147,0.0123,0.0106,0.00835,0.00733,0.006,0.00482,0.00406,0.00309,0.00271,0.00222,0.00177,0.00157,0.0013,0.00109,0.000829,0.000692,0.000658,0.000426,0.000454,0.000301,0.000289,0.000267,0.000113,0.000193,0.00017,9.08e-05,7.38e-05,0.000102,6.81e-05,2.84e-05,1.7e-05,1.7e-05,3.97e-05,1.13e-05,1.7e-05,5.67e-…
k=8	species=syncmer_open	s=6	open=Y	rotate=N	Cons80=0.278	Cons90=0.583	c=3.01	depth=2.66	spacing=15,0.252,0.147,0.264,0.155,0.0994,0.047,0.0218,0.00895,0.00346,0.00131,0.00044,0.000144,4.88e-05,2.3e-05,2.87e-06
k=8	species=syncmer_open_rotated	s=6	open=Y	rotate=Y	Cons80=0.145	Cons90=0.343	c=7.97	depth=1.00	spacing=79,0.0547,0.061,0.109,0.109,0.0987,0.0857,0.0742,0.0644,0.0532,0.0443,0.0379,0.0326,0.0263,0.0231,0.0197,0.0161,0.0135,0.0116,0.0102,0.00838,0.00699,0.00609,0.00523,0.00448,0.00365,0.00299,0.0027,0.00204,0.00173,0.00151,0.00156,0.00112,0.000965,0.000782,0.000798,0.000547,0.00038,0.000494,0.00038,0.000365,0.000289,0.000251,0.000205,0.00016,0.000129,6.84e-05,5.32e-05,6.84e-05,7.6e-05,5.32e-…
k=8	species=syncmer_closed_rotated	s=6	open=N	rotate=Y	Cons80=0.22	Cons90=0.487	c=4.00	depth=2.00	spacing=43,0.284,0.123,0.143,0.115,0.0897,0.0659,0.0485,0.0353,0.0262,0.0186,0.0135,0.0104,0.00704,0.00537,0.00409,0.00273,0.00219,0.0015,0.00106,0.000709,0.000564,0.000477,0.000275,0.00021,0.000191,0.000145,5.72e-05,5.72e-05,4.2e-05,2.29e-05,2.67e-05,2.67e-05,1.53e-05,3.81e-06,0,1.14e-05,3.81e-06,0,3.81e-06,3.81e-06,7.63e-06,0,3.81e-06
k=8	species=syncmer_open_offset	s=6	t=1	open=Y	rotate=N	Cons80=0.293	Cons90=0.606	c=3.02	depth=2.65	spacing=12,0,0.396,0.332,0.173,0.069,0.0226,0.00622,0.00151,0.000328,6.04e-05,1.15e-05,2.88e-06
k=8	species=syncmer_open_rotated_offset	s=6	t=1	open=Y	rotate=Y	Cons80=0.147	Cons90=0.345	c=7.98	depth=1.00	spacing=70,0,0.102,0.124,0.114,0.101,0.0851,0.0717,0.0619,0.0524,0.0439,0.0374,0.0327,0.0266,0.0229,0.0193,0.0165,0.0137,0.0119,0.00965,0.0084,0.00704,0.00604,0.00493,0.00415,0.00318,0.00336,0.00254,0.00208,0.00179,0.0015,0.00127,0.00113,0.00096,0.000838,0.000876,0.000663,0.00051,0.000388,0.000297,0.000396,0.000221,0.000236,0.000168,0.00019,0.000145,9.14e-05,0.000122,7.62e-05,3.81e-05,2.28e-05,2.…
k=8	species=syncmer_closed_rotated_offset	s=6	t=1	open=N	rotate=Y	Cons80=0.231	Cons90=0.506	c=4.00	depth=2.00	spacing=38,0.108,0.287,0.17,0.124,0.0907,0.0643,0.0451,0.032,0.0231,0.0161,0.0117,0.00832,0.0058,0.0041,0.00281,0.00217,0.00146,0.000955,0.000748,0.000527,0.000344,0.000294,0.000153,0.000183,9.16e-05,9.93e-05,5.73e-05,3.82e-05,3.82e-05,1.53e-05,3.82e-06,0,7.64e-06,3.82e-06,0,3.82e-06,0,3.82e-06
k=8	species=syncmer_open_offset	s=6	t=2	open=Y	rotate=N	Cons80=0.278	Cons90=0.584	c=2.97	depth=2.69	spacing=15,0.257,0.149,0.266,0.152,0.0959,0.0454,0.0206,0.00809,0.00313,0.00115,0.000391,0.000145,3.4e-05,8.5e-06,5.67e-06
k=8	species=syncmer_open_rotated_offset	s=6	t=2	open=Y	rotate=Y	Cons80=0.144	Cons90=0.341	c=7.98	depth=1.00	spacing=76,0.0569,0.0621,0.107,0.109,0.0991,0.0848,0.0722,0.0636,0.0527,0.0453,0.0376,0.0328,0.0277,0.0223,0.0196,0.0172,0.0129,0.0123,0.0102,0.00862,0.00716,0.0066,0.00514,0.00418,0.00339,0.00317,0.0028,0.00223,0.00214,0.00165,0.00134,0.00126,0.000951,0.000807,0.000738,0.000677,0.000464,0.000274,0.000304,0.000335,0.000198,0.000198,0.00016,0.000129,0.000145,0.000145,0.000107,9.13e-05,6.09e-05,4.5…
k=8	species=syncmer_closed_rotated_offset	s=6	t=2	open=N	rotate=Y	Cons80=0.231	Cons90=0.508	c=4.00	depth=2.00	spacing=35,0.162,0.155,0.241,0.128,0.0949,0.0649,0.0457,0.0322,0.0227,0.0158,0.011,0.00785,0.00534,0.0037,0.00262,0.00183,0.00124,0.000916,0.000615,0.0005,0.000386,0.000218,0.000157,9.54e-05,9.93e-05,4.96e-05,2.29e-05,2.29e-05,1.53e-05,7.64e-06,1.53e-05,7.64e-06,3.82e-06,0,7.64e-06
k=13	species=modulo_submer	d=2	Cons80=0.15	Cons90=0.486	c=2.00	depth=6.50	spacing=24,0.5,0.251,0.125,0.0623,0.0317,0.0153,0.00787,0.00384,0.00195,0.00102,0.000446,0.000227,0.000137,4.57e-05,2.29e-05,1.52e-05,7.62e-06,7.62e-06,1.91e-06,0,1.91e-06,0,0,1.91e-06
k=13	species=modulo_submer	d=3	Cons80=0.124	Cons90=0.429	c=3.01	depth=4.32	spacing=30,0.334,0.22,0.148,0.0988,0.0664,0.044,0.0298,0.0196,0.0131,0.0088,0.00591,0.0039,0.00249,0.00173,0.00127,0.000781,0.000468,0.000313,0.000264,0.000144,0.000155,6.32e-05,4.02e-05,2.58e-05,5.74e-06,1.15e-05,1.72e-05,5.74e-06,2.87e-06,2.87e-06
k=13	species=modulo_submer	d=4	Cons80=0.106	Cons90=0.386	c=4.00	depth=3.25	spacing=44,0.25,0.188,0.14,0.107,0.0795,0.0588,0.0447,0.0335,0.0247,0.0191,0.0143,0.0106,0.00811,0.00591,0.00424,0.00337,0.00251,0.00184,0.00131,0.00112,0.000729,0.000603,0.000393,0.000378,0.000244,0.000156,0.000156,0.000141,5.34e-05,5.72e-05,4.2e-05,3.82e-05,2.67e-05,1.53e-05,7.63e-06,1.14e-05,3.82e-06,7.63e-06,3.82e-06,0,3.82e-06,0,0,3.82e-06
k=13	species=modulo_submer	d=5	Cons80=0.093	Cons90=0.349	c=4.99	depth=2.60	spacing=51,0.201,0.16,0.128,0.102,0.0824,0.0649,0.0529,0.0415,0.0329,0.0274,0.0215,0.017,0.0137,0.0111,0.00859,0.00704,0.00555,0.00457,0.0035,0.00291,0.00234,0.00173,0.00164,0.00115,0.000929,0.000757,0.000629,0.0005,0.000381,0.000281,0.000257,0.00019,0.000114,0.000152,0.000148,6.67e-05,5.71e-05,3.33e-05,3.81e-05,1.9e-05,9.52e-06,3.81e-05,1.9e-05,2.38e-05,2.38e-05,1.43e-05,0,4.76e-06,0,0,1.43e-05
k=13	species=modulo_submer	d=6	Cons80=0.0838	Cons90=0.315	c=6.01	depth=2.16	spacing=63,0.167,0.137,0.115,0.0977,0.0808,0.0669,0.055,0.0471,0.0388,0.032,0.0268,0.0224,0.0184,0.0155,0.0133,0.0111,0.00914,0.00767,0.00634,0.00556,0.00473,0.00341,0.00318,0.00254,0.00207,0.00178,0.00138,0.00126,0.000998,0.000912,0.000677,0.000493,0.000419,0.000447,0.000338,0.00035,0.000241,0.000195,0.000149,0.000109,0.000138,8.6e-05,4.02e-05,7.46e-05,3.44e-05,4.59e-05,3.44e-05,2.29e-05,1.72e-0…
k=13	species=modulo_submer	d=7	Cons80=0.0744	Cons90=0.29	c=7.00	depth=1.86	spacing=82,0.143,0.123,0.104,0.0899,0.0773,0.0662,0.0561,0.0484,0.0418,0.0359,0.0305,0.0265,0.0231,0.0194,0.0164,0.0143,0.0121,0.0105,0.00892,0.00759,0.00655,0.00565,0.00497,0.00406,0.00362,0.00306,0.00248,0.00195,0.00195,0.00164,0.00137,0.00119,0.00105,0.000941,0.000921,0.000561,0.00044,0.000494,0.000387,0.000307,0.000274,0.000274,0.000227,0.00018,0.0001,5.34e-05,7.34e-05,8.01e-05,0.000107,7.34e…
k=13	species=modulo_submer	d=8	Cons80=0.0664	Cons90=0.266	c=8.01	depth=1.62	spacing=89,0.123,0.11,0.0954,0.0844,0.074,0.0642,0.0555,0.0488,0.0434,0.0376,0.033,0.0288,0.0255,0.0216,0.0188,0.0168,0.0147,0.0133,0.0113,0.0101,0.0085,0.00725,0.00651,0.00615,0.005,0.00441,0.00409,0.00321,0.00317,0.00274,0.00239,0.00179,0.00168,0.00156,0.00129,0.00115,0.00101,0.000947,0.000733,0.000695,0.000535,0.000657,0.000458,0.00042,0.000336,0.00029,0.000275,0.000275,0.000107,0.000153,0.000…
k=13	species=modulo_submer	d=10	Cons80=0.0563	Cons90=0.232	c=9.96	depth=1.30	spacing=134,0.101,0.089,0.0816,0.0731,0.0657,0.0584,0.0537,0.048,0.0429,0.039,0.0356,0.0313,0.0282,0.0259,0.0231,0.0204,0.0187,0.0166,0.0149,0.0133,0.0119,0.0108,0.00978,0.00924,0.00795,0.00696,0.00616,0.00572,0.00552,0.00463,0.00444,0.00399,0.00306,0.00267,0.00305,0.00224,0.00231,0.00212,0.00177,0.00167,0.00148,0.00126,0.00113,0.00101,0.00102,0.000884,0.000675,0.000656,0.000589,0.000523,0.00057,…
k=13	species=minimizer	w=2	Cons80=0.167	Cons90=0.521	c=1.50	depth=8.67	spacing=2,0.501,0.499
k=13	species=minimizer	w=3	Cons80=0.15	Cons90=0.492	c=2.00	depth=6.50	spacing=3,0.334,0.333,0.333
k=13	species=minimizer	w=4	Cons80=0.136	Cons90=0.464	c=2.50	depth=5.20	spacing=4,0.25,0.25,0.25,0.25
k=13	species=minimizer	w=5	Cons80=0.124	Cons90=0.439	c=3.00	depth=4.34	spacing=5,0.201,0.2,0.2,0.2,0.2
k=13	species=minimizer	w=6	Cons80=0.114	Cons90=0.415	c=3.50	depth=3.71	spacing=6,0.167,0.167,0.166,0.166,0.166,0.167
k=13	species=minimizer	w=7	Cons80=0.105	Cons90=0.394	c=4.00	depth=3.25	spacing=7,0.144,0.142,0.143,0.143,0.142,0.143,0.143
k=13	species=minimizer	w=8	Cons80=0.0968	Cons90=0.374	c=4.49	depth=2.89	spacing=8,0.126,0.124,0.125,0.125,0.125,0.125,0.126,0.124
k=13	species=minimizer	w=9	Cons80=0.0891	Cons90=0.355	c=4.99	depth=2.60	spacing=9,0.113,0.11,0.111,0.111,0.111,0.111,0.112,0.11,0.111
k=13	species=minimizer	w=10	Cons80=0.0827	Cons90=0.338	c=5.50	depth=2.37	spacing=10,0.102,0.0992,0.1,0.0997,0.0996,0.0995,0.1,0.0995,0.0995,0.101
k=13	species=minimizer	w=11	Cons80=0.0769	Cons90=0.321	c=6.00	depth=2.17	spacing=11,0.0919,0.0903,0.0907,0.0908,0.0906,0.0905,0.0916,0.0899,0.0906,0.0908,0.0923
k=13	species=minimizer	w=12	Cons80=0.0718	Cons90=0.306	c=6.50	depth=2.00	spacing=12,0.0844,0.0828,0.0833,0.0829,0.0833,0.0832,0.0843,0.0819,0.0832,0.0834,0.0848,0.0824
k=13	species=minimizer	w=13	Cons80=0.0671	Cons90=0.292	c=7.00	depth=1.86	spacing=13,0.0782,0.0763,0.077,0.0766,0.0768,0.0764,0.0776,0.0754,0.0769,0.0771,0.0785,0.076,0.0773
k=13	species=minimizer	w=14	Cons80=0.063	Cons90=0.278	c=7.50	depth=1.73	spacing=14,0.0725,0.0709,0.0711,0.0707,0.0713,0.0713,0.0722,0.0702,0.0714,0.0712,0.0728,0.0705,0.0716,0.0721
k=13	species=minimizer	w=15	Cons80=0.0591	Cons90=0.265	c=8.00	depth=1.62	spacing=15,0.0678,0.0663,0.0666,0.0657,0.0666,0.0663,0.0674,0.0653,0.0665,0.0665,0.0679,0.066,0.0671,0.0673,0.0665
k=13	species=minimizer	w=16	Cons80=0.0559	Cons90=0.253	c=8.50	depth=1.53	spacing=16,0.064,0.0619,0.0621,0.0613,0.0623,0.0626,0.0634,0.0614,0.0624,0.0628,0.0636,0.0617,0.0626,0.0629,0.0626,0.0625
k=13	species=minimizer	w=17	Cons80=0.053	Cons90=0.242	c=9.01	depth=1.44	spacing=17,0.0602,0.0586,0.0582,0.0574,0.0585,0.059,0.0595,0.0577,0.0589,0.0589,0.0601,0.0578,0.0588,0.059,0.0593,0.0586,0.0594
k=13	species=minimizer	w=18	Cons80=0.0501	Cons90=0.231	c=9.50	depth=1.37	spacing=18,0.0574,0.0553,0.055,0.0538,0.0554,0.0559,0.056,0.0549,0.0555,0.0561,0.0566,0.0547,0.0557,0.0555,0.0562,0.0554,0.0565,0.0541
k=13	species=minimizer	w=19	Cons80=0.0478	Cons90=0.221	c=10.00	depth=1.30	spacing=19,0.0546,0.0524,0.0521,0.0509,0.0525,0.0529,0.0524,0.0526,0.0524,0.053,0.0544,0.051,0.0527,0.0526,0.0534,0.0524,0.0536,0.0511,0.0531
k=13	species=minimizer	w=20	Cons80=0.0455	Cons90=0.212	c=10.49	depth=1.24	spacing=20,0.0517,0.0499,0.0493,0.0484,0.0499,0.0505,0.0497,0.0502,0.0495,0.0509,0.0517,0.0485,0.05,0.0502,0.0509,0.0501,0.0509,0.0486,0.0501,0.049
k=13	species=minimizer	w=21	Cons80=0.0435	Cons90=0.202	c=10.99	depth=1.18	spacing=21,0.0492,0.0474,0.0473,0.0458,0.0475,0.048,0.0477,0.0479,0.047,0.0487,0.0495,0.046,0.0478,0.0481,0.0484,0.0477,0.0484,0.0466,0.0475,0.0464,0.0474
k=13	species=minimizer	w=22	Cons80=0.0413	Cons90=0.194	c=11.49	depth=1.13	spacing=22,0.0472,0.045,0.0449,0.0437,0.0452,0.0461,0.0452,0.0456,0.0451,0.0466,0.0476,0.0437,0.0459,0.0459,0.0459,0.0457,0.0462,0.0445,0.0451,0.044,0.0454,0.0455
k=13	species=minimizer	w=23	Cons80=0.0394	Cons90=0.187	c=11.98	depth=1.09	spacing=23,0.0452,0.0429,0.043,0.0419,0.0435,0.0439,0.0429,0.0435,0.0432,0.0449,0.046,0.042,0.0442,0.044,0.0438,0.0435,0.044,0.0427,0.0433,0.0421,0.0433,0.0434,0.043
k=13	species=minimizer	w=24	Cons80=0.0379	Cons90=0.18	c=12.47	depth=1.04	spacing=24,0.0433,0.0413,0.0414,0.0398,0.0418,0.0422,0.0413,0.0416,0.0411,0.0431,0.0444,0.0403,0.0425,0.0421,0.0417,0.0416,0.0424,0.041,0.0417,0.04,0.0416,0.0418,0.041,0.0411
k=13	species=minimizer	w=25	Cons80=0.0364	Cons90=0.174	c=12.98	depth=1.00	spacing=25,0.0418,0.0395,0.0397,0.0382,0.0403,0.0403,0.0397,0.0396,0.0394,0.0415,0.0427,0.0385,0.0408,0.0403,0.0401,0.04,0.0405,0.0393,0.0398,0.0384,0.0401,0.0402,0.0392,0.0396,0.0405
k=13	species=minimizer	w=26	Cons80=0.0349	Cons90=0.167	c=13.48	depth=0.96	spacing=26,0.0401,0.0378,0.0386,0.0367,0.0388,0.0388,0.0382,0.038,0.0378,0.0399,0.0414,0.0366,0.0393,0.0385,0.0387,0.0383,0.0389,0.0376,0.0384,0.0368,0.0386,0.0387,0.038,0.038,0.0387,0.0389
k=13	species=minimizer	w=27	Cons80=0.0334	Cons90=0.162	c=13.99	depth=0.93	spacing=27,0.0383,0.0363,0.0367,0.0352,0.0374,0.0374,0.0372,0.0368,0.0366,0.0385,0.0402,0.0351,0.0376,0.0369,0.0373,0.037,0.0374,0.0364,0.0372,0.0357,0.0371,0.0373,0.0366,0.0361,0.0371,0.0371,0.0375
k=13	species=minimizer	w=28	Cons80=0.0323	Cons90=0.156	c=14.50	depth=0.90	spacing=28,0.0366,0.035,0.0356,0.0341,0.036,0.036,0.0356,0.0353,0.0352,0.0371,0.039,0.0339,0.0362,0.0358,0.0358,0.0359,0.0362,0.0349,0.0358,0.0343,0.0355,0.0359,0.0352,0.0351,0.0361,0.0358,0.0357,0.0363
k=13	species=minimizer	w=29	Cons80=0.0312	Cons90=0.151	c=15.01	depth=0.87	spacing=29,0.0351,0.0337,0.0343,0.0327,0.0347,0.0349,0.0345,0.034,0.034,0.0359,0.0377,0.0326,0.0352,0.0345,0.0344,0.0349,0.0349,0.0334,0.0347,0.0331,0.0342,0.0349,0.0341,0.0338,0.0347,0.0344,0.0345,0.0348,0.0356
k=13	species=minimizer	w=30	Cons80=0.0301	Cons90=0.146	c=15.52	depth=0.84	spacing=30,0.0336,0.0323,0.0331,0.0314,0.0334,0.0338,0.0334,0.0326,0.0329,0.0352,0.0367,0.0318,0.034,0.0331,0.0332,0.0336,0.0337,0.0327,0.0336,0.0323,0.0331,0.0335,0.033,0.0326,0.0334,0.0331,0.0334,0.0334,0.0341,0.0341
k=13	species=minimizer	w=31	Cons80=0.0293	Cons90=0.142	c=16.01	depth=0.81	spacing=31,0.0327,0.0312,0.032,0.0307,0.0323,0.0328,0.0326,0.0318,0.0318,0.0342,0.0357,0.0306,0.033,0.0319,0.0317,0.0321,0.0324,0.0317,0.0324,0.0311,0.032,0.0324,0.0322,0.0317,0.0324,0.032,0.0327,0.0323,0.0331,0.0331,0.0313
k=13	species=minimizer	w=32	Cons80=0.0286	Cons90=0.137	c=16.52	depth=0.79	spacing=32,0.0316,0.0302,0.0308,0.0297,0.0314,0.0318,0.0316,0.0308,0.0309,0.0331,0.0345,0.0298,0.0317,0.0308,0.0306,0.0315,0.0314,0.0306,0.0311,0.0303,0.0308,0.0312,0.0314,0.0307,0.0315,0.031,0.0318,0.0314,0.032,0.0321,0.0301,0.0318
k=13	species=minimizer	w=33	Cons80=0.0277	Cons90=0.133	c=17.01	depth=0.76	spacing=33,0.0305,0.0295,0.03,0.0288,0.0301,0.031,0.0305,0.0299,0.0299,0.0323,0.0333,0.0289,0.0307,0.03,0.03,0.0306,0.0305,0.03,0.0302,0.0292,0.0299,0.0299,0.0305,0.0296,0.0305,0.0299,0.031,0.0302,0.0311,0.0313,0.0294,0.0307,0.0301
k=13	species=minimizer	w=34	Cons80=0.0269	Cons90=0.129	c=17.52	depth=0.74	spacing=34,0.0295,0.0286,0.0293,0.0279,0.0289,0.0305,0.0292,0.0289,0.029,0.0316,0.0326,0.0279,0.0297,0.0295,0.0291,0.0296,0.0296,0.0289,0.0294,0.0287,0.029,0.0289,0.0297,0.0289,0.0296,0.0289,0.0298,0.0296,0.0298,0.0305,0.0286,0.0298,0.029,0.0296
k=13	species=minimizer	w=35	Cons80=0.0261	Cons90=0.125	c=18.02	depth=0.72	spacing=35,0.0287,0.0278,0.0284,0.027,0.0281,0.0294,0.028,0.0282,0.0283,0.0305,0.0317,0.0271,0.0292,0.0288,0.0285,0.0286,0.0285,0.0278,0.0284,0.028,0.0283,0.0283,0.029,0.0279,0.0285,0.0282,0.029,0.0283,0.0288,0.0298,0.0277,0.029,0.0283,0.0289,0.0288
k=13	species=minimizer	w=36	Cons80=0.0254	Cons90=0.122	c=18.49	depth=0.70	spacing=36,0.0278,0.0273,0.0277,0.0262,0.0271,0.0285,0.0273,0.0273,0.0275,0.0298,0.031,0.0263,0.0286,0.0282,0.0276,0.0279,0.0279,0.0271,0.0278,0.0273,0.0275,0.0277,0.0283,0.0271,0.0277,0.0274,0.0283,0.0274,0.0281,0.0289,0.0268,0.0283,0.0275,0.0285,0.0279,0.0262
k=13	species=minimizer	w=37	Cons80=0.0247	Cons90=0.119	c=18.97	depth=0.69	spacing=37,0.027,0.0269,0.0269,0.0254,0.0265,0.0281,0.0264,0.0265,0.0268,0.0291,0.0301,0.0253,0.028,0.0277,0.027,0.0273,0.0272,0.0263,0.027,0.0265,0.0269,0.0271,0.0278,0.0265,0.0268,0.0264,0.0275,0.0268,0.0273,0.0281,0.0263,0.0277,0.0268,0.0277,0.0275,0.0253,0.0257
k=13	species=minimizer	w=38	Cons80=0.0241	Cons90=0.115	c=19.45	depth=0.67	spacing=38,0.0264,0.0265,0.026,0.0249,0.0259,0.0275,0.0258,0.0255,0.0263,0.0284,0.0293,0.0244,0.0274,0.027,0.0261,0.0268,0.0263,0.0257,0.0262,0.026,0.026,0.0266,0.0269,0.0258,0.0261,0.0256,0.0266,0.0261,0.0268,0.0272,0.0256,0.0272,0.0262,0.0272,0.0266,0.0249,0.0251,0.0251
k=13	species=syncmer_closed	s=1	open=N	rotate=N	Cons80=0.112	Cons90=0.399	c=3.77	depth=3.44	spacing=12,0.265,0.19,0.14,0.103,0.0763,0.0565,0.0421,0.0315,0.0243,0.0183,0.0132,0.0403
k=13	species=syncmer_downsampled_closed	d=2	s=1	open=N	rotate=N	Cons80=0.0712	Cons90=0.279	c=7.54	depth=1.72	spacing=76,0.133,0.113,0.0964,0.0844,0.0726,0.0622,0.0547,0.0478,0.0418,0.0362,0.0335,0.0434,0.0267,0.0225,0.0189,0.016,0.0141,0.0116,0.0105,0.00892,0.00784,0.00655,0.00526,0.0047,0.00408,0.00311,0.00291,0.00233,0.00229,0.00189,0.00146,0.00156,0.00129,0.000928,0.000884,0.000683,0.00064,0.000511,0.00041,0.000374,0.000295,0.00023,0.000244,0.000209,0.000194,0.000158,0.000144,0.000108,0.000122,5.75e-…
k=13	species=syncmer_downsampled_closed	d=3	s=1	open=N	rotate=N	Cons80=0.0519	Cons90=0.213	c=11.36	depth=1.14	spacing=114,0.0898,0.0783,0.0713,0.0636,0.0585,0.0529,0.0491,0.0441,0.0405,0.0373,0.0345,0.0413,0.0321,0.0285,0.0256,0.0237,0.0217,0.0191,0.0172,0.016,0.0143,0.0129,0.0119,0.0104,0.00984,0.00899,0.00823,0.0068,0.00637,0.00629,0.00571,0.00495,0.00394,0.00414,0.00368,0.00353,0.00324,0.00256,0.00237,0.00199,0.00217,0.00183,0.00158,0.00158,0.0014,0.00133,0.00109,0.00127,0.000942,0.000888,0.000715,0.0…
k=13	species=syncmer_downsampled_closed	d=4	s=1	open=N	rotate=N	Cons80=0.0407	Cons90=0.172	c=15.15	depth=0.86	spacing=154,0.0656,0.061,0.0546,0.052,0.0499,0.0454,0.0406,0.0387,0.0372,0.0334,0.0341,0.038,0.0316,0.0286,0.0267,0.025,0.0233,0.0207,0.0204,0.0177,0.0172,0.0166,0.0147,0.0133,0.0134,0.012,0.0115,0.0105,0.01,0.00921,0.0083,0.00782,0.00743,0.00736,0.00666,0.00626,0.00619,0.00558,0.00496,0.00423,0.00431,0.00425,0.00356,0.00306,0.00309,0.00315,0.00295,0.00275,0.00234,0.00217,0.0024,0.00207,0.00166,0…
k=13	species=syncmer_open	s=1	open=Y	rotate=N	Cons80=0.11	Cons90=0.393	c=3.89	depth=3.34	spacing=23,0.257,0.188,0.14,0.104,0.0776,0.0579,0.0432,0.0323,0.025,0.0188,0.0136,0.0106,0.0156,0.00764,0.00376,0.00202,0.00107,0.000457,0.000219,0.000119,4.08e-05,5.57e-05,1.11e-05
k=13	species=syncmer_open_rotated	s=1	open=Y	rotate=Y	Cons80=0.11	Cons90=0.393	c=3.89	depth=3.34	spacing=23,0.257,0.188,0.14,0.104,0.0776,0.0579,0.0432,0.0323,0.025,0.0188,0.0136,0.0106,0.0156,0.00764,0.00376,0.00202,0.00107,0.000457,0.000219,0.000119,4.08e-05,5.57e-05,1.11e-05
k=13	species=syncmer_closed_rotated	s=1	open=N	rotate=Y	Cons80=0.112	Cons90=0.399	c=3.77	depth=3.44	spacing=12,0.265,0.19,0.14,0.103,0.0763,0.0565,0.0421,0.0315,0.0243,0.0183,0.0132,0.0403
k=13	species=syncmer_open_offset	s=1	t=1	open=Y	rotate=N	Cons80=0.1	Cons90=0.376	c=5.20	depth=2.50	spacing=24,0,0.19,0.19,0.153,0.117,0.0877,0.0651,0.0491,0.0375,0.0281,0.0208,0.0229,0.017,0.0103,0.00585,0.00307,0.00158,0.000818,0.000387,0.000218,7.94e-05,6.45e-05,1.98e-05,4.96e-06
k=13	species=syncmer_open_rotated_offset	s=1	t=1	open=Y	rotate=Y	Cons80=0.1	Cons90=0.376	c=5.20	depth=2.50	spacing=24,0,0.19,0.19,0.153,0.117,0.0877,0.0651,0.0491,0.0375,0.0281,0.0208,0.0229,0.017,0.0103,0.00585,0.00307,0.00158,0.000818,0.000387,0.000218,7.94e-05,6.45e-05,1.98e-05,4.96e-06
k=13	species=syncmer_closed_rotated_offset	s=1	t=1	open=N	rotate=Y	Cons80=0.103	Cons90=0.386	c=4.99	depth=2.60	spacing=18,0.00693,0.195,0.191,0.152,0.115,0.0857,0.0633,0.0475,0.0362,0.027,0.0597,0.0152,0.00384,0.000795,0.000205,7.14e-05,1.43e-05,9.52e-06
k=13	species=syncmer_open_offset	s=1	t=2	open=Y	rotate=N	Cons80=0.0864	Cons90=0.339	c=6.94	depth=1.87	spacing=32,0,0,0.142,0.142,0.141,0.122,0.101,0.0796,0.0641,0.0501,0.0447,0.0343,0.0259,0.0182,0.0128,0.00839,0.00567,0.0034,0.00217,0.00141,0.000735,0.000576,0.000258,0.000172,8.61e-05,6.62e-05,2.65e-05,2.65e-05,1.32e-05,1.32e-05,0,6.62e-06
k=13	species=syncmer_open_rotated_offset	s=1	t=2	open=Y	rotate=Y	Cons80=0.0864	Cons90=0.339	c=6.94	depth=1.87	spacing=32,0,0,0.142,0.142,0.141,0.122,0.101,0.0796,0.0641,0.0501,0.0447,0.0343,0.0259,0.0182,0.0128,0.00839,0.00567,0.0034,0.00217,0.00141,0.000735,0.000576,0.000258,0.000172,8.61e-05,6.62e-05,2.65e-05,2.65e-05,1.32e-05,1.32e-05,0,6.62e-06
k=13	species=syncmer_closed_rotated_offset	s=1	t=2	open=N	rotate=Y	Cons80=0.0901	Cons90=0.352	c=6.58	depth=1.98	spacing=32,0.00584,0.0047,0.146,0.143,0.141,0.121,0.0991,0.0778,0.0622,0.101,0.0372,0.0282,0.014,0.00895,0.00473,0.00294,0.00164,0.000828,0.000533,0.000307,0.000125,0.000169,3.76e-05,0,1.88e-05,6.27e-06,0,6.27e-06,0,0,0,6.27e-06
k=13	species=syncmer_open_offset	s=1	t=3	open=Y	rotate=N	Cons80=0.0712	Cons90=0.291	c=9.27	depth=1.40	spacing=50,0,0,0,0.107,0.106,0.106,0.105,0.093,0.0839,0.0773,0.0654,0.0543,0.0443,0.035,0.0284,0.0216,0.0174,0.0134,0.0101,0.00786,0.00568,0.00464,0.00338,0.00256,0.00209,0.00116,0.00107,0.000875,0.00053,0.000433,0.000371,0.000274,0.000177,0.000124,9.72e-05,0.000141,7.07e-05,5.3e-05,1.77e-05,1.77e-05,8.84e-06,1.77e-05,0,0,0,0,0,0,0,8.84e-06
k=13	species=syncmer_open_rotated_offset	s=1	t=3	open=Y	rotate=Y	Cons80=0.0712	Cons90=0.291	c=9.27	depth=1.40	spacing=50,0,0,0,0.107,0.106,0.106,0.105,0.093,0.0839,0.0773,0.0654,0.0543,0.0443,0.035,0.0284,0.0216,0.0174,0.0134,0.0101,0.00786,0.00568,0.00464,0.00338,0.00256,0.00209,0.00116,0.00107,0.000875,0.00053,0.000433,0.000371,0.000274,0.000177,0.000124,9.72e-05,0.000141,7.07e-05,5.3e-05,1.77e-05,1.77e-05,8.84e-06,1.77e-05,0,0,0,0,0,0,0,8.84e-06
k=13	species=syncmer_closed_rotated_offset	s=1	t=3	open=N	rotate=Y	Cons80=0.0756	Cons90=0.306	c=8.63	depth=1.51	spacing=42,0.00521,0.00383,0.00336,0.109,0.106,0.106,0.105,0.092,0.151,0.0704,0.06,0.0495,0.0334,0.0259,0.0199,0.0144,0.0111,0.00844,0.00625,0.00472,0.00327,0.00281,0.0019,0.00145,0.00131,0.000749,0.000683,0.000444,0.00028,0.000255,0.000165,0.000173,9.87e-05,6.58e-05,4.11e-05,6.58e-05,2.47e-05,2.47e-05,1.65e-05,1.65e-05,1.65e-05,1.65e-05
k=13	species=syncmer_open_offset	s=1	t=4	open=Y	rotate=N	Cons80=0.0554	Cons90=0.236	c=12.39	depth=1.05	spacing=74,0,0,0,0,0.0794,0.0799,0.0791,0.0781,0.0854,0.0768,0.0698,0.0618,0.0554,0.0476,0.0424,0.0355,0.0318,0.0275,0.0231,0.0198,0.0166,0.0142,0.0118,0.00962,0.00896,0.00631,0.00625,0.00515,0.00411,0.00367,0.00298,0.00276,0.00215,0.00186,0.00152,0.00116,0.00116,0.000898,0.000851,0.000721,0.000662,0.000508,0.000402,0.000378,0.000284,0.000177,0.000319,0.000165,0.000177,0.000236,0.000118,4.73e-05,…
k=13	species=syncmer_open_rotated_offset	s=1	t=4	open=Y	rotate=Y	Cons80=0.0554	Cons90=0.236	c=12.39	depth=1.05	spacing=74,0,0,0,0,0.0794,0.0799,0.0791,0.0781,0.0854,0.0768,0.0698,0.0618,0.0554,0.0476,0.0424,0.0355,0.0318,0.0275,0.0231,0.0198,0.0166,0.0142,0.0118,0.00962,0.00896,0.00631,0.00625,0.00515,0.00411,0.00367,0.00298,0.00276,0.00215,0.00186,0.00152,0.00116,0.00116,0.000898,0.000851,0.000721,0.000662,0.000508,0.000402,0.000378,0.000284,0.000177,0.000319,0.000165,0.000177,0.000236,0.000118,4.73e-05,…
k=13	species=syncmer_closed_rotated_offset	s=1	t=4	open=N	rotate=Y	Cons80=0.06	Cons90=0.253	c=11.27	depth=1.15	spacing=74,0.00449,0.00328,0.00254,0.00217,0.0809,0.0803,0.0798,0.168,0.0802,0.0726,0.066,0.0587,0.0456,0.0388,0.0336,0.0277,0.0241,0.0207,0.0175,0.0146,0.0123,0.0107,0.00871,0.0072,0.00664,0.0047,0.00458,0.00382,0.00307,0.00269,0.00217,0.00196,0.00167,0.00135,0.0011,0.000817,0.000806,0.000623,0.000677,0.000591,0.000451,0.000365,0.000301,0.000247,0.000183,0.00015,0.000236,0.000118,0.000161,0.0001…
k=13	species=syncmer_open_offset	s=1	t=5	open=Y	rotate=N	Cons80=0.0436	Cons90=0.186	c=16.51	depth=0.79	spacing=103,0,0,0,0,0,0.0598,0.0588,0.0626,0.0636,0.0627,0.0624,0.0561,0.0541,0.0496,0.0454,0.0412,0.0379,0.0346,0.0307,0.0292,0.0249,0.0237,0.0205,0.0173,0.0173,0.0146,0.0141,0.0121,0.0105,0.0101,0.00871,0.00817,0.00684,0.00608,0.0052,0.00523,0.00446,0.00427,0.00362,0.00354,0.00291,0.00255,0.00247,0.00254,0.00194,0.0017,0.00178,0.00143,0.00145,0.00123,0.000835,0.000992,0.000835,0.000788,0.000693…
k=13	species=syncmer_open_rotated_offset	s=1	t=5	open=Y	rotate=Y	Cons80=0.0436	Cons90=0.186	c=16.51	depth=0.79	spacing=103,0,0,0,0,0,0.0598,0.0588,0.0626,0.0636,0.0627,0.0624,0.0561,0.0541,0.0496,0.0454,0.0412,0.0379,0.0346,0.0307,0.0292,0.0249,0.0237,0.0205,0.0173,0.0173,0.0146,0.0141,0.0121,0.0105,0.0101,0.00871,0.00817,0.00684,0.00608,0.0052,0.00523,0.00446,0.00427,0.00362,0.00354,0.00291,0.00255,0.00247,0.00254,0.00194,0.0017,0.00178,0.00143,0.00145,0.00123,0.000835,0.000992,0.000835,0.000788,0.000693…
k=13	species=syncmer_closed_rotated_offset	s=1	t=5	open=N	rotate=Y	Cons80=0.0483	Cons90=0.203	c=14.58	depth=0.89	spacing=103,0.00426,0.00321,0.00239,0.00172,0.00134,0.0607,0.175,0.0588,0.0599,0.0598,0.0601,0.0539,0.045,0.0418,0.0371,0.0341,0.0297,0.0272,0.0246,0.0236,0.0194,0.0185,0.0155,0.014,0.0137,0.011,0.0107,0.00946,0.00864,0.00803,0.00657,0.00627,0.00548,0.00449,0.00413,0.00377,0.00345,0.00341,0.00295,0.00278,0.00249,0.00198,0.00193,0.00202,0.00147,0.00125,0.00135,0.00106,0.00104,0.000904,0.000612,0.0…
k=13	species=syncmer_open_offset	s=1	t=6	open=Y	rotate=N	Cons80=0.0316	Cons90=0.144	c=22.02	depth=0.59	spacing=170,0,0,0,0,0,0,0.0478,0.0477,0.0488,0.0467,0.0459,0.0444,0.0456,0.0429,0.0406,0.0389,0.0358,0.0347,0.0316,0.031,0.0273,0.0274,0.0255,0.0225,0.0218,0.0196,0.0192,0.0162,0.0155,0.0151,0.0136,0.0136,0.0121,0.0118,0.0106,0.0101,0.00911,0.00874,0.00787,0.00743,0.00701,0.00605,0.0064,0.00605,0.00538,0.00519,0.00479,0.00397,0.00405,0.00395,0.00344,0.00302,0.003,0.00275,0.00269,0.0021,0.0022,0.0…
k=13	species=syncmer_open_rotated_offset	s=1	t=6	open=Y	rotate=Y	Cons80=0.0316	Cons90=0.144	c=22.02	depth=0.59	spacing=170,0,0,0,0,0,0,0.0478,0.0477,0.0488,0.0467,0.0459,0.0444,0.0456,0.0429,0.0406,0.0389,0.0358,0.0347,0.0316,0.031,0.0273,0.0274,0.0255,0.0225,0.0218,0.0196,0.0192,0.0162,0.0155,0.0151,0.0136,0.0136,0.0121,0.0118,0.0106,0.0101,0.00911,0.00874,0.00787,0.00743,0.00701,0.00605,0.0064,0.00605,0.00538,0.00519,0.00479,0.00397,0.00405,0.00395,0.00344,0.00302,0.003,0.00275,0.00269,0.0021,0.0022,0.0…
k=13	species=syncmer_closed_rotated_offset	s=1	t=6	open=N	rotate=Y	Cons80=0.0362	Cons90=0.161	c=18.72	depth=0.69	spacing=164,0.00334,0.00289,0.00212,0.00148,0.00111,0.15,0.0446,0.0447,0.0467,0.0449,0.0448,0.0434,0.0381,0.0353,0.033,0.0317,0.0296,0.0276,0.0251,0.0246,0.0216,0.0213,0.0188,0.0176,0.0172,0.0154,0.0147,0.0133,0.0126,0.012,0.0105,0.0104,0.00946,0.00876,0.00803,0.00746,0.00691,0.00694,0.0063,0.00607,0.00575,0.00482,0.00527,0.00494,0.00409,0.00393,0.00359,0.00298,0.00309,0.00286,0.00261,0.00228,0.0…
k=13	species=syncmer_open_offset	s=1	t=7	open=Y	rotate=N	Cons80=0.024	Cons90=0.11	c=29.28	depth=0.44	spacing=210,0,0,0,0,0,0.00329,0.00246,0.0351,0.0368,0.0355,0.034,0.0334,0.0338,0.0328,0.0341,0.0321,0.031,0.03,0.0275,0.0283,0.0255,0.0257,0.0254,0.0231,0.023,0.0203,0.0208,0.0181,0.0179,0.0185,0.0164,0.0169,0.0151,0.0157,0.0132,0.0133,0.0118,0.0124,0.0111,0.0106,0.00991,0.00907,0.00947,0.00991,0.00924,0.00882,0.00757,0.00681,0.00762,0.00692,0.00614,0.00544,0.00597,0.00522,0.00503,0.00491,0.00452…
k=13	species=syncmer_open_rotated_offset	s=1	t=7	open=Y	rotate=Y	Cons80=0.024	Cons90=0.11	c=29.28	depth=0.44	spacing=210,0,0,0,0,0,0.00329,0.00246,0.0351,0.0368,0.0355,0.034,0.0334,0.0338,0.0328,0.0341,0.0321,0.031,0.03,0.0275,0.0283,0.0255,0.0257,0.0254,0.0231,0.023,0.0203,0.0208,0.0181,0.0179,0.0185,0.0164,0.0169,0.0151,0.0157,0.0132,0.0133,0.0118,0.0124,0.0111,0.0106,0.00991,0.00907,0.00947,0.00991,0.00924,0.00882,0.00757,0.00681,0.00762,0.00692,0.00614,0.00544,0.00597,0.00522,0.00503,0.00491,0.00452…
k=13	species=syncmer_closed_rotated_offset	s=1	t=7	open=N	rotate=Y	Cons80=0.0283	Cons90=0.125	c=23.71	depth=0.55	spacing=210,0.00305,0.00226,0.00194,0.00133,0.19,0.000882,0.000498,0.0329,0.0351,0.0348,0.0332,0.033,0.0273,0.0261,0.0266,0.0253,0.0243,0.0246,0.0213,0.0218,0.0194,0.0197,0.0182,0.0177,0.0181,0.0157,0.0161,0.0142,0.0143,0.0142,0.0127,0.0126,0.0112,0.0113,0.00966,0.00963,0.00889,0.00936,0.00864,0.0083,0.0081,0.00706,0.00744,0.00764,0.00692,0.00624,0.00552,0.00547,0.00565,0.005,0.00479,0.00423,0.00…
k=13	species=syncmer_open_offset	s=1	t=8	open=Y	rotate=N	Cons80=0.0177	Cons90=0.083	c=38.89	depth=0.33	spacing=331,0,0,0,0,0.00304,0.00215,0.00156,0.00145,0.0273,0.0263,0.0247,0.0259,0.0254,0.0257,0.0253,0.0254,0.026,0.0247,0.022,0.0232,0.0227,0.0217,0.0224,0.0209,0.0226,0.0184,0.0183,0.0161,0.0169,0.0167,0.0165,0.017,0.0151,0.0161,0.0138,0.0132,0.0124,0.0136,0.0129,0.012,0.0112,0.0102,0.0112,0.0115,0.0109,0.0099,0.00898,0.00886,0.00898,0.00875,0.00835,0.00794,0.00779,0.00757,0.00757,0.00809,0.006…
k=13	species=syncmer_open_rotated_offset	s=1	t=8	open=Y	rotate=Y	Cons80=0.0177	Cons90=0.083	c=38.89	depth=0.33	spacing=331,0,0,0,0,0.00304,0.00215,0.00156,0.00145,0.0273,0.0263,0.0247,0.0259,0.0254,0.0257,0.0253,0.0254,0.026,0.0247,0.022,0.0232,0.0227,0.0217,0.0224,0.0209,0.0226,0.0184,0.0183,0.0161,0.0169,0.0167,0.0165,0.017,0.0151,0.0161,0.0138,0.0132,0.0124,0.0136,0.0129,0.012,0.0112,0.0102,0.0112,0.0115,0.0109,0.0099,0.00898,0.00886,0.00898,0.00875,0.00835,0.00794,0.00779,0.00757,0.00757,0.00809,0.006…
k=13	species=syncmer_closed_rotated_offset	s=1	t=8	open=N	rotate=Y	Cons80=0.0216	Cons90=0.0963	c=29.65	depth=0.44	spacing=331,0.0028,0.00198,0.00147,0.238,0.000566,0.000481,0.000509,0.000396,0.026,0.0259,0.0251,0.0257,0.0199,0.0193,0.0182,0.0185,0.0196,0.0184,0.0174,0.0171,0.0165,0.0155,0.0158,0.0149,0.0163,0.0141,0.0135,0.0127,0.0127,0.0123,0.0124,0.0119,0.0108,0.0116,0.00987,0.00964,0.00916,0.00944,0.00894,0.00902,0.00843,0.00809,0.00848,0.00795,0.00786,0.00693,0.0065,0.00653,0.00648,0.00667,0.00619,0.0064…
k=13	species=syncmer_open_offset	s=1	t=9	open=Y	rotate=N	Cons80=0.013	Cons90=0.0624	c=52.11	depth=0.25	spacing=472,0,0,0,0.00249,0.00179,0.00124,0.000994,0.000746,0.000497,0.0197,0.0175,0.0198,0.0189,0.0189,0.0197,0.0193,0.0201,0.0188,0.0167,0.0183,0.0175,0.018,0.017,0.0174,0.0189,0.0158,0.0155,0.0133,0.0146,0.0139,0.0151,0.015,0.015,0.0152,0.0127,0.0136,0.0123,0.0135,0.0118,0.0119,0.011,0.0105,0.0109,0.0119,0.0104,0.0109,0.00979,0.00974,0.0102,0.00939,0.0091,0.00835,0.00845,0.0087,0.00885,0.00855…
k=13	species=syncmer_open_rotated_offset	s=1	t=9	open=Y	rotate=Y	Cons80=0.013	Cons90=0.0624	c=52.11	depth=0.25	spacing=472,0,0,0,0.00249,0.00179,0.00124,0.000994,0.000746,0.000497,0.0197,0.0175,0.0198,0.0189,0.0189,0.0197,0.0193,0.0201,0.0188,0.0167,0.0183,0.0175,0.018,0.017,0.0174,0.0189,0.0158,0.0155,0.0133,0.0146,0.0139,0.0151,0.015,0.015,0.0152,0.0127,0.0136,0.0123,0.0135,0.0118,0.0119,0.011,0.0105,0.0109,0.0119,0.0104,0.0109,0.00979,0.00974,0.0102,0.00939,0.0091,0.00835,0.00845,0.0087,0.00885,0.00855…
k=13	species=syncmer_closed_rotated_offset	s=1	t=9	open=N	rotate=Y	Cons80=0.0164	Cons90=0.0732	c=36.76	depth=0.35	spacing=472,0.00235,0.00168,0.294,0.000701,0.000526,0.000351,0.00028,0.00028,0.000316,0.019,0.0177,0.0199,0.014,0.0138,0.0135,0.0123,0.0131,0.013,0.0126,0.0136,0.0117,0.0126,0.0107,0.0122,0.0117,0.0111,0.0106,0.0103,0.0112,0.0104,0.0109,0.00982,0.0094,0.00992,0.00845,0.00929,0.00852,0.00915,0.00778,0.00747,0.0075,0.00782,0.00838,0.00824,0.00624,0.00733,0.00645,0.00705,0.0067,0.00663,0.00673,0.005…
k=13	species=syncmer_open_offset	s=1	t=10	open=Y	rotate=N	Cons80=0.0099	Cons90=0.0464	c=69.99	depth=0.19	spacing=560,0,0,0.00214,0.00154,0.0012,0.000801,0.000534,0.000401,0.000401,0.0002,0.012,0.015,0.0136,0.0142,0.0163,0.0148,0.0152,0.0154,0.0133,0.0142,0.0132,0.0141,0.0128,0.0142,0.0133,0.0131,0.0121,0.0105,0.0119,0.012,0.0117,0.0136,0.0133,0.0123,0.0108,0.0119,0.0113,0.0126,0.0112,0.00975,0.00908,0.00975,0.00895,0.0113,0.00928,0.00921,0.00895,0.00781,0.00908,0.00874,0.00834,0.00888,0.00828,0.0087…
k=13	species=syncmer_open_rotated_offset	s=1	t=10	open=Y	rotate=Y	Cons80=0.0099	Cons90=0.0464	c=69.99	depth=0.19	spacing=560,0,0,0.00214,0.00154,0.0012,0.000801,0.000534,0.000401,0.000401,0.0002,0.012,0.015,0.0136,0.0142,0.0163,0.0148,0.0152,0.0154,0.0133,0.0142,0.0132,0.0141,0.0128,0.0142,0.0133,0.0131,0.0121,0.0105,0.0119,0.012,0.0117,0.0136,0.0133,0.0123,0.0108,0.0119,0.0113,0.0126,0.0112,0.00975,0.00908,0.00975,0.00895,0.0113,0.00928,0.00921,0.00895,0.00781,0.00908,0.00874,0.00834,0.00888,0.00828,0.0087…
k=13	species=syncmer_closed_rotated_offset	s=1	t=10	open=N	rotate=Y	Cons80=0.0123	Cons90=0.0539	c=44.84	depth=0.29	spacing=560,0.0021,0.36,0.00077,0.000513,0.000342,0.000257,0.000257,0.000128,0.000171,0.000128,0.0124,0.0145,0.00971,0.00979,0.00984,0.00928,0.00902,0.00898,0.00864,0.00937,0.00872,0.00898,0.00774,0.00877,0.00864,0.00748,0.00736,0.00753,0.00766,0.00843,0.00851,0.00821,0.00783,0.00719,0.00689,0.00778,0.0068,0.0077,0.0068,0.00616,0.00535,0.00633,0.00637,0.00701,0.00569,0.00513,0.00577,0.00509,0.005…
k=13	species=syncmer_open_offset	s=1	t=11	open=Y	rotate=N	Cons80=0.00747	Cons90=0.0343	c=92.95	depth=0.14	spacing=759,0,0.00275,0.00151,0.000709,0.000709,0.000443,0.000355,0.000443,0.000266,0.000177,0,0.0107,0.00966,0.0108,0.0121,0.0112,0.0117,0.0117,0.0109,0.0108,0.01,0.0106,0.0105,0.0104,0.00949,0.00966,0.00878,0.00789,0.00904,0.0107,0.00869,0.0114,0.0101,0.00922,0.0094,0.00975,0.00922,0.00931,0.00949,0.00913,0.00709,0.00913,0.007,0.00975,0.00887,0.00762,0.00816,0.00629,0.00833,0.00709,0.00736,0.00…
k=13	species=syncmer_open_rotated_offset	s=1	t=11	open=Y	rotate=Y	Cons80=0.00747	Cons90=0.0343	c=92.95	depth=0.14	spacing=759,0,0.00275,0.00151,0.000709,0.000709,0.000443,0.000355,0.000443,0.000266,0.000177,0,0.0107,0.00966,0.0108,0.0121,0.0112,0.0117,0.0117,0.0109,0.0108,0.01,0.0106,0.0105,0.0104,0.00949,0.00966,0.00878,0.00789,0.00904,0.0107,0.00869,0.0114,0.0101,0.00922,0.0094,0.00975,0.00922,0.00931,0.00949,0.00913,0.00709,0.00913,0.007,0.00975,0.00887,0.00762,0.00816,0.00629,0.00833,0.00709,0.00736,0.00…
k=13	species=syncmer_closed_rotated_offset	s=1	t=11	open=N	rotate=Y	Cons80=0.00895	Cons90=0.0385	c=53.27	depth=0.24	spacing=758,0.428,0.000864,0.000406,0.000406,0.000254,0.000203,0.000254,0.000152,0.000102,0,0,0.0104,0.00559,0.00727,0.00666,0.0062,0.00691,0.00625,0.00579,0.00625,0.0061,0.00645,0.00533,0.00579,0.00533,0.00549,0.00457,0.00493,0.00554,0.00579,0.00574,0.00666,0.00539,0.00533,0.00513,0.00589,0.00442,0.00574,0.00554,0.00432,0.00513,0.00412,0.00523,0.00528,0.00457,0.00417,0.00401,0.00462,0.00422,0.00…
k=13	species=syncmer_open_offset	s=1	t=12	open=Y	rotate=N	Cons80=0.00556	Cons90=0.0254	c=124.80	depth=0.10	spacing=1114,0.00202,0.00143,0.00119,0.000714,0.000714,0.000357,0.000238,0.000119,0.000238,0,0,0,0.00786,0.00762,0.00964,0.00833,0.00869,0.00845,0.00821,0.00798,0.00798,0.00845,0.00893,0.00714,0.0069,0.00631,0.00738,0.00643,0.00738,0.00786,0.0069,0.00857,0.00893,0.0069,0.00786,0.00714,0.00833,0.00678,0.00726,0.00631,0.00524,0.00809,0.00512,0.00869,0.00702,0.00678,0.00655,0.00536,0.00738,0.00619,0…
k=13	species=syncmer_open_rotated_offset	s=1	t=12	open=Y	rotate=Y	Cons80=0.00556	Cons90=0.0254	c=124.80	depth=0.10	spacing=1114,0.00202,0.00143,0.00119,0.000714,0.000714,0.000357,0.000238,0.000119,0.000238,0,0,0,0.00786,0.00762,0.00964,0.00833,0.00869,0.00845,0.00821,0.00798,0.00798,0.00845,0.00893,0.00714,0.0069,0.00631,0.00738,0.00643,0.00738,0.00786,0.0069,0.00857,0.00893,0.0069,0.00786,0.00714,0.00833,0.00678,0.00726,0.00631,0.00524,0.00809,0.00512,0.00869,0.00702,0.00678,0.00655,0.00536,0.00738,0.00619,0…
k=13	species=syncmer_closed_rotated_offset	s=1	t=12	open=N	rotate=Y	Cons80=0.00556	Cons90=0.0254	c=124.80	depth=0.10	spacing=1114,0.00202,0.00143,0.00119,0.000714,0.000714,0.000357,0.000238,0.000119,0.000238,0,0,0,0.00786,0.00762,0.00964,0.00833,0.00869,0.00845,0.00821,0.00798,0.00798,0.00845,0.00893,0.00714,0.0069,0.00631,0.00738,0.00643,0.00738,0.00786,0.0069,0.00857,0.00893,0.0069,0.00786,0.00714,0.00833,0.00678,0.00726,0.00631,0.00524,0.00809,0.00512,0.00869,0.00702,0.00678,0.00655,0.00536,0.00738,0.00619,0…
k=13	species=syncmer_closed	s=2	open=N	rotate=N	Cons80=0.0911	Cons90=0.347	c=5.24	depth=2.48	spacing=11,0.279,0.0891,0.0915,0.0702,0.0583,0.0488,0.0406,0.035,0.0297,0.0256,0.232
k=13	species=syncmer_downsampled_closed	d=2	s=2	open=N	rotate=N	Cons80=0.055	Cons90=0.225	c=10.49	depth=1.24	spacing=121,0.139,0.0644,0.0583,0.0514,0.0458,0.0402,0.0354,0.0322,0.0291,0.0268,0.13,0.0491,0.0301,0.0274,0.0246,0.023,0.0209,0.0191,0.0169,0.0158,0.0144,0.0131,0.0102,0.0092,0.00837,0.00706,0.00633,0.00561,0.00528,0.00463,0.00395,0.00369,0.00345,0.0031,0.00247,0.00216,0.00196,0.00186,0.00161,0.00125,0.00105,0.00109,0.00104,0.000891,0.000791,0.00068,0.00074,0.00045,0.00054,0.00028,0.00033,0.0003…
k=13	species=syncmer_downsampled_closed	d=3	s=2	open=N	rotate=N	Cons80=0.0395	Cons90=0.168	c=15.72	depth=0.83	spacing=163,0.0934,0.046,0.0424,0.0393,0.0342,0.0322,0.0274,0.026,0.0242,0.0238,0.0918,0.0463,0.0321,0.0303,0.0269,0.027,0.0245,0.0226,0.0222,0.0205,0.0189,0.0176,0.0171,0.015,0.0136,0.0134,0.0117,0.0108,0.0103,0.00965,0.00941,0.00814,0.008,0.00707,0.00624,0.00664,0.00579,0.00586,0.00531,0.00454,0.00456,0.00382,0.00373,0.00315,0.00325,0.00328,0.00295,0.00271,0.00232,0.00247,0.00186,0.00204,0.0019…
k=13	species=syncmer_downsampled_closed	d=4	s=2	open=N	rotate=N	Cons80=0.0298	Cons90=0.13	c=21.16	depth=0.61	spacing=241,0.0684,0.0375,0.0323,0.0297,0.0281,0.0265,0.0227,0.0214,0.0206,0.0196,0.0707,0.0393,0.0288,0.0276,0.0267,0.026,0.0251,0.0233,0.0211,0.0209,0.0191,0.0189,0.0178,0.0164,0.0155,0.0149,0.0135,0.0137,0.0123,0.013,0.0106,0.0115,0.0106,0.0104,0.00878,0.00847,0.00827,0.00856,0.00702,0.00743,0.00619,0.00585,0.00603,0.00547,0.00515,0.00537,0.00615,0.00513,0.00442,0.00454,0.00414,0.00424,0.00355…
k=13	species=syncmer_open	s=2	open=Y	rotate=N	Cons80=0.0673	Cons90=0.267	c=7.77	depth=1.67	spacing=44,0.249,0.0528,0.0738,0.0578,0.0512,0.0452,0.0397,0.0354,0.0308,0.028,0.026,0.0561,0.0468,0.0381,0.0308,0.0256,0.0209,0.0177,0.0145,0.012,0.00998,0.00875,0.00733,0.0056,0.00409,0.00342,0.00234,0.00165,0.00125,0.000941,0.000763,0.000593,0.000363,0.000341,0.00023,9.64e-05,0.000141,7.41e-05,5.19e-05,2.22e-05,0,2.97e-05,1.48e-05,7.41e-06
k=13	species=syncmer_open_rotated	s=2	open=Y	rotate=Y	Cons80=0.0616	Cons90=0.247	c=8.63	depth=1.51	spacing=62,0.247,0.0448,0.0693,0.0538,0.048,0.0426,0.0388,0.0345,0.0303,0.0277,0.0269,0.0198,0.0599,0.0369,0.0344,0.0281,0.024,0.0205,0.0176,0.015,0.0125,0.0114,0.00986,0.00791,0.00791,0.00614,0.00476,0.00352,0.003,0.00243,0.00195,0.0016,0.00144,0.00114,0.000971,0.000699,0.000732,0.00065,0.000329,0.000271,0.000247,0.000239,0.000206,0.00014,7.4e-05,9.05e-05,6.58e-05,9.05e-05,6.58e-05,8.23e-06,3.29…
k=13	species=syncmer_closed_rotated	s=2	open=N	rotate=Y	Cons80=0.0792	Cons90=0.306	c=6.08	depth=2.14	spacing=41,0.283,0.0872,0.0882,0.0682,0.0554,0.0463,0.0387,0.0328,0.0276,0.0248,0.0197,0.113,0.0119,0.0244,0.0169,0.0138,0.011,0.00848,0.00697,0.00575,0.00471,0.00358,0.00334,0.000956,0.000997,0.000632,0.00044,0.000313,0.000214,0.000203,0.000133,8.69e-05,6.95e-05,2.9e-05,2.9e-05,5.79e-06,5.79e-06,0,5.79e-06,0,5.79e-06
k=13	species=syncmer_open_offset	s=2	t=1	open=Y	rotate=N	Cons80=0.0646	Cons90=0.267	c=9.77	depth=1.33	spacing=42,0,0.0591,0.091,0.0805,0.074,0.0634,0.0556,0.049,0.0433,0.0387,0.073,0.0681,0.0582,0.0474,0.0384,0.0313,0.0262,0.0217,0.0174,0.0148,0.0118,0.0097,0.00731,0.00531,0.00401,0.00327,0.00209,0.00165,0.00114,0.000782,0.000643,0.000279,0.000289,0.000233,0.000177,9.31e-05,9.31e-05,1.86e-05,5.59e-05,3.73e-05,0,1.86e-05
k=13	species=syncmer_open_rotated_offset	s=2	t=1	open=Y	rotate=Y	Cons80=0.0631	Cons90=0.262	c=10.07	depth=1.29	spacing=49,0,0.0501,0.0878,0.0792,0.0739,0.0631,0.056,0.0492,0.044,0.0392,0.0631,0.0686,0.0605,0.0492,0.0401,0.0332,0.028,0.0229,0.0187,0.0158,0.0127,0.0108,0.00866,0.00616,0.0048,0.00402,0.0028,0.00203,0.00144,0.00114,0.000855,0.000538,0.000413,0.000346,0.000269,0.000154,0.000125,9.61e-05,4.8e-05,7.68e-05,9.61e-06,3.84e-05,2.88e-05,4.8e-05,0,0,0,0,1.92e-05
k=13	species=syncmer_closed_rotated_offset	s=2	t=1	open=N	rotate=Y	Cons80=0.0802	Cons90=0.316	c=6.76	depth=1.92	spacing=39,0.0871,0.148,0.112,0.0875,0.0711,0.0578,0.0476,0.0403,0.0345,0.0276,0.151,0.0225,0.0217,0.0207,0.0166,0.0132,0.0104,0.00825,0.0067,0.00541,0.00425,0.00172,0.000838,0.000961,0.000683,0.000413,0.000232,0.0002,0.000142,9.67e-05,6.45e-05,1.93e-05,1.29e-05,1.29e-05,0,0,0,0,6.45e-06
k=13	species=syncmer_open_offset	s=2	t=2	open=Y	rotate=N	Cons80=0.0649	Cons90=0.271	c=10.02	depth=1.30	spacing=40,0,0,0.0807,0.0823,0.0827,0.0718,0.0625,0.055,0.0481,0.0796,0.0768,0.0678,0.0585,0.0478,0.0381,0.0317,0.0258,0.021,0.0171,0.0136,0.0102,0.00793,0.00601,0.00393,0.00319,0.00262,0.00155,0.0011,0.000812,0.000583,0.000401,0.000201,0.000191,0.000143,8.6e-05,3.82e-05,4.78e-05,9.56e-06,9.56e-06,9.56e-06
k=13	species=syncmer_open_rotated_offset	s=2	t=2	open=Y	rotate=Y	Cons80=0.0625	Cons90=0.263	c=10.44	depth=1.25	spacing=51,0,0,0.0728,0.0791,0.0795,0.0706,0.0618,0.0548,0.0484,0.0643,0.0783,0.0667,0.0614,0.0496,0.0408,0.0339,0.0281,0.0231,0.0188,0.0156,0.0122,0.00999,0.00742,0.00522,0.00451,0.00348,0.00241,0.00186,0.00143,0.00116,0.000677,0.000578,0.000478,0.000259,0.000229,0.000139,0.00011,7.97e-05,6.97e-05,2.99e-05,2.99e-05,9.96e-06,1.99e-05,2.99e-05,9.96e-06,9.96e-06,9.96e-06,1.99e-05,9.96e-06,9.96e-06,…
k=13	species=syncmer_closed_rotated_offset	s=2	t=2	open=N	rotate=Y	Cons80=0.0821	Cons90=0.325	c=6.92	depth=1.88	spacing=34,0.0353,0.0972,0.147,0.103,0.0846,0.0673,0.0545,0.0459,0.0362,0.16,0.0434,0.0304,0.0198,0.019,0.0147,0.0116,0.00918,0.0075,0.00579,0.00267,0.00175,0.000865,0.000898,0.000462,0.000403,0.000218,0.000152,7.92e-05,5.94e-05,1.32e-05,6.6e-06,1.98e-05,1.32e-05,6.6e-06
k=13	species=syncmer_open_offset	s=2	t=3	open=Y	rotate=N	Cons80=0.0632	Cons90=0.266	c=10.75	depth=1.21	spacing=46,0,0,0,0.0646,0.0758,0.0731,0.0702,0.064,0.095,0.089,0.0811,0.0717,0.0626,0.0532,0.0433,0.0355,0.0293,0.0227,0.0176,0.0135,0.0104,0.00777,0.00572,0.00383,0.00322,0.00216,0.00146,0.00103,0.000789,0.000554,0.000267,0.000174,0.000144,0.000113,5.13e-05,3.08e-05,3.08e-05,0,0,1.03e-05,0,0,0,1.03e-05,0,1.03e-05
k=13	species=syncmer_open_rotated_offset	s=2	t=3	open=Y	rotate=Y	Cons80=0.0612	Cons90=0.258	c=11.16	depth=1.16	spacing=46,0,0,0,0.0585,0.0736,0.071,0.0679,0.0632,0.0796,0.0891,0.0794,0.0708,0.0648,0.0546,0.0452,0.0376,0.0307,0.0256,0.0203,0.0158,0.0125,0.00981,0.0076,0.00531,0.00458,0.00331,0.00246,0.00165,0.00134,0.00109,0.00082,0.000426,0.000351,0.000341,0.000181,0.000138,0.000117,5.32e-05,3.19e-05,6.39e-05,1.06e-05,1.06e-05,2.13e-05,4.26e-05,2.13e-05,1.06e-05
k=13	species=syncmer_closed_rotated_offset	s=2	t=3	open=N	rotate=Y	Cons80=0.0818	Cons90=0.326	c=7.23	depth=1.80	spacing=35,0.0407,0.052,0.0812,0.125,0.0907,0.0778,0.0684,0.0538,0.186,0.0491,0.0546,0.0304,0.0205,0.021,0.0143,0.0112,0.00933,0.00455,0.00334,0.00211,0.00112,0.000918,0.000586,0.000366,0.000241,0.000124,8.28e-05,7.59e-05,2.76e-05,1.38e-05,0,6.9e-06,6.9e-06,6.9e-06,6.9e-06
k=13	species=syncmer_open_offset	s=2	t=4	open=Y	rotate=N	Cons80=0.06	Cons90=0.259	c=11.41	depth=1.14	spacing=46,0,0,0,0,0.0601,0.0678,0.0667,0.102,0.101,0.0923,0.0855,0.076,0.0679,0.0582,0.0483,0.0393,0.0317,0.0246,0.0199,0.015,0.0116,0.00887,0.00663,0.00443,0.00353,0.00255,0.0017,0.00141,0.000805,0.000642,0.000424,0.000283,0.000272,0.00012,8.7e-05,4.35e-05,0,0,0,0,0,0,1.09e-05,1.09e-05,0,1.09e-05
k=13	species=syncmer_open_rotated_offset	s=2	t=4	open=Y	rotate=Y	Cons80=0.058	Cons90=0.252	c=11.85	depth=1.10	spacing=54,0,0,0,0,0.0544,0.0659,0.0649,0.0851,0.1,0.0902,0.0839,0.0746,0.0689,0.0587,0.0498,0.0419,0.0345,0.0271,0.0228,0.0174,0.0141,0.0109,0.00847,0.00605,0.0052,0.00375,0.00275,0.0024,0.00148,0.00121,0.000825,0.000599,0.000554,0.000373,0.000271,0.000147,0.000124,7.91e-05,9.04e-05,2.26e-05,4.52e-05,6.78e-05,3.39e-05,2.26e-05,0,1.13e-05,1.13e-05,1.13e-05,0,0,0,0,0,1.13e-05
k=13	species=syncmer_closed_rotated_offset	s=2	t=4	open=N	rotate=Y	Cons80=0.0799	Cons90=0.324	c=7.52	depth=1.73	spacing=43,0.0395,0.058,0.0387,0.0698,0.112,0.0825,0.0695,0.216,0.0659,0.0646,0.0563,0.0342,0.0238,0.0225,0.0165,0.00952,0.0068,0.00479,0.00325,0.00216,0.00158,0.001,0.000674,0.000452,0.000265,0.000165,0.000158,7.17e-05,3.58e-05,2.15e-05,7.17e-06,0,7.17e-06,7.17e-06,7.17e-06,0,0,0,0,0,0,0,7.17e-06
k=13	species=syncmer_open_offset	s=2	t=5	open=Y	rotate=N	Cons80=0.0574	Cons90=0.249	c=12.17	depth=1.07	spacing=52,0,0,0,0,0,0.0532,0.0991,0.099,0.0946,0.0902,0.0874,0.0794,0.0709,0.0621,0.0526,0.0439,0.0355,0.0283,0.0236,0.0186,0.0146,0.0117,0.0086,0.00688,0.00526,0.00412,0.00273,0.00232,0.00139,0.00109,0.000835,0.000522,0.000569,0.000371,0.000174,0.000232,0.000151,2.32e-05,6.96e-05,3.48e-05,3.48e-05,1.16e-05,1.16e-05,1.16e-05,0,1.16e-05,1.16e-05,0,0,0,0,1.16e-05
k=13	species=syncmer_open_rotated_offset	s=2	t=5	open=Y	rotate=Y	Cons80=0.0559	Cons90=0.242	c=12.62	depth=1.03	spacing=56,0,0,0,0,0,0.0482,0.0822,0.0983,0.0917,0.0879,0.0851,0.0777,0.0714,0.0632,0.0545,0.046,0.0378,0.0305,0.026,0.0211,0.0165,0.0139,0.0103,0.00863,0.00671,0.00536,0.00364,0.00311,0.00207,0.00195,0.0014,0.000927,0.00107,0.000783,0.000494,0.000542,0.000277,0.000289,0.00012,0.000108,0.000108,8.43e-05,3.61e-05,1.2e-05,6.02e-05,2.41e-05,6.02e-05,1.2e-05,1.2e-05,0,0,1.2e-05,0,1.2e-05,0,1.2e-05
k=13	species=syncmer_closed_rotated_offset	s=2	t=5	open=N	rotate=Y	Cons80=0.0784	Cons90=0.317	c=7.82	depth=1.66	spacing=43,0.0377,0.0566,0.0447,0.0328,0.0614,0.102,0.238,0.0727,0.0773,0.0662,0.0614,0.039,0.0265,0.0229,0.0178,0.0133,0.00841,0.00596,0.00453,0.00343,0.00257,0.00178,0.00112,0.000888,0.000582,0.000447,0.000351,0.000157,9.7e-05,6.71e-05,5.97e-05,5.22e-05,1.49e-05,2.98e-05,0,7.46e-06,0,0,7.46e-06,7.46e-06,0,7.46e-06,7.46e-06
k=13	species=syncmer_open_offset	s=2	t=6	open=Y	rotate=N	Cons80=0.0531	Cons90=0.236	c=12.93	depth=1.01	spacing=54,0,0,0,0,0,0.0388,0.086,0.0929,0.0899,0.084,0.0821,0.076,0.0702,0.0627,0.0547,0.0475,0.039,0.0326,0.0287,0.0236,0.0185,0.0151,0.0122,0.01,0.00781,0.00608,0.00522,0.00401,0.00268,0.00212,0.00192,0.00143,0.00106,0.000789,0.000592,0.000555,0.00037,0.000173,0.000185,0.00016,0.000111,4.93e-05,7.4e-05,4.93e-05,4.93e-05,2.47e-05,1.23e-05,2.47e-05,1.23e-05,0,0,0,0,1.23e-05
k=13	species=syncmer_open_rotated_offset	s=2	t=6	open=Y	rotate=Y	Cons80=0.0515	Cons90=0.229	c=13.41	depth=0.97	spacing=62,0,0,0,0,0,0.0244,0.0825,0.0898,0.0874,0.0816,0.0799,0.0748,0.0706,0.0633,0.0562,0.0482,0.0409,0.0343,0.0307,0.0254,0.0204,0.0171,0.0138,0.0116,0.00919,0.00755,0.00636,0.00497,0.00361,0.00318,0.00258,0.00224,0.00182,0.00129,0.00087,0.000818,0.000627,0.000371,0.000422,0.000294,0.00023,0.000141,0.000141,0.000102,7.67e-05,6.39e-05,6.39e-05,5.12e-05,3.84e-05,1.28e-05,5.12e-05,0,3.84e-05,1.2…
k=13	species=syncmer_closed_rotated_offset	s=2	t=6	open=N	rotate=Y	Cons80=0.0748	Cons90=0.306	c=8.11	depth=1.60	spacing=48,0.0362,0.0566,0.0443,0.0389,0.0291,0.231,0.0972,0.0861,0.073,0.0649,0.0605,0.0387,0.0274,0.0272,0.0214,0.0169,0.0123,0.00862,0.00711,0.00587,0.00426,0.00313,0.00234,0.00183,0.00119,0.00096,0.000774,0.000542,0.000325,0.000325,0.000232,0.000155,6.97e-05,0.000116,2.32e-05,6.19e-05,4.64e-05,7.74e-06,3.1e-05,1.55e-05,7.74e-06,7.74e-06,0,0,0,0,0,7.74e-06
k=13	species=syncmer_open_offset	s=2	t=7	open=Y	rotate=N	Cons80=0.0503	Cons90=0.221	c=13.74	depth=0.95	spacing=56,0,0,0,0,0.0395,0.0398,0.0349,0.0777,0.0842,0.0785,0.0753,0.069,0.0647,0.0599,0.0554,0.0494,0.0415,0.0356,0.0327,0.0282,0.0228,0.0195,0.0165,0.014,0.0112,0.00928,0.00793,0.00641,0.0052,0.00406,0.00338,0.00279,0.00228,0.00177,0.00136,0.00136,0.000838,0.000681,0.000485,0.000288,0.000432,0.000288,0.000183,0.000157,0.000183,9.17e-05,0.000105,7.86e-05,0.000118,2.62e-05,6.55e-05,0,1.31e-05,7.…
k=13	species=syncmer_open_rotated_offset	s=2	t=7	open=Y	rotate=Y	Cons80=0.0488	Cons90=0.215	c=14.22	depth=0.91	spacing=60,0,0,0,0,0.026,0.0402,0.0325,0.073,0.0821,0.0773,0.0741,0.0678,0.0653,0.0598,0.0559,0.0502,0.0425,0.0371,0.034,0.0293,0.0245,0.0211,0.0179,0.0156,0.0127,0.0104,0.00916,0.00764,0.00613,0.00476,0.00429,0.00323,0.00279,0.00247,0.00182,0.0018,0.00126,0.000922,0.000773,0.000543,0.000624,0.00038,0.000339,0.000339,0.000339,0.000176,0.000203,0.000149,0.000149,5.43e-05,6.78e-05,1.36e-05,5.43e-05…
k=13	species=syncmer_closed_rotated_offset	s=2	t=7	open=N	rotate=Y	Cons80=0.0717	Cons90=0.292	c=8.41	depth=1.55	spacing=51,0.0353,0.0577,0.0449,0.0407,0.222,0.0305,0.0639,0.097,0.0735,0.0581,0.054,0.0395,0.0278,0.0299,0.0257,0.021,0.0148,0.0133,0.0101,0.00862,0.00693,0.00554,0.00428,0.00336,0.00269,0.00176,0.00162,0.00125,0.000962,0.000617,0.000553,0.000449,0.000345,0.000297,0.000152,0.000104,0.00016,9.62e-05,0.000104,7.21e-05,4.01e-05,5.61e-05,1.6e-05,2.4e-05,1.6e-05,1.6e-05,8.02e-06,8.02e-06,2.4e-05,0,8.…
k=13	species=syncmer_open_offset	s=2	t=8	open=Y	rotate=N	Cons80=0.0471	Cons90=0.208	c=14.59	depth=0.89	spacing=79,0,0,0,0.0399,0.0411,0.0369,0.0323,0.0306,0.0678,0.0724,0.0693,0.0643,0.0598,0.0545,0.0518,0.0476,0.0429,0.0378,0.0352,0.0311,0.0263,0.0237,0.0214,0.0173,0.0151,0.0119,0.0109,0.00946,0.0074,0.00646,0.00568,0.00498,0.00409,0.00331,0.00273,0.00262,0.00186,0.00175,0.00115,0.000988,0.000807,0.000682,0.000473,0.000584,0.000445,0.00039,0.000404,0.000292,0.000292,0.000195,0.000264,0.000139,0.0…
k=13	species=syncmer_open_rotated_offset	s=2	t=8	open=Y	rotate=Y	Cons80=0.0458	Cons90=0.202	c=15.12	depth=0.86	spacing=79,0,0,0,0.0258,0.0409,0.0349,0.0313,0.0292,0.0637,0.0713,0.0681,0.0638,0.0604,0.055,0.053,0.0481,0.0438,0.0388,0.0364,0.0322,0.0276,0.0246,0.0229,0.0187,0.0163,0.0132,0.0121,0.0105,0.00835,0.00737,0.00643,0.00569,0.00483,0.00394,0.0033,0.00306,0.00222,0.00205,0.00157,0.0012,0.00104,0.000966,0.000548,0.000735,0.000678,0.000476,0.000476,0.000418,0.000389,0.00036,0.000346,0.000144,0.000173,…
k=13	species=syncmer_closed_rotated_offset	s=2	t=8	open=N	rotate=Y	Cons80=0.0678	Cons90=0.276	c=8.71	depth=1.49	spacing=79,0.0337,0.0586,0.0492,0.24,0.0385,0.0467,0.0333,0.0459,0.0814,0.0594,0.0519,0.0416,0.0277,0.0285,0.0263,0.0231,0.0202,0.0163,0.0142,0.011,0.00928,0.00753,0.00677,0.00541,0.00419,0.00339,0.00268,0.00248,0.00193,0.00162,0.00123,0.00111,0.000847,0.000731,0.000474,0.000424,0.000374,0.000316,0.000208,0.000258,7.48e-05,0.000183,0.000116,8.31e-05,0.000108,6.65e-05,4.98e-05,2.49e-05,2.49e-05,5.…
k=13	species=syncmer_open_offset	s=2	t=9	open=Y	rotate=N	Cons80=0.0435	Cons90=0.192	c=15.46	depth=0.84	spacing=107,0,0,0.043,0.0411,0.0379,0.0334,0.0281,0.0262,0.0239,0.0574,0.0638,0.0597,0.0552,0.0507,0.0482,0.0449,0.0409,0.0375,0.0372,0.0328,0.0288,0.0269,0.0246,0.0207,0.0175,0.0148,0.0142,0.0124,0.0106,0.00901,0.00746,0.0073,0.00621,0.00545,0.00453,0.0041,0.00329,0.00282,0.0022,0.00209,0.00206,0.00161,0.00103,0.00109,0.000899,0.000825,0.000884,0.000575,0.000678,0.00059,0.000413,0.000324,0.00028…
k=13	species=syncmer_open_rotated_offset	s=2	t=9	open=Y	rotate=Y	Cons80=0.0423	Cons90=0.187	c=16.03	depth=0.81	spacing=107,0,0,0.0262,0.0412,0.0357,0.0327,0.0279,0.0261,0.0233,0.0545,0.0634,0.059,0.0561,0.0507,0.049,0.0458,0.0417,0.0381,0.038,0.0336,0.0297,0.0279,0.0257,0.0221,0.0188,0.0158,0.0154,0.0132,0.0115,0.00982,0.00835,0.00814,0.00688,0.00599,0.00529,0.00471,0.00378,0.00346,0.0026,0.00243,0.00243,0.00191,0.00122,0.0013,0.00102,0.00104,0.00106,0.000795,0.00081,0.000673,0.000489,0.000413,0.000352,0.…
k=13	species=syncmer_closed_rotated_offset	s=2	t=9	open=N	rotate=Y	Cons80=0.0628	Cons90=0.257	c=9.01	depth=1.44	spacing=107,0.0338,0.0647,0.261,0.043,0.0504,0.0343,0.0295,0.0223,0.0383,0.073,0.0541,0.0426,0.0274,0.0291,0.0237,0.024,0.021,0.0194,0.0174,0.0148,0.0112,0.00977,0.00853,0.00729,0.00636,0.00471,0.00457,0.00363,0.0035,0.00261,0.00219,0.00202,0.00155,0.00136,0.00119,0.000833,0.000825,0.000704,0.000567,0.000498,0.000387,0.000344,0.000266,0.000198,0.000163,0.000241,0.000137,0.000112,9.45e-05,6.87e-05…
k=13	species=syncmer_open_offset	s=2	t=10	open=Y	rotate=N	Cons80=0.0401	Cons90=0.176	c=16.48	depth=0.79	spacing=107,0,0.0395,0.0427,0.037,0.033,0.0295,0.0245,0.023,0.0212,0.0182,0.0515,0.0554,0.0518,0.0476,0.0456,0.0414,0.0383,0.0354,0.035,0.0322,0.0308,0.0291,0.0275,0.023,0.0198,0.0182,0.0174,0.015,0.0136,0.0123,0.0103,0.00997,0.00846,0.00799,0.00654,0.00616,0.00494,0.00435,0.00382,0.00354,0.00313,0.00261,0.00208,0.00201,0.00165,0.00156,0.00152,0.00127,0.00104,0.000975,0.000817,0.000817,0.000629,0…
k=13	species=syncmer_open_rotated_offset	s=2	t=10	open=Y	rotate=Y	Cons80=0.0393	Cons90=0.171	c=17.02	depth=0.76	spacing=107,0,0.0279,0.0426,0.0358,0.0322,0.0289,0.0241,0.0225,0.0208,0.0172,0.0489,0.0547,0.052,0.0475,0.0461,0.0418,0.0386,0.0358,0.0355,0.0328,0.0314,0.0293,0.0281,0.0244,0.0206,0.0189,0.0182,0.0153,0.0143,0.0131,0.0112,0.0108,0.0093,0.00864,0.00708,0.00654,0.00534,0.00482,0.00433,0.00391,0.00356,0.00295,0.00237,0.00234,0.00192,0.0018,0.00162,0.00144,0.00125,0.00122,0.00099,0.000877,0.000714,0…
k=13	species=syncmer_closed_rotated_offset	s=2	t=10	open=N	rotate=Y	Cons80=0.0577	Cons90=0.236	c=9.31	depth=1.40	spacing=107,0.0415,0.291,0.048,0.047,0.0388,0.0333,0.0278,0.0238,0.0178,0.0327,0.0677,0.0464,0.0281,0.0269,0.0255,0.023,0.0209,0.0193,0.018,0.016,0.0152,0.0121,0.0101,0.00906,0.00782,0.00692,0.00599,0.00555,0.00468,0.00396,0.00358,0.00305,0.00281,0.00226,0.00183,0.00165,0.00129,0.0013,0.000995,0.000888,0.000808,0.000719,0.000595,0.000391,0.0004,0.000373,0.000444,0.000258,0.000249,0.000222,0.00012…
k=13	species=syncmer_open_offset	s=2	t=11	open=Y	rotate=N	Cons80=0.0375	Cons90=0.164	c=16.07	depth=0.81	spacing=116,0.126,0.0346,0.0339,0.029,0.0261,0.0232,0.0197,0.019,0.017,0.015,0.0147,0.0427,0.0447,0.0408,0.0382,0.0356,0.0336,0.0314,0.0293,0.0275,0.0274,0.027,0.0249,0.0231,0.0202,0.0187,0.0173,0.0151,0.015,0.0126,0.012,0.0109,0.00998,0.00904,0.0082,0.00713,0.00639,0.00536,0.00521,0.00457,0.00418,0.00334,0.00316,0.00273,0.00256,0.00274,0.0021,0.00179,0.00173,0.00144,0.00133,0.00123,0.0011,0.0011…
k=13	species=syncmer_open_rotated_offset	s=2	t=11	open=Y	rotate=Y	Cons80=0.0354	Cons90=0.157	c=18.17	depth=0.72	spacing=116,0.0412,0.0393,0.0307,0.0284,0.0256,0.0239,0.02,0.0194,0.0181,0.0159,0.0152,0.0397,0.0491,0.0434,0.0428,0.0393,0.0374,0.0345,0.0338,0.0313,0.0303,0.03,0.029,0.0262,0.0236,0.0211,0.0209,0.0174,0.0169,0.0154,0.0136,0.0129,0.0117,0.0109,0.00967,0.0087,0.0077,0.00659,0.00634,0.00558,0.00504,0.00439,0.00383,0.00352,0.00293,0.00307,0.00258,0.00243,0.00196,0.00187,0.00146,0.00151,0.00128,0.00…
k=13	species=syncmer_closed_rotated_offset	s=2	t=11	open=N	rotate=Y	Cons80=0.0515	Cons90=0.214	c=9.65	depth=1.35	spacing=115,0.292,0.0547,0.0526,0.0432,0.0373,0.0323,0.0262,0.0226,0.0198,0.0153,0.0274,0.061,0.0267,0.0288,0.0254,0.0234,0.0204,0.0192,0.0174,0.0164,0.0145,0.0147,0.0126,0.0106,0.00947,0.00826,0.00781,0.00657,0.00645,0.00531,0.00505,0.00433,0.00376,0.00334,0.00308,0.0025,0.00228,0.00195,0.00192,0.00155,0.00132,0.00114,0.00102,0.00092,0.000901,0.000699,0.000708,0.000616,0.000506,0.000414,0.00035,…
k=13	species=syncmer_closed	s=3	open=N	rotate=N	Cons80=0.0935	Cons90=0.357	c=5.36	depth=2.43	spacing=10,0.196,0.118,0.0994,0.0771,0.0653,0.0525,0.0437,0.0364,0.0316,0.28
k=13	species=syncmer_downsampled_closed	d=2	s=3	open=N	rotate=N	Cons80=0.0553	Cons90=0.231	c=10.72	depth=1.21	spacing=107,0.0976,0.0689,0.0596,0.0515,0.0469,0.0399,0.036,0.0317,0.0287,0.154,0.0437,0.0357,0.0321,0.0289,0.0259,0.0242,0.0214,0.0196,0.018,0.0165,0.0138,0.0114,0.0104,0.00959,0.00832,0.00733,0.00684,0.00602,0.00558,0.0044,0.00371,0.00366,0.00288,0.0028,0.00233,0.00228,0.00202,0.00157,0.00157,0.00148,0.00135,0.000879,0.00089,0.000859,0.000859,0.000573,0.000348,0.000532,0.000624,0.000409,0.00036…
k=13	species=syncmer_downsampled_closed	d=3	s=3	open=N	rotate=N	Cons80=0.0399	Cons90=0.168	c=16.15	depth=0.81	spacing=189,0.0669,0.0475,0.043,0.037,0.0332,0.0314,0.027,0.0265,0.0235,0.106,0.0393,0.0357,0.0318,0.0302,0.0283,0.0273,0.0246,0.0238,0.0221,0.0208,0.0191,0.0171,0.0166,0.015,0.0145,0.0141,0.0124,0.0116,0.0111,0.0104,0.00928,0.00851,0.00822,0.0073,0.00713,0.00619,0.00584,0.0055,0.00448,0.00447,0.0047,0.00406,0.004,0.00336,0.0036,0.00337,0.00317,0.00268,0.00226,0.00233,0.00223,0.00223,0.00219,0.00…
k=13	species=syncmer_downsampled_closed	d=4	s=3	open=N	rotate=N	Cons80=0.0302	Cons90=0.134	c=21.40	depth=0.61	spacing=193,0.048,0.037,0.033,0.0308,0.0278,0.0239,0.0221,0.0215,0.0196,0.0817,0.0351,0.0307,0.0287,0.0263,0.0265,0.0253,0.0239,0.0233,0.0224,0.0224,0.0198,0.0181,0.0179,0.0178,0.0147,0.0148,0.0148,0.0143,0.0134,0.0125,0.011,0.0122,0.0106,0.0109,0.00898,0.00855,0.00923,0.00812,0.00737,0.00735,0.00694,0.00645,0.00588,0.00645,0.00578,0.00488,0.00486,0.00469,0.00484,0.00508,0.00457,0.0038,0.00378,0.…
k=13	species=syncmer_open	s=3	open=Y	rotate=N	Cons80=0.0581	Cons90=0.243	c=9.77	depth=1.33	spacing=53,0.159,0.0441,0.0666,0.0526,0.048,0.0421,0.0378,0.0321,0.0299,0.0269,0.0676,0.0533,0.0492,0.0422,0.0371,0.0317,0.0274,0.0237,0.0212,0.0189,0.0165,0.014,0.0114,0.00894,0.00721,0.00594,0.00516,0.00409,0.00333,0.00263,0.00212,0.00143,0.00137,0.000857,0.00101,0.00055,0.000466,0.000447,0.000242,0.00014,9.32e-05,0.000112,0.000149,3.73e-05,5.59e-05,4.66e-05,9.32e-06,0,3.73e-05,0,9.32e-06,0,9.3…
k=13	species=syncmer_open_rotated	s=3	open=Y	rotate=Y	Cons80=0.0532	Cons90=0.224	c=11.14	depth=1.17	spacing=79,0.137,0.0343,0.0586,0.048,0.0445,0.0399,0.036,0.0316,0.0299,0.0272,0.0586,0.0523,0.0498,0.0436,0.0392,0.0346,0.0301,0.027,0.0244,0.0219,0.0192,0.0175,0.0146,0.0123,0.0107,0.00838,0.00791,0.00629,0.0056,0.00501,0.00429,0.00301,0.0031,0.00226,0.00199,0.00159,0.00163,0.00119,0.000744,0.000733,0.000733,0.000489,0.000552,0.000404,0.000223,0.000202,0.000244,0.000106,0.000191,0.000138,0.00012…
k=13	species=syncmer_closed_rotated	s=3	open=N	rotate=Y	Cons80=0.0757	Cons90=0.297	c=6.41	depth=2.03	spacing=52,0.254,0.101,0.0917,0.0705,0.0573,0.0473,0.0391,0.0318,0.0264,0.0286,0.0398,0.0514,0.0302,0.026,0.0208,0.0165,0.0136,0.0108,0.00942,0.00788,0.00623,0.00508,0.00365,0.00281,0.00205,0.00152,0.00114,0.000856,0.000678,0.000593,0.000361,0.000336,0.000202,7.94e-05,0.000134,8.56e-05,4.28e-05,6.11e-05,1.22e-05,1.22e-05,6.11e-06,1.22e-05,1.22e-05,0,6.11e-06,6.11e-06,0,0,6.11e-06,0,0,6.11e-06
k=13	species=syncmer_open_offset	s=3	t=1	open=Y	rotate=N	Cons80=0.0593	Cons90=0.251	c=10.73	depth=1.21	spacing=53,0,0.0529,0.0763,0.0666,0.0605,0.0531,0.0471,0.0404,0.0372,0.0783,0.0721,0.0644,0.0551,0.0479,0.0408,0.0356,0.0307,0.0261,0.0224,0.0194,0.015,0.0124,0.01,0.00743,0.00639,0.00523,0.00406,0.00284,0.00251,0.0019,0.00137,0.000951,0.000839,0.000542,0.000471,0.000307,0.000225,0.000246,0.000174,4.09e-05,3.07e-05,3.07e-05,5.12e-05,6.14e-05,1.02e-05,0,1.02e-05,0,0,0,0,1.02e-05,1.02e-05
k=13	species=syncmer_open_rotated_offset	s=3	t=1	open=Y	rotate=Y	Cons80=0.0537	Cons90=0.23	c=12.12	depth=1.07	spacing=73,0,0.0357,0.0624,0.0582,0.055,0.0494,0.0453,0.0382,0.0363,0.0642,0.0683,0.0625,0.0562,0.0501,0.0434,0.039,0.034,0.0296,0.0261,0.0241,0.0195,0.0171,0.0144,0.0114,0.0102,0.00832,0.00725,0.00574,0.00484,0.00423,0.00341,0.00257,0.00248,0.00175,0.0015,0.00113,0.00117,0.000925,0.000797,0.000566,0.000508,0.000393,0.000358,0.000335,0.000196,0.000162,0.00015,8.09e-05,9.25e-05,9.25e-05,2.31e-05,9…
k=13	species=syncmer_closed_rotated_offset	s=3	t=1	open=N	rotate=Y	Cons80=0.0777	Cons90=0.308	c=6.72	depth=1.93	spacing=41,0.096,0.185,0.109,0.0821,0.0662,0.0532,0.0437,0.0348,0.0367,0.045,0.0609,0.04,0.0295,0.0246,0.0191,0.0164,0.0127,0.0104,0.00849,0.00688,0.00485,0.00353,0.0027,0.00221,0.00154,0.00109,0.000884,0.000558,0.000423,0.00034,0.000295,0.000218,0.000109,6.41e-05,4.49e-05,6.41e-05,1.92e-05,6.41e-06,1.92e-05,0,1.28e-05
k=13	species=syncmer_open_offset	s=3	t=2	open=Y	rotate=N	Cons80=0.0616	Cons90=0.262	c=10.50	depth=1.24	spacing=45,0,0,0.0779,0.0714,0.0681,0.0593,0.0536,0.0452,0.088,0.081,0.0764,0.0645,0.0558,0.0472,0.0398,0.0347,0.0296,0.0235,0.0182,0.0157,0.0115,0.00925,0.00734,0.00535,0.00449,0.00323,0.00232,0.0016,0.00151,0.00113,0.000621,0.000471,0.00036,0.00031,0.00019,0.00012,0.00012,0.0001,7.01e-05,1e-05,2e-05,1e-05,1e-05,2e-05,1e-05
k=13	species=syncmer_open_rotated_offset	s=3	t=2	open=Y	rotate=Y	Cons80=0.0535	Cons90=0.234	c=12.21	depth=1.06	spacing=74,0,0,0.0545,0.0565,0.0576,0.0519,0.0488,0.0414,0.0707,0.074,0.0705,0.0626,0.0564,0.0498,0.0443,0.0392,0.034,0.0295,0.0248,0.0221,0.0179,0.015,0.013,0.0108,0.00949,0.00725,0.00636,0.0048,0.00435,0.00398,0.00295,0.00245,0.00234,0.00188,0.00167,0.0012,0.00104,0.000874,0.000827,0.000408,0.000571,0.000478,0.000338,0.000256,0.000186,0.000233,9.32e-05,0.000105,0.000105,0.000116,3.49e-05,4.66e-…
k=13	species=syncmer_closed_rotated_offset	s=3	t=2	open=N	rotate=Y	Cons80=0.0796	Cons90=0.317	c=6.75	depth=1.93	spacing=43,0.0792,0.0896,0.175,0.0957,0.0758,0.0597,0.0478,0.0455,0.0537,0.0689,0.0463,0.0377,0.0272,0.0226,0.0179,0.0141,0.0111,0.00881,0.00639,0.00499,0.00304,0.00229,0.00184,0.00125,0.000895,0.000734,0.000502,0.000393,0.000257,0.000232,0.000129,6.44e-05,8.37e-05,2.57e-05,1.29e-05,1.29e-05,0,2.57e-05,6.44e-06,1.29e-05,6.44e-06,0,6.44e-06
k=13	species=syncmer_open_offset	s=3	t=3	open=Y	rotate=N	Cons80=0.0628	Cons90=0.266	c=10.72	depth=1.21	spacing=44,0,0,0,0.0649,0.0692,0.0633,0.0617,0.103,0.0943,0.0884,0.0805,0.069,0.0597,0.0507,0.0434,0.0348,0.0277,0.0213,0.0168,0.0137,0.00985,0.0075,0.0058,0.00407,0.00318,0.00212,0.00143,0.00114,0.000971,0.000695,0.000286,0.000153,0.000153,0.000102,9.2e-05,8.18e-05,0.000102,0,0,0,1.02e-05,0,0,1.02e-05
k=13	species=syncmer_open_rotated_offset	s=3	t=3	open=Y	rotate=Y	Cons80=0.0548	Cons90=0.237	c=12.39	depth=1.05	spacing=70,0,0,0,0.0464,0.0563,0.0534,0.0531,0.0795,0.0837,0.0796,0.073,0.066,0.0605,0.0529,0.0474,0.0395,0.0344,0.0287,0.0243,0.0211,0.0167,0.0142,0.012,0.00944,0.00814,0.00612,0.00561,0.00473,0.004,0.00329,0.00264,0.00214,0.00176,0.0016,0.00139,0.00141,0.000957,0.000768,0.000662,0.000556,0.000284,0.000284,0.00026,0.00026,0.000236,0.000154,8.27e-05,0.000201,4.73e-05,3.55e-05,5.91e-05,5.91e-05,1.…
k=13	species=syncmer_closed_rotated_offset	s=3	t=3	open=N	rotate=Y	Cons80=0.0814	Cons90=0.322	c=6.80	depth=1.91	spacing=43,0.0892,0.0762,0.0761,0.15,0.0831,0.0674,0.0657,0.0663,0.0797,0.0559,0.0452,0.0362,0.0254,0.0215,0.0169,0.0124,0.0091,0.00678,0.00491,0.00372,0.00246,0.00165,0.00118,0.000766,0.000662,0.000435,0.000324,0.000143,0.000143,7.79e-05,4.54e-05,5.84e-05,1.95e-05,3.89e-05,6.49e-06,2.6e-05,0,1.3e-05,0,6.49e-06,0,0,6.49e-06
k=13	species=syncmer_open_offset	s=3	t=4	open=Y	rotate=N	Cons80=0.0634	Cons90=0.268	c=10.85	depth=1.20	spacing=44,0,0,0,0,0.0644,0.0638,0.111,0.106,0.103,0.0939,0.0855,0.0739,0.0638,0.0521,0.0427,0.0341,0.0262,0.0204,0.0158,0.0121,0.00868,0.00668,0.00467,0.0036,0.00218,0.00147,0.00112,0.000818,0.00059,0.000507,0.000259,0.000228,5.17e-05,6.21e-05,7.24e-05,4.14e-05,0,2.07e-05,1.03e-05,0,1.03e-05,1.03e-05,0,1.03e-05
k=13	species=syncmer_open_rotated_offset	s=3	t=4	open=Y	rotate=Y	Cons80=0.0554	Cons90=0.237	c=12.58	depth=1.03	spacing=70,0,0,0,0,0.0464,0.052,0.0849,0.0898,0.0888,0.0825,0.077,0.0691,0.0631,0.0546,0.0477,0.0401,0.0331,0.0288,0.0242,0.0201,0.0163,0.0143,0.0113,0.00961,0.00815,0.00597,0.00566,0.00427,0.00356,0.00317,0.00251,0.00222,0.00178,0.00146,0.00112,0.00104,0.000876,0.00072,0.000576,0.00066,0.00048,0.000372,0.0003,0.000192,0.00024,0.000132,0.000132,9.6e-05,0.00018,6e-05,0.00018,3.6e-05,2.4e-05,4.8e-0…
k=13	species=syncmer_closed_rotated_offset	s=3	t=4	open=N	rotate=Y	Cons80=0.0825	Cons90=0.325	c=6.86	depth=1.90	spacing=43,0.0874,0.0851,0.0641,0.0623,0.133,0.083,0.0835,0.0971,0.0695,0.0557,0.0449,0.0355,0.0259,0.0201,0.0153,0.011,0.00744,0.00563,0.00393,0.00306,0.00184,0.00128,0.00089,0.000628,0.000406,0.000347,0.000262,0.00017,7.85e-05,5.89e-05,5.89e-05,3.93e-05,1.96e-05,3.93e-05,1.96e-05,2.62e-05,0,0,0,0,0,0,6.54e-06
k=13	species=syncmer_open_offset	s=3	t=5	open=Y	rotate=N	Cons80=0.0624	Cons90=0.267	c=11.08	depth=1.17	spacing=44,0,0,0,0,0,0.112,0.109,0.106,0.101,0.0958,0.09,0.0776,0.066,0.0539,0.0446,0.0355,0.0267,0.0216,0.0166,0.0119,0.00908,0.00732,0.00485,0.0036,0.00228,0.00162,0.00123,0.000898,0.000623,0.000518,0.000338,0.00019,0.000127,4.23e-05,4.23e-05,5.28e-05,1.06e-05,0,0,0,0,0,0,1.06e-05
k=13	species=syncmer_open_rotated_offset	s=3	t=5	open=Y	rotate=Y	Cons80=0.0552	Cons90=0.236	c=12.81	depth=1.01	spacing=77,0,0,0,0,0,0.0779,0.0906,0.0911,0.0876,0.0842,0.0794,0.0717,0.0639,0.0545,0.0477,0.041,0.0332,0.0297,0.0249,0.0202,0.0163,0.0148,0.0113,0.0102,0.00823,0.00672,0.00556,0.00473,0.00414,0.00379,0.00271,0.00253,0.00191,0.00136,0.00112,0.00131,0.000965,0.00077,0.00055,0.000586,0.000428,0.000489,0.000293,0.000415,0.000232,0.000244,0.000195,6.11e-05,9.77e-05,6.11e-05,7.33e-05,8.55e-05,6.11e-05…
k=13	species=syncmer_closed_rotated_offset	s=3	t=5	open=N	rotate=Y	Cons80=0.0823	Cons90=0.326	c=6.93	depth=1.88	spacing=47,0.0876,0.0837,0.0712,0.0505,0.0614,0.145,0.114,0.0817,0.0689,0.0575,0.0467,0.0362,0.0247,0.0197,0.0144,0.0107,0.00715,0.00546,0.00402,0.00289,0.00182,0.00125,0.000866,0.000687,0.000449,0.000271,0.000311,0.000185,5.95e-05,7.93e-05,7.27e-05,1.32e-05,1.32e-05,6.61e-06,1.98e-05,1.98e-05,1.98e-05,1.32e-05,0,0,0,6.61e-06,0,0,0,0,6.61e-06
k=13	species=syncmer_open_offset	s=3	t=6	open=Y	rotate=N	Cons80=0.0609	Cons90=0.261	c=11.23	depth=1.16	spacing=43,0,0,0,0,0.059,0.0524,0.106,0.104,0.0998,0.0923,0.0848,0.0742,0.0655,0.0548,0.0449,0.0362,0.0285,0.0232,0.0188,0.0142,0.0111,0.00843,0.00618,0.00454,0.0034,0.00223,0.00169,0.00138,0.00101,0.000686,0.000461,0.000375,0.000225,0.00015,6.43e-05,8.57e-05,3.21e-05,0,5.36e-05,0,0,0,1.07e-05
k=13	species=syncmer_open_rotated_offset	s=3	t=6	open=Y	rotate=Y	Cons80=0.0532	Cons90=0.231	c=13.00	depth=1.00	spacing=94,0,0,0,0,0.0377,0.0426,0.0844,0.0873,0.0871,0.082,0.0761,0.07,0.0644,0.055,0.0475,0.0409,0.0341,0.0298,0.0256,0.0219,0.0181,0.0156,0.013,0.0106,0.00945,0.0075,0.0062,0.00507,0.00461,0.00387,0.00324,0.00276,0.00218,0.00197,0.00159,0.00123,0.000967,0.000905,0.000682,0.000682,0.000496,0.000298,0.00036,0.000322,0.000273,0.000236,0.000186,0.000136,0.000161,8.68e-05,0.000136,7.44e-05,8.68e-05…
k=13	species=syncmer_closed_rotated_offset	s=3	t=6	open=N	rotate=Y	Cons80=0.0806	Cons90=0.321	c=6.98	depth=1.86	spacing=42,0.0883,0.084,0.0686,0.0681,0.0692,0.0948,0.138,0.0814,0.067,0.0565,0.0444,0.0362,0.0273,0.0202,0.0146,0.0108,0.0085,0.00591,0.0046,0.00319,0.0023,0.0018,0.00121,0.000766,0.000639,0.000479,0.00034,0.000253,0.00018,0.000113,7.99e-05,2.66e-05,2.66e-05,1.33e-05,4e-05,6.66e-06,6.66e-06,0,0,0,0,6.66e-06
k=13	species=syncmer_open_offset	s=3	t=7	open=Y	rotate=N	Cons80=0.0585	Cons90=0.253	c=11.43	depth=1.14	spacing=60,0,0,0,0.0598,0.0579,0.0548,0.0502,0.0952,0.0939,0.0856,0.0783,0.0689,0.0601,0.053,0.0459,0.0385,0.0312,0.0265,0.0219,0.0175,0.0137,0.0112,0.00845,0.00655,0.00534,0.00366,0.00298,0.00219,0.00184,0.00133,0.000937,0.000719,0.000501,0.000425,0.000218,0.000218,8.72e-05,7.63e-05,0.000153,1.09e-05,4.36e-05,2.18e-05,4.36e-05,2.18e-05,0,1.09e-05,1.09e-05,1.09e-05,0,1.09e-05,0,0,0,0,0,0,1.09e-05…
k=13	species=syncmer_open_rotated_offset	s=3	t=7	open=Y	rotate=Y	Cons80=0.051	Cons90=0.225	c=13.22	depth=0.98	spacing=73,0,0,0,0.0381,0.0466,0.046,0.0408,0.0778,0.0813,0.0779,0.071,0.0653,0.06,0.0537,0.0479,0.0423,0.0365,0.0328,0.0278,0.024,0.0205,0.0174,0.0143,0.0122,0.0105,0.00855,0.00716,0.00619,0.00527,0.0046,0.00398,0.00301,0.00259,0.00242,0.00189,0.00178,0.00129,0.00125,0.000858,0.000794,0.000618,0.000391,0.000416,0.000277,0.000265,0.000303,0.000277,0.000315,0.000101,0.000202,0.000113,3.78e-05,0.00…
k=13	species=syncmer_closed_rotated_offset	s=3	t=7	open=N	rotate=Y	Cons80=0.0783	Cons90=0.316	c=7.05	depth=1.84	spacing=47,0.0882,0.0832,0.0816,0.0852,0.103,0.0653,0.0593,0.117,0.0656,0.0531,0.0438,0.0357,0.0257,0.0223,0.0176,0.0128,0.00942,0.00772,0.00564,0.00466,0.00299,0.00251,0.00192,0.0013,0.00111,0.0008,0.00045,0.000423,0.000276,0.000148,0.000128,0.000114,4.7e-05,0.000101,2.02e-05,4.7e-05,3.36e-05,2.02e-05,1.34e-05,6.72e-06,2.02e-05,0,0,0,6.72e-06,0,6.72e-06
k=13	species=syncmer_open_offset	s=3	t=8	open=Y	rotate=N	Cons80=0.0571	Cons90=0.243	c=11.62	depth=1.12	spacing=57,0,0,0.063,0.0586,0.0594,0.0498,0.0427,0.0388,0.0834,0.0812,0.0734,0.0658,0.0567,0.0502,0.0439,0.0386,0.0342,0.0293,0.025,0.0204,0.0163,0.014,0.0112,0.00925,0.0076,0.0057,0.00441,0.00375,0.00311,0.00246,0.00182,0.00137,0.00106,0.000776,0.00061,0.000621,0.000355,0.000288,0.000244,0.000166,8.87e-05,0.000111,7.76e-05,6.65e-05,4.43e-05,3.33e-05,1.11e-05,4.43e-05,2.22e-05,2.22e-05,1.11e-05,1…
k=13	species=syncmer_open_rotated_offset	s=3	t=8	open=Y	rotate=Y	Cons80=0.0501	Cons90=0.216	c=13.46	depth=0.97	spacing=82,0,0,0.04,0.0461,0.0482,0.0429,0.0382,0.0348,0.0696,0.0725,0.0674,0.063,0.0571,0.051,0.0459,0.0414,0.0374,0.0337,0.0297,0.0259,0.0225,0.0202,0.016,0.0148,0.0126,0.0106,0.00909,0.00742,0.00659,0.00562,0.00462,0.00394,0.00338,0.00302,0.00247,0.00199,0.00164,0.00137,0.00121,0.000976,0.00095,0.000616,0.000706,0.000462,0.000359,0.000372,0.000295,0.000231,0.000141,0.00027,0.000154,0.000103,0.…
k=13	species=syncmer_closed_rotated_offset	s=3	t=8	open=N	rotate=Y	Cons80=0.0769	Cons90=0.307	c=7.11	depth=1.83	spacing=46,0.0863,0.0965,0.101,0.115,0.078,0.0633,0.0448,0.0413,0.101,0.0541,0.0441,0.0369,0.0269,0.0224,0.0184,0.015,0.0123,0.00928,0.00763,0.00541,0.00476,0.00339,0.00277,0.00211,0.00147,0.00128,0.000896,0.000794,0.000536,0.000319,0.000278,0.000122,0.000176,0.000129,8.82e-05,6.11e-05,3.39e-05,3.39e-05,2.71e-05,2.04e-05,2.04e-05,1.36e-05,1.36e-05,0,6.78e-06,6.78e-06
k=13	species=syncmer_open_offset	s=3	t=9	open=Y	rotate=N	Cons80=0.0553	Cons90=0.231	c=11.54	depth=1.13	spacing=60,0,0.0953,0.0597,0.0539,0.0493,0.0411,0.0352,0.0325,0.0291,0.0716,0.069,0.0609,0.0517,0.0466,0.0415,0.0367,0.0326,0.0296,0.0279,0.0229,0.019,0.0169,0.0134,0.0113,0.00972,0.00768,0.00628,0.00575,0.0046,0.00364,0.00297,0.00208,0.00183,0.00166,0.0011,0.00121,0.000649,0.000737,0.000462,0.000528,0.000264,0.000187,0.000264,0.000132,0.000187,7.7e-05,5.5e-05,9.91e-05,3.3e-05,3.3e-05,1.1e-05,4.4…
k=13	species=syncmer_open_rotated_offset	s=3	t=9	open=Y	rotate=Y	Cons80=0.0483	Cons90=0.205	c=13.71	depth=0.95	spacing=81,0,0.0611,0.0466,0.0454,0.0433,0.0366,0.0325,0.0299,0.0266,0.0603,0.0618,0.0578,0.051,0.0475,0.0434,0.0395,0.0356,0.0331,0.0315,0.0275,0.024,0.0222,0.0187,0.0162,0.0143,0.0122,0.0109,0.00986,0.00846,0.00728,0.00621,0.00511,0.00455,0.00415,0.00336,0.00309,0.00235,0.00248,0.00184,0.00152,0.00131,0.000942,0.00129,0.0012,0.000915,0.000811,0.000562,0.000419,0.000366,0.000458,0.000222,0.00020…
k=13	species=syncmer_closed_rotated_offset	s=3	t=9	open=N	rotate=Y	Cons80=0.0745	Cons90=0.295	c=7.18	depth=1.81	spacing=60,0.101,0.127,0.131,0.0857,0.0672,0.052,0.0425,0.0315,0.0305,0.0874,0.0458,0.0376,0.0276,0.0238,0.0194,0.0167,0.0135,0.0118,0.0105,0.00784,0.00588,0.00562,0.00375,0.00323,0.00248,0.00207,0.00162,0.00134,0.000925,0.000706,0.000589,0.000404,0.000322,0.00026,0.000206,0.000164,0.000103,7.54e-05,0.000103,5.48e-05,6.85e-05,4.8e-05,2.74e-05,2.06e-05,6.85e-06,3.43e-05,1.37e-05,1.37e-05,0,0,0,0,0…
k=13	species=syncmer_open_offset	s=3	t=10	open=Y	rotate=N	Cons80=0.0519	Cons90=0.217	c=11.88	depth=1.09	spacing=72,0.063,0.0871,0.0527,0.0467,0.0433,0.0361,0.0312,0.0292,0.0265,0.0244,0.0627,0.0597,0.0515,0.0454,0.041,0.0362,0.0326,0.0296,0.0279,0.0247,0.022,0.0197,0.0164,0.0137,0.0123,0.0101,0.00827,0.00778,0.00667,0.00559,0.00436,0.00365,0.0028,0.00279,0.00232,0.00203,0.00144,0.00127,0.00094,0.000906,0.000657,0.000498,0.000612,0.000419,0.000294,0.000215,0.000181,0.000215,0.000113,0.000113,0.00010…
k=13	species=syncmer_open_rotated_offset	s=3	t=10	open=Y	rotate=Y	Cons80=0.046	Cons90=0.194	c=13.97	depth=0.93	spacing=79,0.0375,0.0753,0.0442,0.0408,0.0389,0.0335,0.029,0.027,0.0251,0.0226,0.048,0.0558,0.0511,0.0455,0.042,0.0382,0.0351,0.0324,0.0303,0.0275,0.0254,0.0237,0.0206,0.0181,0.0162,0.0137,0.0119,0.0117,0.0103,0.00898,0.00779,0.00648,0.00582,0.00525,0.00468,0.00416,0.00337,0.00316,0.00252,0.00235,0.00188,0.00145,0.00147,0.00133,0.00108,0.00104,0.000746,0.00068,0.000506,0.000586,0.000453,0.0004,0.…
k=13	species=syncmer_closed_rotated_offset	s=3	t=10	open=N	rotate=Y	Cons80=0.0721	Cons90=0.284	c=7.25	depth=1.79	spacing=66,0.122,0.172,0.0982,0.075,0.0609,0.0477,0.0389,0.0327,0.0259,0.0243,0.0799,0.0419,0.029,0.0249,0.0215,0.0168,0.0147,0.0126,0.011,0.00948,0.00852,0.00623,0.00559,0.004,0.00317,0.00277,0.00218,0.00167,0.00145,0.00104,0.000858,0.000754,0.000477,0.000484,0.00038,0.000256,0.000214,0.000208,0.000118,0.000159,6.92e-05,0.000118,4.15e-05,2.77e-05,0,2.08e-05,4.84e-05,6.92e-06,0,0,6.92e-06,2.08e-0…
k=13	species=syncmer_closed	s=4	open=N	rotate=N	Cons80=0.0986	Cons90=0.373	c=4.96	depth=2.62	spacing=9,0.19,0.138,0.101,0.0815,0.0652,0.0531,0.0445,0.0364,0.291
k=13	species=syncmer_downsampled_closed	d=2	s=4	open=N	rotate=N	Cons80=0.0585	Cons90=0.245	c=9.93	depth=1.31	spacing=100,0.0937,0.0757,0.0628,0.0554,0.0469,0.0411,0.0376,0.0337,0.161,0.0449,0.0405,0.0351,0.0309,0.0273,0.026,0.0232,0.0201,0.0196,0.0153,0.0132,0.011,0.0104,0.00881,0.00815,0.00696,0.00662,0.0057,0.00488,0.00434,0.00366,0.0035,0.00285,0.00227,0.00195,0.00177,0.00165,0.00162,0.00133,0.00105,0.00102,0.000956,0.000918,0.000502,0.000682,0.000483,0.000435,0.000322,0.00035,0.000227,0.000218,0.000…
k=13	species=syncmer_downsampled_closed	d=3	s=4	open=N	rotate=N	Cons80=0.0425	Cons90=0.18	c=14.89	depth=0.87	spacing=184,0.0633,0.0535,0.0437,0.0408,0.036,0.0314,0.0288,0.0266,0.111,0.0424,0.0385,0.0343,0.0327,0.0309,0.0288,0.027,0.0248,0.0238,0.0219,0.0198,0.0183,0.016,0.0156,0.0139,0.0129,0.0127,0.0118,0.0103,0.00918,0.00868,0.00832,0.00766,0.00685,0.00656,0.00618,0.00528,0.00531,0.00503,0.00489,0.0046,0.00383,0.00355,0.00334,0.00303,0.00249,0.00278,0.00236,0.00236,0.00202,0.00195,0.00182,0.00131,0.00…
k=13	species=syncmer_downsampled_closed	d=4	s=4	open=N	rotate=N	Cons80=0.032	Cons90=0.144	c=19.79	depth=0.66	spacing=215,0.0474,0.0394,0.0345,0.0327,0.0274,0.0266,0.0236,0.0219,0.0865,0.0358,0.0327,0.0326,0.0311,0.0279,0.0282,0.025,0.0239,0.024,0.0222,0.0204,0.0189,0.0186,0.0178,0.0166,0.0157,0.0145,0.0127,0.0137,0.0127,0.0119,0.0118,0.0103,0.00963,0.00898,0.00863,0.00812,0.00764,0.00757,0.00693,0.00672,0.00651,0.00636,0.00523,0.0057,0.00513,0.00468,0.00449,0.00474,0.00427,0.00408,0.00332,0.00368,0.0029…
k=13	species=syncmer_open	s=4	open=Y	rotate=N	Cons80=0.06	Cons90=0.25	c=9.65	depth=1.35	spacing=52,0.11,0.0717,0.066,0.0553,0.0481,0.0421,0.0381,0.0328,0.0293,0.0756,0.0635,0.0546,0.047,0.0408,0.035,0.0311,0.0268,0.0237,0.021,0.0169,0.0141,0.0113,0.00939,0.00731,0.00602,0.00486,0.00398,0.00323,0.00225,0.00182,0.00143,0.00124,0.000874,0.000727,0.00058,0.000451,0.000377,0.000193,0.000193,0.000138,8.28e-05,0.000138,4.6e-05,4.6e-05,9.2e-06,9.2e-06,0,1.84e-05,0,0,0,9.2e-06
k=13	species=syncmer_open_rotated	s=4	open=Y	rotate=Y	Cons80=0.049	Cons90=0.21	c=12.48	depth=1.04	spacing=109,0.0683,0.0506,0.0522,0.046,0.0415,0.0382,0.0352,0.0308,0.0287,0.0559,0.0578,0.0528,0.0484,0.0437,0.0389,0.0363,0.0326,0.0284,0.0265,0.0244,0.0212,0.0181,0.0161,0.0138,0.0119,0.0107,0.00958,0.00881,0.00687,0.00653,0.00532,0.00465,0.00384,0.00363,0.0029,0.00257,0.00212,0.00189,0.00155,0.00156,0.00133,0.00115,0.000964,0.001,0.000583,0.000595,0.000559,0.000333,0.000393,0.000417,0.000143,0…
k=13	species=syncmer_closed_rotated	s=4	open=N	rotate=Y	Cons80=0.075	Cons90=0.294	c=6.47	depth=2.01	spacing=58,0.247,0.102,0.0881,0.0698,0.0583,0.048,0.0387,0.0332,0.0283,0.051,0.0408,0.0384,0.0287,0.0235,0.0187,0.0159,0.0135,0.011,0.00982,0.00756,0.00587,0.00462,0.00354,0.00278,0.00225,0.00203,0.0015,0.00147,0.000858,0.000667,0.000531,0.000352,0.000377,0.000272,0.000204,0.000136,9.88e-05,7.41e-05,3.7e-05,3.09e-05,6.79e-05,2.47e-05,1.85e-05,2.47e-05,6.17e-06,6.17e-06,1.23e-05,6.17e-06,1.23e-05,…
k=13	species=syncmer_open_offset	s=4	t=1	open=Y	rotate=N	Cons80=0.0632	Cons90=0.264	c=9.88	depth=1.32	spacing=43,0,0.0807,0.0797,0.0674,0.0573,0.0496,0.0449,0.0375,0.0862,0.0802,0.0684,0.0572,0.0481,0.0419,0.036,0.0318,0.0275,0.0223,0.018,0.014,0.0119,0.00898,0.00721,0.00535,0.00438,0.00333,0.00255,0.00206,0.00122,0.00103,0.00082,0.000593,0.000518,0.000339,0.000283,0.000273,0.000207,8.48e-05,4.71e-05,3.77e-05,2.83e-05,5.65e-05,1.88e-05
k=13	species=syncmer_open_rotated_offset	s=4	t=1	open=Y	rotate=Y	Cons80=0.0515	Cons90=0.22	c=12.73	depth=1.02	spacing=79,0,0.0432,0.0555,0.0513,0.0464,0.0421,0.04,0.0346,0.0641,0.0675,0.0629,0.0555,0.0509,0.0458,0.0408,0.0382,0.0337,0.0295,0.0267,0.0236,0.0203,0.0181,0.0153,0.0131,0.0111,0.00923,0.00835,0.00767,0.0062,0.00569,0.0045,0.00386,0.00341,0.00277,0.00253,0.00223,0.00189,0.00154,0.00144,0.00136,0.00108,0.000911,0.000777,0.000583,0.000692,0.000425,0.000437,0.000304,0.000316,0.000304,0.000219,0.00…
k=13	species=syncmer_closed_rotated_offset	s=4	t=1	open=N	rotate=Y	Cons80=0.08	Cons90=0.31	c=6.54	depth=1.99	spacing=52,0.0881,0.211,0.104,0.0791,0.0638,0.0508,0.0436,0.0346,0.0587,0.0518,0.0457,0.0338,0.0268,0.0214,0.0178,0.0144,0.0122,0.00996,0.00779,0.00558,0.00432,0.00336,0.00241,0.00196,0.00145,0.00122,0.00105,0.000892,0.000431,0.000287,0.000231,0.000237,0.000181,0.000125,0.000112,6.24e-05,5.62e-05,4.99e-05,2.5e-05,3.12e-05,2.5e-05,1.87e-05,1.25e-05,6.24e-06,0,0,1.25e-05,0,0,0,0,6.24e-06
k=13	species=syncmer_open_offset	s=4	t=2	open=Y	rotate=N	Cons80=0.0654	Cons90=0.276	c=9.88	depth=1.32	spacing=43,0,0,0.0787,0.073,0.0681,0.0585,0.0528,0.0994,0.0912,0.085,0.0713,0.0608,0.0503,0.043,0.0367,0.0296,0.0243,0.0182,0.0144,0.0113,0.00884,0.00647,0.00512,0.00356,0.00281,0.0018,0.0013,0.00116,0.000613,0.000537,0.000386,0.000302,0.000151,0.00016,0.000132,7.54e-05,8.48e-05,9.42e-06,9.42e-06,9.42e-06,0,9.42e-06,1.88e-05
k=13	species=syncmer_open_rotated_offset	s=4	t=2	open=Y	rotate=Y	Cons80=0.0522	Cons90=0.226	c=12.74	depth=1.02	spacing=85,0,0,0.0463,0.051,0.0508,0.0471,0.0436,0.0706,0.0755,0.0717,0.065,0.0589,0.0519,0.0463,0.0416,0.0378,0.0331,0.0281,0.0244,0.0218,0.0185,0.0165,0.0139,0.0121,0.0103,0.00813,0.00716,0.00695,0.00564,0.00491,0.0039,0.00376,0.00298,0.00295,0.00248,0.00215,0.00159,0.00158,0.00123,0.00135,0.000924,0.000753,0.000595,0.00062,0.000571,0.000389,0.000377,0.000243,0.00034,0.000219,0.000158,0.000207,…
k=13	species=syncmer_closed_rotated_offset	s=4	t=2	open=N	rotate=Y	Cons80=0.0821	Cons90=0.321	c=6.55	depth=1.99	spacing=45,0.0864,0.0865,0.191,0.0913,0.073,0.0576,0.0457,0.0669,0.0593,0.0561,0.0402,0.032,0.0243,0.0201,0.016,0.0129,0.0102,0.00753,0.00559,0.00474,0.00306,0.00238,0.0018,0.00147,0.00102,0.000737,0.000624,0.000524,0.000337,0.000212,0.00015,0.00015,8.11e-05,4.99e-05,6.87e-05,5.62e-05,3.12e-05,3.12e-05,1.25e-05,6.24e-06,6.24e-06,0,0,0,6.24e-06
k=13	species=syncmer_open_offset	s=4	t=3	open=Y	rotate=N	Cons80=0.0672	Cons90=0.282	c=9.94	depth=1.31	spacing=40,0,0,0,0.072,0.0673,0.0631,0.12,0.107,0.0987,0.0909,0.0764,0.0651,0.054,0.0442,0.0348,0.0272,0.021,0.0153,0.0119,0.00899,0.00664,0.00449,0.00337,0.00236,0.00162,0.000958,0.000654,0.000512,0.000332,0.000332,0.000171,9.48e-05,2.84e-05,0.000104,9.48e-06,9.48e-06,1.9e-05,0,0,9.48e-06
k=13	species=syncmer_open_rotated_offset	s=4	t=3	open=Y	rotate=Y	Cons80=0.0532	Cons90=0.228	c=12.84	depth=1.01	spacing=83,0,0,0,0.0428,0.0475,0.0479,0.0816,0.083,0.0793,0.0755,0.0671,0.0614,0.0546,0.0489,0.0424,0.0373,0.032,0.0277,0.0245,0.0208,0.0175,0.0154,0.0129,0.0115,0.00957,0.00852,0.00676,0.00639,0.00511,0.00447,0.00386,0.00359,0.00252,0.00245,0.00215,0.00174,0.00187,0.00127,0.0012,0.00108,0.000759,0.00104,0.000637,0.00049,0.000502,0.000318,0.00038,0.000269,0.000196,0.000294,0.000184,6.12e-05,0.000…
k=13	species=syncmer_closed_rotated_offset	s=4	t=3	open=N	rotate=Y	Cons80=0.0843	Cons90=0.328	c=6.57	depth=1.98	spacing=49,0.085,0.0846,0.0779,0.167,0.0801,0.0647,0.0858,0.0709,0.0654,0.0513,0.0381,0.0304,0.0239,0.0188,0.014,0.0108,0.00828,0.00566,0.00466,0.00337,0.00234,0.00176,0.00127,0.001,0.000633,0.00062,0.000357,0.000288,0.000207,0.000144,0.000113,0.0001,6.27e-05,5.64e-05,1.88e-05,1.25e-05,6.27e-06,6.27e-06,1.25e-05,0,6.27e-06,0,0,0,6.27e-06,6.27e-06,0,0,6.27e-06
k=13	species=syncmer_open_offset	s=4	t=4	open=Y	rotate=N	Cons80=0.0683	Cons90=0.284	c=9.98	depth=1.30	spacing=36,0,0,0,0,0.066,0.125,0.119,0.112,0.106,0.0974,0.0818,0.0683,0.0549,0.0445,0.034,0.0259,0.019,0.0133,0.0103,0.00709,0.005,0.00347,0.00249,0.00192,0.000914,0.000781,0.000343,0.000381,0.000228,0.000162,0.000105,5.71e-05,1.9e-05,1.9e-05,0,1.9e-05
k=13	species=syncmer_open_rotated_offset	s=4	t=4	open=Y	rotate=Y	Cons80=0.0535	Cons90=0.231	c=12.84	depth=1.01	spacing=92,0,0,0,0,0.0388,0.0824,0.09,0.0853,0.0835,0.0799,0.0706,0.0636,0.0555,0.0496,0.0421,0.0369,0.0318,0.0259,0.0239,0.0199,0.0168,0.0148,0.0129,0.0116,0.00904,0.00784,0.00671,0.00549,0.00521,0.00432,0.0036,0.0031,0.00265,0.00235,0.00194,0.00201,0.00125,0.00098,0.00124,0.000955,0.000735,0.000747,0.0006,0.000576,0.000416,0.000453,0.000306,0.000306,0.000318,0.000269,0.000147,0.00011,7.35e-05,0…
k=13	species=syncmer_closed_rotated_offset	s=4	t=4	open=N	rotate=Y	Cons80=0.085	Cons90=0.332	c=6.57	depth=1.98	spacing=43,0.0858,0.0852,0.0745,0.0666,0.147,0.104,0.0895,0.0805,0.0645,0.0502,0.0377,0.0293,0.022,0.0166,0.0128,0.00875,0.00682,0.00469,0.00362,0.00272,0.00194,0.00151,0.000946,0.000771,0.000558,0.000526,0.000282,0.000201,0.000163,8.77e-05,0.0001,7.52e-05,5.64e-05,1.88e-05,2.51e-05,1.88e-05,0,6.27e-06,1.25e-05,6.27e-06,0,0,6.27e-06
k=13	species=syncmer_open_offset	s=4	t=5	open=Y	rotate=N	Cons80=0.0687	Cons90=0.284	c=10.04	depth=1.29	spacing=38,0,0,0,0,0.064,0.123,0.119,0.11,0.105,0.0969,0.0826,0.0683,0.0557,0.0451,0.0342,0.0262,0.02,0.0141,0.011,0.0077,0.00508,0.0037,0.00268,0.0018,0.000987,0.000843,0.000498,0.000297,0.000172,0.000201,0.000105,8.62e-05,3.83e-05,2.87e-05,9.58e-06,0,0,9.58e-06
k=13	species=syncmer_open_rotated_offset	s=4	t=5	open=Y	rotate=Y	Cons80=0.0542	Cons90=0.229	c=12.94	depth=1.00	spacing=85,0,0,0,0,0.0352,0.0822,0.0879,0.0855,0.082,0.0784,0.0716,0.0638,0.0579,0.0496,0.0425,0.0378,0.0322,0.0279,0.0241,0.0195,0.0169,0.0153,0.0125,0.0113,0.00906,0.00814,0.00669,0.00582,0.00495,0.00431,0.00382,0.00313,0.00308,0.00237,0.00179,0.00164,0.00148,0.00148,0.00107,0.000901,0.000839,0.000666,0.000617,0.000494,0.000481,0.000457,0.000395,0.00037,0.000271,0.000148,0.000222,0.000173,9.87e…
k=13	species=syncmer_closed_rotated_offset	s=4	t=5	open=N	rotate=Y	Cons80=0.0863	Cons90=0.334	c=6.60	depth=1.97	spacing=46,0.0856,0.084,0.0752,0.0625,0.0906,0.166,0.0966,0.0759,0.0621,0.052,0.0395,0.0283,0.0214,0.016,0.0119,0.00876,0.00628,0.00432,0.00345,0.00238,0.00182,0.00144,0.000849,0.000761,0.000491,0.000403,0.000226,0.000164,0.000145,9.44e-05,9.44e-05,6.92e-05,7.55e-05,4.4e-05,3.15e-05,0,1.26e-05,6.29e-06,0,6.29e-06,6.29e-06,0,0,6.29e-06,0,6.29e-06
k=13	species=syncmer_open_offset	s=4	t=6	open=Y	rotate=N	Cons80=0.0667	Cons90=0.278	c=10.09	depth=1.29	spacing=42,0,0,0,0.0695,0.064,0.062,0.118,0.106,0.0972,0.0906,0.0766,0.0653,0.0558,0.0452,0.0359,0.0285,0.0223,0.0166,0.0131,0.00956,0.00651,0.00523,0.00365,0.00265,0.00195,0.00145,0.000972,0.000587,0.00051,0.000327,0.000154,8.66e-05,0.000106,9.62e-05,2.89e-05,3.85e-05,1.92e-05,0,2.89e-05,0,0,9.62e-06
k=13	species=syncmer_open_rotated_offset	s=4	t=6	open=Y	rotate=Y	Cons80=0.0527	Cons90=0.226	c=13.03	depth=1.00	spacing=75,0,0,0,0.039,0.0444,0.0461,0.0807,0.0817,0.0784,0.075,0.0681,0.0614,0.056,0.0505,0.0426,0.0384,0.0327,0.0278,0.0254,0.0206,0.0179,0.0155,0.0137,0.0118,0.00996,0.00933,0.0075,0.00644,0.00568,0.0045,0.00401,0.00321,0.00288,0.00255,0.00201,0.00191,0.00152,0.0015,0.00125,0.000969,0.000808,0.000808,0.000733,0.000485,0.000572,0.000472,0.000547,0.000348,0.000373,0.000186,0.000174,0.000286,0.00…
k=13	species=syncmer_closed_rotated_offset	s=4	t=6	open=N	rotate=Y	Cons80=0.0849	Cons90=0.331	c=6.62	depth=1.96	spacing=47,0.0842,0.0847,0.0738,0.102,0.0885,0.0828,0.147,0.0748,0.0594,0.049,0.0383,0.0294,0.0229,0.0164,0.0122,0.00955,0.00655,0.00474,0.00396,0.00283,0.00204,0.00155,0.00117,0.000783,0.000473,0.000492,0.000322,0.000297,8.84e-05,8.21e-05,8.21e-05,7.58e-05,4.42e-05,3.79e-05,2.53e-05,6.31e-06,3.16e-05,3.79e-05,1.89e-05,0,6.31e-06,0,1.26e-05,0,6.31e-06,0,6.31e-06
k=13	species=syncmer_open_offset	s=4	t=7	open=Y	rotate=N	Cons80=0.064	Cons90=0.268	c=10.22	depth=1.27	spacing=42,0,0,0.0692,0.0698,0.0635,0.0577,0.0494,0.0975,0.0906,0.0841,0.0723,0.0605,0.053,0.0457,0.0383,0.0325,0.0257,0.02,0.0167,0.0126,0.00982,0.00785,0.00591,0.00442,0.00358,0.00282,0.00185,0.00138,0.000887,0.00077,0.000458,0.000351,0.000253,0.000263,0.000156,7.8e-05,8.77e-05,2.92e-05,4.87e-05,3.9e-05,9.75e-06,3.9e-05
k=13	species=syncmer_open_rotated_offset	s=4	t=7	open=Y	rotate=Y	Cons80=0.0516	Cons90=0.22	c=13.07	depth=0.99	spacing=86,0,0,0.0375,0.0489,0.0465,0.0457,0.0401,0.0717,0.074,0.0706,0.0658,0.0585,0.0541,0.0487,0.0431,0.0395,0.0341,0.0289,0.0267,0.0232,0.0198,0.0172,0.0148,0.0127,0.0106,0.0104,0.00832,0.00667,0.00592,0.0051,0.00434,0.0032,0.0032,0.00294,0.00229,0.00203,0.00158,0.00162,0.00143,0.00101,0.00091,0.00086,0.000847,0.000573,0.000548,0.000324,0.000411,0.000312,0.000511,0.000299,0.000187,0.000287,0.…
k=13	species=syncmer_closed_rotated_offset	s=4	t=7	open=N	rotate=Y	Cons80=0.0837	Cons90=0.326	c=6.63	depth=1.96	spacing=42,0.0852,0.0816,0.114,0.103,0.0919,0.0708,0.0582,0.123,0.0592,0.0479,0.0372,0.03,0.0237,0.0187,0.0145,0.0103,0.00795,0.0059,0.00443,0.00358,0.00236,0.00196,0.0014,0.000974,0.000594,0.000481,0.000436,0.000329,0.000228,0.000164,0.000114,3.79e-05,6.95e-05,6.32e-05,3.79e-05,2.53e-05,3.16e-05,1.26e-05,1.9e-05,1.26e-05,0,6.32e-06
k=13	species=syncmer_open_offset	s=4	t=8	open=Y	rotate=N	Cons80=0.0623	Cons90=0.259	c=10.15	depth=1.28	spacing=50,0,0.0915,0.0689,0.0635,0.0535,0.0478,0.0413,0.0364,0.0841,0.0784,0.0668,0.0571,0.0492,0.0429,0.0368,0.0345,0.0288,0.0229,0.0194,0.015,0.0126,0.0108,0.00834,0.00667,0.00536,0.00435,0.00305,0.00245,0.00183,0.00136,0.00105,0.000726,0.000561,0.000436,0.000445,0.000242,0.000261,8.71e-05,0.000136,0.000106,7.74e-05,4.84e-05,4.84e-05,9.68e-06,1.94e-05,1.94e-05,1.94e-05,9.68e-06,1.94e-05,1.94e-…
k=13	species=syncmer_open_rotated_offset	s=4	t=8	open=Y	rotate=Y	Cons80=0.0496	Cons90=0.214	c=13.17	depth=0.99	spacing=88,0,0.0514,0.0456,0.048,0.0425,0.0406,0.0365,0.0332,0.063,0.065,0.061,0.0566,0.051,0.0459,0.0409,0.0389,0.0347,0.0302,0.0277,0.0229,0.021,0.0193,0.0161,0.0141,0.0124,0.0112,0.0094,0.00837,0.00708,0.00596,0.00559,0.00408,0.00429,0.00331,0.00291,0.00283,0.00205,0.00202,0.00181,0.00128,0.00121,0.00116,0.00109,0.000691,0.00064,0.000653,0.000552,0.000552,0.000339,0.000402,0.000301,0.000188,0.…
k=13	species=syncmer_closed_rotated_offset	s=4	t=8	open=N	rotate=Y	Cons80=0.0814	Cons90=0.318	c=6.65	depth=1.95	spacing=46,0.0825,0.132,0.112,0.103,0.077,0.0624,0.05,0.0416,0.106,0.0499,0.0379,0.0309,0.0246,0.0203,0.0151,0.0131,0.0104,0.00706,0.00602,0.00433,0.00337,0.00275,0.00198,0.00155,0.00116,0.000787,0.000584,0.00047,0.000368,0.000184,0.000222,0.000159,0.000108,7.62e-05,6.98e-05,5.08e-05,2.54e-05,1.9e-05,2.54e-05,3.17e-05,1.27e-05,1.27e-05,2.54e-05,0,0,6.35e-06
k=13	species=syncmer_open_offset	s=4	t=9	open=Y	rotate=N	Cons80=0.0585	Cons90=0.244	c=10.19	depth=1.28	spacing=53,0.0899,0.0828,0.057,0.0526,0.0458,0.041,0.036,0.0319,0.0275,0.0743,0.0651,0.0549,0.0479,0.0423,0.036,0.0332,0.0281,0.0252,0.0228,0.0184,0.0161,0.014,0.0107,0.00892,0.00764,0.00632,0.00474,0.00419,0.00317,0.00233,0.00191,0.00153,0.00119,0.000982,0.000748,0.00071,0.000505,0.000399,0.000301,0.000253,0.000175,0.000136,0.000136,3.89e-05,7.78e-05,3.89e-05,2.92e-05,9.72e-06,5.83e-05,2.92e-05,…
k=13	species=syncmer_open_rotated_offset	s=4	t=9	open=Y	rotate=Y	Cons80=0.0483	Cons90=0.207	c=13.22	depth=0.98	spacing=90,0.0449,0.0604,0.0434,0.0427,0.0392,0.0361,0.0333,0.0299,0.026,0.0562,0.0587,0.0547,0.0491,0.0445,0.0399,0.0376,0.0335,0.0305,0.0287,0.0252,0.0227,0.0208,0.0181,0.0162,0.0142,0.0128,0.0104,0.00934,0.00782,0.00689,0.00584,0.00538,0.00429,0.004,0.00324,0.00348,0.00262,0.00224,0.00172,0.00189,0.00163,0.00144,0.00122,0.000921,0.000769,0.000757,0.000668,0.00053,0.000378,0.000391,0.000353,0.0…
k=13	species=syncmer_closed_rotated_offset	s=4	t=9	open=N	rotate=Y	Cons80=0.0789	Cons90=0.309	c=6.67	depth=1.95	spacing=52,0.132,0.129,0.113,0.0853,0.0683,0.0559,0.0468,0.0384,0.0308,0.0938,0.0427,0.0319,0.0253,0.0211,0.0173,0.0138,0.0114,0.00938,0.00807,0.00606,0.00408,0.0037,0.00279,0.00235,0.00164,0.00121,0.00111,0.000681,0.000496,0.000401,0.000293,0.000235,0.000178,0.000102,9.54e-05,8.27e-05,5.72e-05,4.45e-05,5.09e-05,1.91e-05,2.54e-05,3.18e-05,1.91e-05,6.36e-06,6.36e-06,6.36e-06,0,0,0,0,0,6.36e-06
k=13	species=syncmer_closed	s=5	open=N	rotate=N	Cons80=0.106	Cons90=0.391	c=4.45	depth=2.92	spacing=8,0.21,0.144,0.109,0.0824,0.0648,0.0532,0.0423,0.295
k=13	species=syncmer_downsampled_closed	d=2	s=5	open=N	rotate=N	Cons80=0.0635	Cons90=0.263	c=8.89	depth=1.46	spacing=72,0.104,0.0816,0.0681,0.0578,0.0499,0.0439,0.0385,0.163,0.0518,0.0437,0.0379,0.0334,0.0294,0.0263,0.0247,0.021,0.0171,0.0145,0.0131,0.0109,0.00993,0.00828,0.00692,0.00623,0.00531,0.00468,0.00376,0.00347,0.00289,0.00282,0.00208,0.00178,0.00171,0.0014,0.00131,0.000915,0.000771,0.000856,0.000644,0.000525,0.000483,0.000415,0.000347,0.000347,0.000373,0.000237,0.00017,0.000212,0.000127,0.00010…
k=13	species=syncmer_downsampled_closed	d=3	s=5	open=N	rotate=N	Cons80=0.0455	Cons90=0.195	c=13.41	depth=0.97	spacing=141,0.0696,0.0571,0.0489,0.0418,0.0363,0.0345,0.0299,0.113,0.0465,0.0412,0.0392,0.0358,0.0322,0.0312,0.0298,0.0264,0.0241,0.0219,0.0203,0.0188,0.016,0.0161,0.0141,0.013,0.0113,0.0109,0.0102,0.0088,0.00882,0.00769,0.00677,0.00661,0.00593,0.00537,0.00552,0.00491,0.00389,0.00394,0.00358,0.00274,0.00309,0.00258,0.00247,0.00214,0.00226,0.00197,0.00183,0.00146,0.00148,0.00124,0.00148,0.000998,0…
k=13	species=syncmer_downsampled_closed	d=4	s=5	open=N	rotate=N	Cons80=0.0358	Cons90=0.157	c=17.73	depth=0.73	spacing=207,0.051,0.043,0.0371,0.0344,0.0299,0.0277,0.0251,0.087,0.0409,0.0382,0.0359,0.0325,0.0316,0.0313,0.0285,0.0263,0.0255,0.0222,0.0211,0.0206,0.0189,0.0174,0.0166,0.0158,0.0158,0.0136,0.0136,0.0127,0.0107,0.0107,0.00952,0.00982,0.00906,0.00851,0.00778,0.00683,0.00659,0.00658,0.0058,0.00534,0.00514,0.00545,0.00473,0.00435,0.0043,0.00379,0.00333,0.00364,0.00367,0.00308,0.00269,0.00287,0.0026…
k=13	species=syncmer_open	s=5	open=Y	rotate=N	Cons80=0.0651	Cons90=0.267	c=8.86	depth=1.47	spacing=53,0.114,0.0817,0.0694,0.0561,0.0487,0.0432,0.0363,0.0327,0.082,0.0698,0.0582,0.0488,0.0422,0.0369,0.0327,0.0285,0.0245,0.0193,0.0156,0.0129,0.0104,0.00825,0.00654,0.00551,0.00372,0.00297,0.00261,0.00188,0.00117,0.00107,0.000887,0.000625,0.000456,0.000203,0.00022,0.000177,9.29e-05,7.6e-05,4.22e-05,4.22e-05,2.53e-05,2.53e-05,8.45e-06,2.53e-05,0,8.45e-06,1.69e-05,0,0,0,0,8.45e-06,8.45e-06
k=13	species=syncmer_open_rotated	s=5	open=Y	rotate=Y	Cons80=0.0498	Cons90=0.208	c=12.91	depth=1.01	spacing=94,0.0498,0.0506,0.0487,0.0426,0.0399,0.0363,0.0332,0.0302,0.0563,0.0613,0.056,0.0497,0.0453,0.0417,0.0396,0.0367,0.0324,0.0282,0.0261,0.0229,0.0209,0.0185,0.0158,0.0153,0.012,0.0114,0.00965,0.00843,0.00755,0.00707,0.00577,0.00478,0.00398,0.0039,0.00342,0.00308,0.00245,0.00226,0.00197,0.00181,0.00143,0.00117,0.00111,0.00118,0.000837,0.000837,0.000665,0.000665,0.000443,0.000468,0.000455,0.…
k=13	species=syncmer_closed_rotated	s=5	open=N	rotate=Y	Cons80=0.0752	Cons90=0.293	c=6.53	depth=1.99	spacing=62,0.26,0.0975,0.0798,0.0645,0.0527,0.0457,0.0382,0.0326,0.0522,0.0478,0.0392,0.0331,0.0265,0.0227,0.0193,0.0163,0.0132,0.0113,0.00927,0.00731,0.00623,0.00459,0.00383,0.00325,0.00236,0.00213,0.00166,0.00139,0.00107,0.000933,0.000597,0.000498,0.000504,0.000404,0.000324,0.000236,0.000174,0.000106,6.85e-05,0.000112,1.87e-05,3.11e-05,3.11e-05,1.87e-05,6.22e-06,1.24e-05,6.22e-06,0,1.24e-05,0,0…
k=13	species=syncmer_open_offset	s=5	t=1	open=Y	rotate=N	Cons80=0.0691	Cons90=0.282	c=8.99	depth=1.45	spacing=47,0,0.0922,0.0847,0.0696,0.0592,0.0517,0.043,0.0959,0.0874,0.0742,0.0617,0.0507,0.044,0.0382,0.0336,0.0262,0.0203,0.0161,0.0126,0.00963,0.00795,0.00563,0.00426,0.00333,0.00209,0.00157,0.00129,0.000986,0.000566,0.000497,0.00036,0.000223,0.00018,6e-05,4.29e-05,4.29e-05,2.57e-05,1.72e-05,1.72e-05,8.58e-06,0,8.58e-06,0,0,0,8.58e-06,8.58e-06
k=13	species=syncmer_open_rotated_offset	s=5	t=1	open=Y	rotate=Y	Cons80=0.051	Cons90=0.217	c=12.94	depth=1.00	spacing=93,0,0.0406,0.0504,0.0462,0.0448,0.0403,0.0369,0.0633,0.067,0.0652,0.0596,0.0527,0.049,0.0435,0.0416,0.0367,0.0319,0.0284,0.0251,0.0218,0.0199,0.0172,0.0149,0.0129,0.0106,0.00976,0.00917,0.00795,0.0063,0.00644,0.00548,0.00477,0.00365,0.00322,0.00322,0.00244,0.00228,0.00185,0.00168,0.00153,0.00134,0.000999,0.000876,0.000864,0.000888,0.000703,0.000531,0.000444,0.000419,0.00037,0.00021,0.000…
k=13	species=syncmer_closed_rotated_offset	s=5	t=1	open=N	rotate=Y	Cons80=0.0797	Cons90=0.31	c=6.53	depth=1.99	spacing=52,0.0903,0.219,0.0978,0.0723,0.0601,0.0487,0.0419,0.0602,0.0579,0.0482,0.0385,0.0314,0.0259,0.0215,0.0173,0.0147,0.0114,0.00908,0.00736,0.00601,0.00422,0.0036,0.00274,0.0022,0.00162,0.00135,0.00105,0.000741,0.000673,0.00053,0.000368,0.000355,0.000199,0.000143,0.000193,7.48e-05,9.97e-05,3.12e-05,6.85e-05,1.25e-05,3.74e-05,4.36e-05,1.25e-05,1.25e-05,6.23e-06,6.23e-06,6.23e-06,6.23e-06,0,0,…
k=13	species=syncmer_open_offset	s=5	t=2	open=Y	rotate=N	Cons80=0.0718	Cons90=0.295	c=9.02	depth=1.44	spacing=34,0,0,0.0835,0.0763,0.0714,0.062,0.113,0.104,0.0939,0.0797,0.0669,0.055,0.0458,0.0366,0.0284,0.0214,0.0171,0.0126,0.009,0.00694,0.00518,0.00351,0.0024,0.00181,0.000912,0.00068,0.000499,0.000465,0.000275,0.000129,0.000103,7.74e-05,5.16e-05,1.72e-05
k=13	species=syncmer_open_rotated_offset	s=5	t=2	open=Y	rotate=Y	Cons80=0.053	Cons90=0.224	c=12.93	depth=1.01	spacing=84,0,0,0.0391,0.0452,0.0467,0.0431,0.0715,0.0769,0.0741,0.068,0.062,0.0556,0.0501,0.0455,0.0413,0.0349,0.032,0.0267,0.0235,0.0208,0.0186,0.016,0.0138,0.0123,0.01,0.00927,0.00858,0.00679,0.0062,0.00512,0.00459,0.00441,0.00353,0.00287,0.00243,0.0024,0.0019,0.00181,0.00168,0.00144,0.00112,0.00115,0.000592,0.000703,0.0009,0.000592,0.000481,0.000444,0.000431,0.000382,0.000357,0.000259,0.000234…
k=13	species=syncmer_closed_rotated_offset	s=5	t=2	open=N	rotate=Y	Cons80=0.0832	Cons90=0.322	c=6.53	depth=1.99	spacing=53,0.0867,0.0825,0.196,0.0857,0.0693,0.0542,0.0722,0.0677,0.058,0.047,0.037,0.0306,0.0242,0.0191,0.0152,0.0122,0.00963,0.00727,0.00594,0.00448,0.00326,0.00272,0.00202,0.00161,0.00115,0.000978,0.000772,0.000592,0.000417,0.000311,0.000218,0.000162,0.000137,0.000137,4.98e-05,6.23e-05,3.11e-05,3.74e-05,2.49e-05,1.25e-05,4.36e-05,1.25e-05,1.25e-05,0,0,0,6.23e-06,0,0,0,0,0,6.23e-06
k=13	species=syncmer_open_offset	s=5	t=3	open=Y	rotate=N	Cons80=0.0726	Cons90=0.303	c=9.04	depth=1.44	spacing=34,0,0,0,0.0744,0.0704,0.134,0.123,0.114,0.103,0.0873,0.0729,0.0575,0.0438,0.0341,0.0249,0.0188,0.0131,0.00923,0.00584,0.00447,0.00336,0.00214,0.00133,0.000939,0.000457,0.000431,0.00019,0.000147,0.000103,2.59e-05,4.31e-05,3.45e-05,1.72e-05,8.62e-06
k=13	species=syncmer_open_rotated_offset	s=5	t=3	open=Y	rotate=Y	Cons80=0.0526	Cons90=0.228	c=12.92	depth=1.01	spacing=95,0,0,0,0.0326,0.0444,0.0775,0.0824,0.0827,0.0789,0.072,0.0653,0.0583,0.0509,0.0456,0.0402,0.0351,0.0303,0.0259,0.022,0.0206,0.0179,0.0155,0.0129,0.0122,0.00965,0.00877,0.00776,0.00675,0.00509,0.00484,0.00448,0.00384,0.00342,0.00307,0.0025,0.00227,0.00174,0.00156,0.00123,0.00127,0.000986,0.000899,0.000875,0.000764,0.000764,0.000567,0.000444,0.000333,0.000382,0.000296,0.000209,0.000209,0.…
k=13	species=syncmer_closed_rotated_offset	s=5	t=3	open=N	rotate=Y	Cons80=0.0844	Cons90=0.329	c=6.53	depth=1.99	spacing=48,0.0875,0.0796,0.0739,0.174,0.076,0.0913,0.0839,0.0683,0.0584,0.0455,0.0358,0.0295,0.0215,0.0172,0.0131,0.0105,0.00797,0.006,0.00443,0.00385,0.00278,0.00208,0.00148,0.00141,0.000965,0.00071,0.000629,0.000448,0.000243,0.000249,0.000199,8.72e-05,0.000131,9.34e-05,5.6e-05,3.11e-05,4.98e-05,3.11e-05,1.25e-05,6.23e-06,1.87e-05,6.23e-06,1.25e-05,6.23e-06,6.23e-06,0,1.25e-05,6.23e-06
k=13	species=syncmer_open_offset	s=5	t=4	open=Y	rotate=N	Cons80=0.0737	Cons90=0.304	c=9.04	depth=1.44	spacing=33,0,0,0,0,0.14,0.135,0.123,0.118,0.11,0.0911,0.0724,0.0582,0.0435,0.033,0.0237,0.017,0.0119,0.0084,0.00552,0.00373,0.00242,0.00158,0.001,0.00056,0.000388,0.000241,0.000198,9.49e-05,6.04e-05,8.62e-06,1.72e-05,0,8.62e-06
k=13	species=syncmer_open_rotated_offset	s=5	t=4	open=Y	rotate=Y	Cons80=0.0538	Cons90=0.227	c=12.93	depth=1.01	spacing=94,0,0,0,0,0.0666,0.0849,0.0853,0.0828,0.0792,0.0744,0.0661,0.0579,0.0517,0.0458,0.0397,0.0343,0.0306,0.0252,0.0226,0.02,0.0171,0.0152,0.013,0.0114,0.0101,0.00888,0.00746,0.0063,0.00561,0.00493,0.00449,0.00376,0.00287,0.00296,0.00236,0.00222,0.00212,0.00165,0.00137,0.00131,0.000949,0.000863,0.000863,0.00058,0.000456,0.000678,0.000469,0.000444,0.000259,0.000321,0.000321,0.000234,0.000259,0…
k=13	species=syncmer_closed_rotated_offset	s=5	t=4	open=N	rotate=Y	Cons80=0.0859	Cons90=0.332	c=6.53	depth=1.99	spacing=47,0.0856,0.0804,0.0713,0.0628,0.189,0.102,0.0859,0.0708,0.0588,0.0445,0.035,0.0272,0.0204,0.0158,0.0118,0.0093,0.00708,0.0049,0.00434,0.00291,0.0024,0.00201,0.00135,0.00107,0.000791,0.000579,0.000417,0.000386,0.000318,0.000243,0.000212,9.34e-05,6.85e-05,6.23e-05,4.98e-05,3.74e-05,1.87e-05,4.98e-05,2.49e-05,0,1.87e-05,1.87e-05,1.25e-05,0,0,6.23e-06,1.25e-05
k=13	species=syncmer_open_offset	s=5	t=5	open=Y	rotate=N	Cons80=0.0736	Cons90=0.3	c=9.04	depth=1.44	spacing=37,0,0,0,0.0752,0.0709,0.133,0.124,0.114,0.102,0.088,0.0726,0.0577,0.0436,0.0347,0.0254,0.0181,0.0135,0.00909,0.0062,0.00436,0.00287,0.00198,0.00119,0.000956,0.000603,0.000379,0.000284,0.000129,8.62e-05,6.03e-05,5.17e-05,2.59e-05,8.62e-06,8.62e-06,8.62e-06,0,8.62e-06
k=13	species=syncmer_open_rotated_offset	s=5	t=5	open=Y	rotate=Y	Cons80=0.0531	Cons90=0.224	c=12.99	depth=1.00	spacing=93,0,0,0,0.0369,0.0433,0.0776,0.0811,0.0807,0.0764,0.0722,0.0654,0.0575,0.0508,0.0451,0.0398,0.0353,0.0304,0.0263,0.0226,0.0202,0.0173,0.016,0.0131,0.0117,0.0099,0.00993,0.00752,0.00689,0.00628,0.00503,0.00448,0.00367,0.00331,0.00317,0.0027,0.00237,0.0016,0.0016,0.00157,0.00124,0.001,0.00114,0.000817,0.000892,0.000607,0.000681,0.00052,0.000557,0.000409,0.000359,0.000297,0.00031,0.000186,0…
k=13	species=syncmer_closed_rotated_offset	s=5	t=5	open=N	rotate=Y	Cons80=0.0855	Cons90=0.332	c=6.55	depth=1.99	spacing=48,0.086,0.0791,0.0716,0.0944,0.0889,0.176,0.0861,0.0695,0.0575,0.0449,0.0353,0.0262,0.0197,0.0151,0.0113,0.00951,0.0068,0.00507,0.00403,0.00305,0.00245,0.00177,0.00137,0.00115,0.000805,0.000593,0.000399,0.000406,0.000287,0.000225,0.0002,0.000119,9.36e-05,9.99e-05,4.99e-05,2.5e-05,3.12e-05,3.12e-05,1.87e-05,3.12e-05,1.87e-05,1.87e-05,0,6.24e-06,0,0,0,6.24e-06
k=13	species=syncmer_open_offset	s=5	t=6	open=Y	rotate=N	Cons80=0.0716	Cons90=0.293	c=9.03	depth=1.44	spacing=41,0,0,0.0827,0.0776,0.0713,0.0622,0.112,0.104,0.0934,0.0798,0.0656,0.0557,0.0463,0.0374,0.0294,0.0212,0.0172,0.0125,0.0094,0.00666,0.0044,0.00332,0.00238,0.00185,0.00109,0.000706,0.000612,0.000396,0.00025,0.000164,0.000103,0.000112,6.03e-05,4.31e-05,2.58e-05,1.72e-05,8.61e-06,8.61e-06,8.61e-06,1.72e-05,8.61e-06
k=13	species=syncmer_open_rotated_offset	s=5	t=6	open=Y	rotate=Y	Cons80=0.0519	Cons90=0.222	c=12.99	depth=1.00	spacing=87,0,0,0.0388,0.0464,0.0463,0.0443,0.0706,0.0748,0.0719,0.0683,0.0619,0.0556,0.0505,0.0465,0.0409,0.0348,0.0319,0.0264,0.023,0.021,0.0171,0.0165,0.0147,0.0126,0.0113,0.00975,0.00832,0.00712,0.00642,0.0055,0.00479,0.00399,0.00347,0.00334,0.00274,0.00212,0.00198,0.00186,0.0015,0.0013,0.00109,0.00105,0.00078,0.000706,0.000805,0.000731,0.000644,0.000483,0.000372,0.000384,0.000421,0.000235,0.0…
k=13	species=syncmer_closed_rotated_offset	s=5	t=6	open=N	rotate=Y	Cons80=0.0846	Cons90=0.331	c=6.55	depth=1.99	spacing=50,0.0854,0.0799,0.107,0.0993,0.0849,0.0726,0.151,0.0679,0.055,0.0447,0.0344,0.0275,0.0219,0.0161,0.0122,0.00916,0.00728,0.00574,0.00429,0.00325,0.00243,0.00187,0.00162,0.00112,0.000799,0.000518,0.000618,0.000331,0.000356,0.000237,0.000206,0.000131,6.87e-05,5.62e-05,4.99e-05,3.12e-05,2.5e-05,3.12e-05,3.12e-05,1.25e-05,6.24e-06,6.24e-06,6.24e-06,0,1.87e-05,0,6.24e-06,0,0,6.24e-06
k=13	species=syncmer_open_offset	s=5	t=7	open=Y	rotate=N	Cons80=0.0676	Cons90=0.28	c=9.03	depth=1.44	spacing=47,0,0.0888,0.084,0.0707,0.0589,0.0516,0.0442,0.0955,0.0871,0.0745,0.0618,0.0531,0.0442,0.0384,0.0335,0.0251,0.0213,0.016,0.0124,0.00987,0.00693,0.00568,0.00438,0.00325,0.00226,0.00185,0.00133,0.000999,0.000775,0.000439,0.00037,0.00025,0.000164,0.000164,7.75e-05,4.31e-05,6.03e-05,2.58e-05,2.58e-05,1.72e-05,8.61e-06,0,0,0,0,0,8.61e-06
k=13	species=syncmer_open_rotated_offset	s=5	t=7	open=Y	rotate=Y	Cons80=0.0501	Cons90=0.215	c=13.02	depth=1.00	spacing=92,0,0.0401,0.0494,0.0472,0.0441,0.0404,0.0374,0.0622,0.0674,0.0646,0.0583,0.0546,0.0478,0.0446,0.041,0.0354,0.0329,0.0283,0.0247,0.022,0.0194,0.0167,0.0152,0.0132,0.0115,0.0106,0.00849,0.00752,0.00713,0.00605,0.00533,0.00449,0.00377,0.00406,0.00268,0.00263,0.00221,0.0022,0.00161,0.00166,0.00144,0.00118,0.000857,0.000906,0.000733,0.000646,0.000596,0.00067,0.000447,0.000323,0.000348,0.0004…
k=13	species=syncmer_closed_rotated_offset	s=5	t=7	open=N	rotate=Y	Cons80=0.0822	Cons90=0.324	c=6.55	depth=1.98	spacing=53,0.0861,0.117,0.113,0.0939,0.0783,0.0634,0.0537,0.13,0.0557,0.0437,0.0352,0.0283,0.0217,0.0182,0.0149,0.0103,0.00825,0.00674,0.005,0.00365,0.00274,0.00231,0.00166,0.00149,0.00104,0.000788,0.000581,0.000475,0.000406,0.00025,0.0002,0.000106,0.000125,0.000131,5e-05,6.25e-05,1.25e-05,5.63e-05,5e-05,6.25e-06,1.88e-05,6.25e-06,6.25e-06,0,1.25e-05,6.25e-06,6.25e-06,1.25e-05,6.25e-06,0,0,6.25e-…
k=13	species=syncmer_open_offset	s=5	t=8	open=Y	rotate=N	Cons80=0.0636	Cons90=0.266	c=8.96	depth=1.45	spacing=47,0.109,0.0801,0.0681,0.057,0.0486,0.0438,0.0378,0.0321,0.0813,0.0707,0.0594,0.0503,0.0427,0.0371,0.033,0.0273,0.0254,0.0202,0.0156,0.0135,0.00964,0.00834,0.00674,0.00524,0.00392,0.00334,0.00258,0.00177,0.00143,0.00111,0.000769,0.000709,0.000478,0.000478,0.000325,0.000137,0.000171,6.83e-05,0.000128,6.83e-05,4.27e-05,3.42e-05,1.71e-05,8.54e-06,4.27e-05,8.54e-06,1.71e-05
k=13	species=syncmer_open_rotated_offset	s=5	t=8	open=Y	rotate=Y	Cons80=0.0481	Cons90=0.208	c=13.01	depth=1.00	spacing=90,0.0487,0.0492,0.0473,0.0428,0.0394,0.0374,0.0337,0.0297,0.0544,0.0608,0.0561,0.0509,0.0467,0.0423,0.0392,0.0354,0.0333,0.029,0.0257,0.0239,0.0204,0.0184,0.0163,0.0138,0.0126,0.0111,0.0103,0.00844,0.00788,0.00653,0.00604,0.00512,0.0046,0.00413,0.00339,0.00315,0.00293,0.00218,0.00194,0.00186,0.00154,0.0014,0.00128,0.00127,0.000968,0.000757,0.000658,0.00062,0.000496,0.000521,0.00062,0.000…
k=13	species=syncmer_closed_rotated_offset	s=5	t=8	open=N	rotate=Y	Cons80=0.0801	Cons90=0.316	c=6.55	depth=1.98	spacing=54,0.132,0.121,0.104,0.0855,0.0689,0.058,0.0484,0.0402,0.115,0.0464,0.0359,0.0298,0.0226,0.0185,0.0154,0.0129,0.0104,0.00756,0.00641,0.00461,0.0036,0.0028,0.00236,0.00174,0.00147,0.000956,0.00065,0.000612,0.000487,0.000387,0.000275,0.0002,0.000169,0.000119,8.75e-05,9.37e-05,0.000106,6.87e-05,5.62e-05,5e-05,1.87e-05,1.25e-05,6.25e-06,6.25e-06,6.25e-06,0,6.25e-06,0,0,6.25e-06,0,0,0,6.25e-06
k=13	species=syncmer_closed	s=6	open=N	rotate=N	Cons80=0.113	Cons90=0.41	c=3.99	depth=3.26	spacing=7,0.226,0.154,0.113,0.0847,0.064,0.0507,0.307
k=13	species=syncmer_downsampled_closed	d=2	s=6	open=N	rotate=N	Cons80=0.0707	Cons90=0.281	c=7.98	depth=1.63	spacing=74,0.112,0.0889,0.0723,0.0614,0.0506,0.044,0.17,0.0576,0.0482,0.0415,0.0355,0.032,0.029,0.0251,0.0199,0.0165,0.0147,0.0123,0.0104,0.00877,0.00766,0.0062,0.00541,0.00459,0.00367,0.00307,0.00256,0.00247,0.00211,0.0018,0.00142,0.00123,0.00112,0.000906,0.000677,0.000533,0.000479,0.000457,0.000403,0.000327,0.000213,0.000205,0.000152,0.000198,0.000107,0.000114,0.000114,9.89e-05,0.000129,7.61e-0…
k=13	species=syncmer_downsampled_closed	d=3	s=6	open=N	rotate=N	Cons80=0.0503	Cons90=0.212	c=11.97	depth=1.09	spacing=117,0.0758,0.0606,0.052,0.0451,0.0378,0.0344,0.12,0.0531,0.0475,0.0422,0.0409,0.0353,0.0327,0.0306,0.0262,0.0248,0.0225,0.0203,0.0188,0.017,0.0159,0.0139,0.0124,0.0113,0.00963,0.00909,0.00815,0.00771,0.00656,0.00685,0.00561,0.00531,0.00465,0.00445,0.00402,0.00353,0.00303,0.0025,0.00284,0.00246,0.0018,0.00184,0.00164,0.00151,0.00136,0.00144,0.00124,0.001,0.000879,0.000891,0.000925,0.000742…
k=13	species=syncmer_downsampled_closed	d=4	s=6	open=N	rotate=N	Cons80=0.0399	Cons90=0.169	c=15.95	depth=0.81	spacing=160,0.0568,0.0478,0.0387,0.0358,0.0319,0.0283,0.0913,0.0446,0.0412,0.0382,0.0354,0.0338,0.0328,0.0313,0.0282,0.0258,0.025,0.0227,0.021,0.0194,0.0195,0.0168,0.0159,0.0146,0.0141,0.0125,0.0119,0.011,0.0102,0.0101,0.00849,0.00858,0.00765,0.00771,0.00721,0.00621,0.00633,0.00535,0.00534,0.0049,0.00441,0.00412,0.00403,0.00345,0.00359,0.00326,0.00301,0.00259,0.00265,0.00228,0.00218,0.00233,0.001…
k=13	species=syncmer_open	s=6	open=Y	rotate=N	Cons80=0.0714	Cons90=0.289	c=8.01	depth=1.62	spacing=54,0.11,0.0891,0.0724,0.0605,0.0499,0.0435,0.0388,0.0973,0.0782,0.0643,0.0534,0.046,0.0392,0.0326,0.0295,0.0221,0.0171,0.0131,0.0105,0.00829,0.00607,0.00438,0.00395,0.0027,0.00195,0.00134,0.00097,0.000672,0.000489,0.000405,0.00026,0.00016,6.88e-05,8.4e-05,7.64e-05,5.35e-05,7.64e-06,3.06e-05,0,0,0,0,7.64e-06,0,0,0,0,0,0,0,0,0,0,7.64e-06
k=13	species=syncmer_open_rotated	s=6	open=Y	rotate=Y	Cons80=0.0492	Cons90=0.209	c=13.02	depth=1.00	spacing=124,0.0395,0.0466,0.0457,0.0425,0.038,0.0347,0.0335,0.0619,0.0621,0.0581,0.0526,0.0495,0.0464,0.0408,0.0379,0.0347,0.0308,0.0276,0.0237,0.0227,0.0197,0.0166,0.0163,0.014,0.0117,0.0102,0.00919,0.00835,0.00678,0.00662,0.00588,0.00515,0.00441,0.0042,0.00374,0.00309,0.00312,0.00232,0.00231,0.00204,0.00163,0.00178,0.00156,0.00122,0.000943,0.000931,0.000832,0.000782,0.000807,0.000484,0.000385,0…
k=13	species=syncmer_closed_rotated	s=6	open=N	rotate=Y	Cons80=0.0762	Cons90=0.298	c=6.50	depth=2.00	spacing=61,0.243,0.0955,0.0808,0.0658,0.0564,0.0472,0.0415,0.06,0.0529,0.0433,0.036,0.0317,0.0255,0.0215,0.0184,0.0147,0.0123,0.0102,0.00816,0.00686,0.00549,0.00426,0.00352,0.00282,0.00233,0.00171,0.00151,0.00117,0.000979,0.000744,0.000688,0.000614,0.00031,0.000403,0.000316,0.000304,0.00018,0.000124,9.3e-05,5.58e-05,8.68e-05,4.96e-05,6.2e-05,2.48e-05,6.2e-05,1.86e-05,3.72e-05,6.2e-06,1.24e-05,1.2…
k=13	species=syncmer_open_offset	s=6	t=1	open=Y	rotate=N	Cons80=0.0766	Cons90=0.306	c=8.02	depth=1.62	spacing=37,0,0.0992,0.0918,0.0745,0.0605,0.0519,0.11,0.104,0.0838,0.0672,0.0545,0.0475,0.0401,0.0299,0.0229,0.0175,0.0129,0.00911,0.00682,0.0049,0.00351,0.00231,0.00191,0.00125,0.000864,0.000581,0.000375,0.000245,0.000184,0.000122,6.12e-05,3.06e-05,2.29e-05,1.53e-05,0,0,7.65e-06
k=13	species=syncmer_open_rotated_offset	s=6	t=1	open=Y	rotate=Y	Cons80=0.0515	Cons90=0.216	c=13.02	depth=1.00	spacing=113,0,0.038,0.047,0.0444,0.0409,0.0382,0.0656,0.0718,0.0665,0.0606,0.0548,0.0512,0.0469,0.042,0.0376,0.0339,0.0302,0.0262,0.0232,0.0213,0.0187,0.0169,0.0147,0.0125,0.0113,0.00991,0.00855,0.0078,0.00647,0.00587,0.0056,0.00451,0.00408,0.00385,0.00353,0.0032,0.00254,0.00222,0.0021,0.00178,0.00164,0.00156,0.00137,0.00109,0.000795,0.000981,0.00072,0.000844,0.000348,0.000447,0.000422,0.000497,0…
k=13	species=syncmer_closed_rotated_offset	s=6	t=1	open=N	rotate=Y	Cons80=0.0818	Cons90=0.314	c=6.50	depth=2.00	spacing=57,0.0794,0.211,0.0952,0.0755,0.0624,0.0525,0.0695,0.0671,0.0545,0.0435,0.0358,0.0302,0.0254,0.0199,0.016,0.0125,0.0104,0.00811,0.00633,0.00552,0.00405,0.00329,0.00239,0.00181,0.00157,0.00134,0.00088,0.000843,0.000676,0.000422,0.00044,0.000304,0.000248,0.000211,0.00013,0.00013,4.34e-05,8.68e-05,9.92e-05,6.2e-05,4.96e-05,1.86e-05,1.86e-05,1.86e-05,0,1.24e-05,6.2e-06,6.2e-06,0,1.86e-05,0,0,…
k=13	species=syncmer_open_offset	s=6	t=2	open=Y	rotate=N	Cons80=0.0797	Cons90=0.318	c=8.01	depth=1.62	spacing=31,0,0,0.0918,0.0822,0.0755,0.136,0.121,0.111,0.09,0.0731,0.0591,0.0457,0.0347,0.0241,0.0178,0.0129,0.00875,0.00565,0.0041,0.00264,0.00164,0.00104,0.000588,0.000451,0.000214,0.00016,8.4e-05,9.17e-05,5.35e-05,7.64e-06,3.06e-05
k=13	species=syncmer_open_rotated_offset	s=6	t=2	open=Y	rotate=Y	Cons80=0.0524	Cons90=0.221	c=13.00	depth=1.00	spacing=86,0,0,0.0368,0.0439,0.0425,0.0731,0.0762,0.0759,0.07,0.0641,0.0576,0.0527,0.0477,0.0408,0.0371,0.033,0.0291,0.0251,0.023,0.0203,0.0177,0.016,0.0139,0.0114,0.0108,0.00895,0.00853,0.00761,0.00635,0.00565,0.00515,0.0045,0.00373,0.0033,0.00357,0.00279,0.00236,0.00218,0.00188,0.0019,0.00139,0.00139,0.00105,0.000843,0.000942,0.000843,0.000608,0.000657,0.000471,0.00036,0.000422,0.000409,0.00039…
k=13	species=syncmer_closed_rotated_offset	s=6	t=2	open=N	rotate=Y	Cons80=0.0845	Cons90=0.324	c=6.50	depth=2.00	spacing=50,0.0798,0.0783,0.188,0.0855,0.0724,0.0849,0.0781,0.0677,0.0538,0.0436,0.0348,0.0281,0.023,0.0177,0.0139,0.0112,0.00849,0.00673,0.00528,0.00452,0.0032,0.00262,0.00189,0.00144,0.00115,0.000849,0.000756,0.000669,0.000489,0.000403,0.000291,0.000229,0.000118,0.000136,0.000124,6.2e-05,5.58e-05,5.58e-05,5.58e-05,5.58e-05,4.34e-05,1.24e-05,1.86e-05,3.1e-05,6.2e-06,1.86e-05,0,6.2e-06,0,6.2e-06
k=13	species=syncmer_open_offset	s=6	t=3	open=Y	rotate=N	Cons80=0.0806	Cons90=0.324	c=8.01	depth=1.62	spacing=30,0,0,0,0.0834,0.153,0.143,0.132,0.121,0.0996,0.076,0.0573,0.0424,0.0311,0.0209,0.0144,0.00962,0.00606,0.00368,0.00263,0.00142,0.000955,0.00055,0.000283,0.000199,7.64e-05,2.29e-05,0,7.64e-06,7.64e-06,7.64e-06
k=13	species=syncmer_open_rotated_offset	s=6	t=3	open=Y	rotate=Y	Cons80=0.0533	Cons90=0.222	c=13.01	depth=1.00	spacing=103,0,0,0,0.0345,0.0759,0.083,0.0801,0.0787,0.0725,0.0653,0.0571,0.0525,0.0478,0.0405,0.0366,0.0321,0.0282,0.0241,0.0225,0.0195,0.0176,0.0151,0.0139,0.0121,0.0102,0.00914,0.00839,0.00713,0.00653,0.0061,0.00532,0.00419,0.00342,0.00372,0.00314,0.00273,0.00223,0.00205,0.00184,0.00174,0.00141,0.00133,0.00108,0.00098,0.000943,0.000682,0.000794,0.00062,0.000534,0.00062,0.000459,0.000347,0.00029…
k=13	species=syncmer_closed_rotated_offset	s=6	t=3	open=N	rotate=Y	Cons80=0.0862	Cons90=0.33	c=6.50	depth=2.00	spacing=51,0.0785,0.079,0.0702,0.17,0.108,0.0963,0.0822,0.0671,0.0541,0.0425,0.0327,0.0261,0.0208,0.016,0.0126,0.00974,0.00744,0.006,0.0047,0.00375,0.00283,0.00239,0.00165,0.0013,0.00118,0.000706,0.000638,0.000483,0.000428,0.000335,0.000291,0.000198,0.000143,0.000112,7.44e-05,8.68e-05,4.34e-05,4.96e-05,4.34e-05,3.1e-05,6.2e-06,1.86e-05,6.2e-06,1.24e-05,6.2e-06,0,6.2e-06,6.2e-06,0,6.2e-06,6.2e-06
k=13	species=syncmer_open_offset	s=6	t=4	open=Y	rotate=N	Cons80=0.0807	Cons90=0.324	c=8.01	depth=1.62	spacing=34,0,0,0,0.0822,0.154,0.142,0.132,0.122,0.0996,0.0767,0.0583,0.0426,0.0304,0.0212,0.0141,0.00948,0.00598,0.00372,0.00262,0.0015,0.000978,0.00042,0.00029,0.00016,9.94e-05,9.94e-05,3.06e-05,7.64e-06,0,7.64e-06,0,0,0,7.64e-06
k=13	species=syncmer_open_rotated_offset	s=6	t=4	open=Y	rotate=Y	Cons80=0.0528	Cons90=0.222	c=12.98	depth=1.00	spacing=104,0,0,0,0.0355,0.0749,0.0819,0.0805,0.0789,0.0721,0.0656,0.0583,0.0525,0.048,0.0413,0.0365,0.0329,0.028,0.0254,0.0216,0.0189,0.0177,0.0151,0.0139,0.0117,0.0101,0.0095,0.0081,0.00704,0.00641,0.00589,0.00464,0.00391,0.00342,0.00339,0.00295,0.00287,0.00223,0.00207,0.00213,0.00168,0.00142,0.0014,0.00129,0.000867,0.00102,0.00078,0.000755,0.00052,0.000557,0.000582,0.000396,0.000359,0.000198,0…
k=13	species=syncmer_closed_rotated_offset	s=6	t=4	open=N	rotate=Y	Cons80=0.0864	Cons90=0.332	c=6.49	depth=2.00	spacing=55,0.0788,0.0791,0.072,0.0938,0.188,0.0977,0.0813,0.0682,0.0532,0.041,0.0322,0.0255,0.0197,0.015,0.0118,0.00904,0.00749,0.00554,0.00443,0.00344,0.00277,0.00199,0.00157,0.00126,0.00105,0.000786,0.000539,0.000495,0.000359,0.000285,0.00026,0.000204,0.000198,0.00013,9.29e-05,6.81e-05,8.67e-05,2.48e-05,3.71e-05,1.24e-05,1.86e-05,2.48e-05,6.19e-06,6.19e-06,6.19e-06,0,6.19e-06,0,0,0,0,0,0,0,6.19…
k=13	species=syncmer_open_offset	s=6	t=5	open=Y	rotate=N	Cons80=0.078	Cons90=0.32	c=8.00	depth=1.63	spacing=41,0,0,0.0904,0.0833,0.0774,0.135,0.12,0.111,0.0902,0.0738,0.0599,0.0452,0.0335,0.0246,0.0175,0.012,0.00851,0.00577,0.00395,0.00246,0.00181,0.00114,0.000709,0.000389,0.000236,0.000145,0.000114,4.58e-05,5.34e-05,7.63e-06,1.53e-05,0,7.63e-06,0,7.63e-06,0,0,0,0,0,7.63e-06
k=13	species=syncmer_open_rotated_offset	s=6	t=5	open=Y	rotate=Y	Cons80=0.0515	Cons90=0.22	c=13.07	depth=0.99	spacing=110,0,0,0.0354,0.0438,0.0436,0.0721,0.0766,0.0758,0.069,0.0632,0.0572,0.0524,0.0472,0.0425,0.0377,0.0337,0.0285,0.0255,0.0235,0.02,0.0178,0.016,0.0132,0.012,0.0101,0.0101,0.00774,0.00677,0.0069,0.00596,0.005,0.00481,0.00426,0.00341,0.00315,0.00294,0.00253,0.00192,0.00207,0.00188,0.00137,0.00169,0.00121,0.00108,0.00116,0.000648,0.000735,0.000735,0.000523,0.000411,0.000586,0.000324,0.000499…
k=13	species=syncmer_closed_rotated_offset	s=6	t=5	open=N	rotate=Y	Cons80=0.0856	Cons90=0.33	c=6.51	depth=2.00	spacing=48,0.0781,0.0799,0.105,0.0985,0.0845,0.164,0.0795,0.0657,0.0526,0.042,0.0338,0.0258,0.0197,0.0153,0.0125,0.00958,0.00732,0.00598,0.0044,0.00345,0.0026,0.00208,0.00147,0.00134,0.000988,0.000851,0.000578,0.000522,0.000472,0.000335,0.000224,0.000199,0.000137,0.000124,0.000106,7.45e-05,3.73e-05,3.73e-05,4.97e-05,4.35e-05,1.86e-05,1.24e-05,1.24e-05,0,0,6.21e-06,0,1.24e-05
k=13	species=syncmer_open_offset	s=6	t=6	open=Y	rotate=N	Cons80=0.0741	Cons90=0.307	c=8.00	depth=1.63	spacing=37,0,0.0994,0.0912,0.0749,0.062,0.0519,0.111,0.103,0.0823,0.0683,0.0561,0.0466,0.0396,0.0308,0.0223,0.0168,0.0125,0.00943,0.00685,0.00475,0.00379,0.00232,0.00167,0.000969,0.000702,0.000381,0.000412,0.000221,0.000175,7.63e-05,6.86e-05,3.81e-05,3.81e-05,0,3.05e-05,1.53e-05,7.63e-06
k=13	species=syncmer_open_rotated_offset	s=6	t=6	open=Y	rotate=Y	Cons80=0.0501	Cons90=0.216	c=13.01	depth=1.00	spacing=105,0,0.0371,0.0451,0.0452,0.042,0.0388,0.0651,0.072,0.0669,0.0609,0.0553,0.0507,0.0463,0.043,0.0377,0.0334,0.0306,0.027,0.0235,0.02,0.0186,0.0168,0.0146,0.0128,0.0105,0.0101,0.00856,0.00742,0.00727,0.00614,0.00468,0.00505,0.00417,0.00396,0.00333,0.00261,0.00285,0.0023,0.00205,0.00187,0.00171,0.00144,0.00119,0.00113,0.00108,0.000732,0.000732,0.00072,0.000496,0.00036,0.000409,0.000385,0.00…
k=13	species=syncmer_closed_rotated_offset	s=6	t=6	open=N	rotate=Y	Cons80=0.0836	Cons90=0.327	c=6.50	depth=2.00	spacing=53,0.0788,0.116,0.109,0.0937,0.0784,0.0648,0.142,0.066,0.0522,0.0412,0.033,0.0281,0.022,0.0166,0.0128,0.00992,0.00772,0.00622,0.00441,0.00383,0.00296,0.00236,0.00182,0.00144,0.00113,0.000725,0.00075,0.000471,0.000384,0.000359,0.000304,0.00013,0.000143,7.44e-05,9.92e-05,3.72e-05,8.06e-05,6.82e-05,3.72e-05,2.48e-05,0,1.86e-05,1.24e-05,0,0,0,0,6.2e-06,0,6.2e-06,0,0,6.2e-06
k=13	species=syncmer_open_offset	s=6	t=7	open=Y	rotate=N	Cons80=0.0708	Cons90=0.29	c=7.94	depth=1.64	spacing=47,0.117,0.0876,0.0732,0.0606,0.0501,0.0436,0.0372,0.0975,0.0771,0.0638,0.0537,0.0454,0.0381,0.0331,0.0282,0.0217,0.017,0.0135,0.0103,0.00824,0.00668,0.00457,0.00349,0.00226,0.00183,0.00126,0.000894,0.000629,0.00053,0.000303,0.000235,0.000167,8.33e-05,9.09e-05,9.09e-05,5.3e-05,2.27e-05,1.51e-05,2.27e-05,7.57e-06,7.57e-06,7.57e-06,0,0,0,0,7.57e-06
k=13	species=syncmer_open_rotated_offset	s=6	t=7	open=Y	rotate=Y	Cons80=0.0492	Cons90=0.21	c=13.00	depth=1.00	spacing=105,0.0406,0.0453,0.0451,0.0415,0.0388,0.0359,0.0324,0.0607,0.0621,0.058,0.0549,0.0501,0.0454,0.042,0.0378,0.0341,0.0307,0.0283,0.0258,0.0214,0.0198,0.0174,0.0154,0.0126,0.0116,0.0102,0.00916,0.00867,0.00723,0.00682,0.0057,0.00526,0.0043,0.00425,0.00355,0.00303,0.00267,0.00223,0.00224,0.00197,0.00171,0.00139,0.00129,0.00123,0.00107,0.000893,0.000806,0.000756,0.000632,0.000657,0.000533,0.0…
k=13	species=syncmer_closed_rotated_offset	s=6	t=7	open=N	rotate=Y	Cons80=0.0822	Cons90=0.32	c=6.50	depth=2.00	spacing=55,0.119,0.119,0.104,0.0859,0.0718,0.0593,0.0494,0.126,0.0532,0.0418,0.0345,0.028,0.0226,0.019,0.0154,0.0113,0.00839,0.00722,0.00523,0.00407,0.00354,0.00264,0.00204,0.0015,0.00116,0.000985,0.000737,0.000551,0.000489,0.000427,0.000396,0.000242,0.000118,0.00018,7.43e-05,8.05e-05,8.05e-05,4.34e-05,3.72e-05,2.48e-05,3.1e-05,1.86e-05,1.24e-05,2.48e-05,0,1.86e-05,0,0,0,6.19e-06,0,0,6.19e-06,0,6…
k=13	species=syncmer_closed	s=7	open=N	rotate=N	Cons80=0.121	Cons90=0.43	c=3.50	depth=3.72	spacing=6,0.25,0.167,0.117,0.0839,0.0631,0.318
k=13	species=syncmer_downsampled_closed	d=2	s=7	open=N	rotate=N	Cons80=0.0773	Cons90=0.305	c=7.00	depth=1.86	spacing=70,0.125,0.097,0.0778,0.0631,0.053,0.18,0.0649,0.0543,0.0467,0.0391,0.0343,0.0301,0.0222,0.0189,0.0162,0.0133,0.0106,0.00961,0.00723,0.00634,0.00497,0.0043,0.00343,0.00283,0.00243,0.00191,0.00157,0.00155,0.00128,0.000941,0.000887,0.00064,0.00056,0.000567,0.000314,0.000347,0.00022,0.000234,0.000153,0.000153,0.000173,0.000133,6e-05,6.67e-05,4e-05,3.34e-05,4e-05,4e-05,1.33e-05,2e-05,2.67e-05…
k=13	species=syncmer_downsampled_closed	d=3	s=7	open=N	rotate=N	Cons80=0.0564	Cons90=0.231	c=10.49	depth=1.24	spacing=111,0.0835,0.0689,0.0553,0.0491,0.0415,0.125,0.0591,0.0531,0.0482,0.042,0.0395,0.0359,0.0325,0.0286,0.0252,0.0219,0.0203,0.0179,0.016,0.0146,0.0129,0.0112,0.00985,0.00926,0.00829,0.00761,0.00657,0.00605,0.0054,0.00459,0.00406,0.00371,0.00331,0.00317,0.00276,0.00241,0.00223,0.00193,0.00172,0.00143,0.00124,0.0012,0.00132,0.00084,0.00089,0.00079,0.00067,0.0005,0.00065,0.00048,0.00046,0.00035…
k=13	species=syncmer_downsampled_closed	d=4	s=7	open=N	rotate=N	Cons80=0.044	Cons90=0.188	c=14.00	depth=0.93	spacing=154,0.0626,0.0517,0.0451,0.038,0.0329,0.0958,0.0508,0.0466,0.0445,0.041,0.0375,0.0348,0.0319,0.0308,0.0274,0.0264,0.0225,0.0221,0.0203,0.0184,0.0162,0.0152,0.0145,0.0144,0.0122,0.0111,0.0104,0.00995,0.00868,0.00823,0.00725,0.00721,0.00633,0.0061,0.00503,0.00513,0.00434,0.00465,0.00369,0.00401,0.00335,0.00291,0.00282,0.00258,0.00248,0.00227,0.00226,0.00191,0.00172,0.00182,0.00155,0.00123,0…
k=13	species=syncmer_open	s=7	open=Y	rotate=N	Cons80=0.0786	Cons90=0.313	c=7.00	depth=1.86	spacing=38,0.125,0.0969,0.0788,0.0631,0.0524,0.0449,0.11,0.0872,0.0704,0.0566,0.0457,0.0401,0.0333,0.025,0.019,0.0137,0.0105,0.00784,0.00549,0.00411,0.00285,0.0021,0.00141,0.000968,0.000761,0.000414,0.000314,0.00014,0.00012,6.01e-05,4.01e-05,4.67e-05,1.34e-05,6.68e-06,1.34e-05,0,6.68e-06,6.68e-06
k=13	species=syncmer_open_rotated	s=7	open=Y	rotate=Y	Cons80=0.0497	Cons90=0.21	c=13.00	depth=1.00	spacing=98,0.0376,0.0448,0.0447,0.0394,0.0362,0.0341,0.0623,0.065,0.0615,0.0556,0.0512,0.0484,0.0438,0.0387,0.0349,0.0319,0.0291,0.0257,0.023,0.021,0.0182,0.0163,0.0146,0.0132,0.0122,0.01,0.00942,0.00823,0.00736,0.00652,0.0055,0.0053,0.00506,0.0041,0.00367,0.00342,0.0027,0.00279,0.00237,0.00228,0.00182,0.00171,0.00147,0.00149,0.00117,0.00112,0.00102,0.00083,0.000768,0.000744,0.000781,0.000496,0.0…
k=13	species=syncmer_closed_rotated	s=7	open=N	rotate=Y	Cons80=0.0767	Cons90=0.3	c=6.51	depth=2.00	spacing=63,0.236,0.0918,0.0781,0.0667,0.0551,0.0469,0.0667,0.0586,0.0509,0.0422,0.0351,0.0306,0.0252,0.0206,0.0173,0.0145,0.0112,0.00953,0.00783,0.00652,0.00509,0.00436,0.00358,0.00284,0.00233,0.00173,0.0016,0.00121,0.000881,0.000832,0.000614,0.000559,0.000422,0.000379,0.000254,0.000273,0.000186,0.000149,0.000223,0.000112,7.45e-05,7.45e-05,8.07e-05,3.72e-05,1.24e-05,4.34e-05,1.24e-05,1.86e-05,2.4…
k=13	species=syncmer_open_offset	s=7	t=1	open=Y	rotate=N	Cons80=0.0848	Cons90=0.333	c=7.00	depth=1.86	spacing=34,0,0.111,0.101,0.0796,0.0651,0.132,0.117,0.0941,0.0736,0.0593,0.0476,0.0361,0.0258,0.0184,0.0129,0.00892,0.00591,0.00402,0.0024,0.00172,0.00123,0.000754,0.000414,0.00022,0.000173,0.0001,7.34e-05,2.67e-05,2.67e-05,1.33e-05,0,0,6.67e-06,6.67e-06
k=13	species=syncmer_open_rotated_offset	s=7	t=1	open=Y	rotate=Y	Cons80=0.0514	Cons90=0.216	c=12.96	depth=1.00	spacing=101,0,0.0345,0.0443,0.042,0.0404,0.0691,0.0736,0.0683,0.0635,0.0559,0.0529,0.0484,0.0429,0.039,0.0353,0.0323,0.0282,0.0254,0.0224,0.0201,0.0178,0.016,0.0135,0.0127,0.0112,0.00954,0.00891,0.00782,0.00666,0.00611,0.00496,0.00544,0.0041,0.00391,0.00372,0.00319,0.00289,0.0026,0.00206,0.00224,0.00188,0.00135,0.00124,0.00138,0.00112,0.00114,0.00104,0.000729,0.000729,0.00063,0.000507,0.000433,0.…
k=13	species=syncmer_closed_rotated_offset	s=7	t=1	open=N	rotate=Y	Cons80=0.0819	Cons90=0.316	c=6.50	depth=2.00	spacing=59,0.0739,0.202,0.0933,0.0754,0.0627,0.0802,0.0751,0.0621,0.0512,0.0424,0.0354,0.0289,0.0225,0.0185,0.0155,0.0117,0.00967,0.00825,0.00625,0.00487,0.00423,0.00327,0.00251,0.00201,0.00156,0.0012,0.00123,0.000744,0.000539,0.000539,0.000422,0.000366,0.000248,0.000198,0.000223,0.000124,0.000124,0.000105,8.06e-05,4.96e-05,8.68e-05,5.58e-05,1.86e-05,3.1e-05,0,1.24e-05,1.24e-05,1.24e-05,1.24e-05,…
k=13	species=syncmer_open_offset	s=7	t=2	open=Y	rotate=N	Cons80=0.0886	Cons90=0.346	c=7.00	depth=1.86	spacing=29,0,0,0.102,0.09,0.166,0.146,0.129,0.104,0.0811,0.0588,0.0421,0.0287,0.0195,0.0127,0.00841,0.00492,0.00308,0.00171,0.000961,0.0006,0.000307,0.000254,8.67e-05,3.34e-05,6.67e-06,0,2e-05,0,1.33e-05
k=13	species=syncmer_open_rotated_offset	s=7	t=2	open=Y	rotate=Y	Cons80=0.0529	Cons90=0.221	c=12.95	depth=1.00	spacing=109,0,0,0.0358,0.0418,0.0732,0.0791,0.077,0.0729,0.0651,0.0586,0.0526,0.0483,0.0419,0.0375,0.0355,0.0304,0.0272,0.0238,0.0221,0.0197,0.0174,0.0158,0.0135,0.0121,0.011,0.00884,0.00905,0.00803,0.00672,0.00613,0.00548,0.00448,0.00387,0.00379,0.00353,0.00283,0.00256,0.00267,0.00206,0.00191,0.00164,0.00149,0.00126,0.00107,0.00141,0.00101,0.000852,0.000704,0.00063,0.000593,0.000519,0.000543,0.0…
k=13	species=syncmer_closed_rotated_offset	s=7	t=2	open=N	rotate=Y	Cons80=0.0853	Cons90=0.326	c=6.50	depth=2.00	spacing=62,0.074,0.0759,0.182,0.0848,0.0997,0.0892,0.0764,0.0622,0.0511,0.0416,0.033,0.0267,0.0208,0.0166,0.0138,0.00995,0.00843,0.0067,0.00551,0.00447,0.00339,0.00294,0.00214,0.00173,0.00149,0.00121,0.00101,0.000582,0.000613,0.000465,0.000378,0.000291,0.000149,0.000242,0.000173,0.000105,0.000118,0.000105,5.58e-05,3.1e-05,4.34e-05,1.86e-05,6.2e-06,2.48e-05,1.86e-05,1.24e-05,0,0,6.2e-06,0,6.2e-06,…
k=13	species=syncmer_open_offset	s=7	t=3	open=Y	rotate=N	Cons80=0.0903	Cons90=0.349	c=7.01	depth=1.85	spacing=25,0,0,0,0.181,0.165,0.153,0.143,0.11,0.0816,0.0587,0.0397,0.026,0.0162,0.00986,0.00634,0.00353,0.00211,0.00116,0.000642,0.000287,0.00014,6.68e-05,2.01e-05,1.34e-05,1.34e-05
k=13	species=syncmer_open_rotated_offset	s=7	t=3	open=Y	rotate=Y	Cons80=0.052	Cons90=0.221	c=13.01	depth=1.00	spacing=102,0,0,0,0.064,0.0794,0.0807,0.0798,0.0744,0.0662,0.0597,0.0527,0.0481,0.0424,0.0372,0.0351,0.03,0.0266,0.0242,0.0211,0.0201,0.0177,0.0155,0.0137,0.0127,0.0106,0.00969,0.00907,0.00752,0.00616,0.00586,0.00573,0.00487,0.00375,0.00441,0.00344,0.00292,0.00276,0.00243,0.00202,0.00182,0.00168,0.00156,0.0014,0.00122,0.000918,0.00104,0.000881,0.00067,0.000683,0.000732,0.000496,0.000472,0.000397,…
k=13	species=syncmer_closed_rotated_offset	s=7	t=3	open=N	rotate=Y	Cons80=0.0855	Cons90=0.33	c=6.51	depth=2.00	spacing=54,0.0749,0.0754,0.0684,0.192,0.109,0.0932,0.0796,0.063,0.0499,0.0403,0.0314,0.0251,0.0198,0.0155,0.0132,0.00998,0.00784,0.00624,0.00522,0.00398,0.00322,0.00249,0.00217,0.00142,0.00129,0.000957,0.000839,0.000708,0.000553,0.000379,0.000354,0.000267,0.000217,0.000211,0.000149,0.000124,6.83e-05,6.83e-05,3.11e-05,3.73e-05,4.97e-05,2.48e-05,1.86e-05,3.11e-05,1.24e-05,1.24e-05,0,6.21e-06,1.24e-…
k=13	species=syncmer_open_offset	s=7	t=4	open=Y	rotate=N	Cons80=0.0876	Cons90=0.346	c=7.01	depth=1.86	spacing=28,0,0,0.1,0.0898,0.166,0.146,0.129,0.105,0.0821,0.059,0.0424,0.0294,0.0192,0.0121,0.00799,0.00497,0.00299,0.00212,0.00104,0.000648,0.000287,0.00012,0.000114,8.02e-05,2e-05,1.34e-05,0,1.34e-05
k=13	species=syncmer_open_rotated_offset	s=7	t=4	open=Y	rotate=Y	Cons80=0.0508	Cons90=0.22	c=13.04	depth=1.00	spacing=95,0,0,0.0346,0.0407,0.0725,0.0786,0.0758,0.0712,0.0657,0.0594,0.0522,0.0476,0.0425,0.039,0.0351,0.0306,0.0274,0.0247,0.0215,0.0202,0.0178,0.0158,0.0143,0.0119,0.0109,0.00986,0.00909,0.00811,0.00642,0.00621,0.0056,0.00486,0.00422,0.00438,0.00336,0.00313,0.00256,0.00252,0.00221,0.00187,0.00177,0.00158,0.00131,0.00116,0.00108,0.00092,0.000933,0.000796,0.000684,0.000609,0.000622,0.000498,0.0…
k=13	species=syncmer_closed_rotated_offset	s=7	t=4	open=N	rotate=Y	Cons80=0.085	Cons90=0.331	c=6.52	depth=1.99	spacing=54,0.0746,0.0754,0.0997,0.0944,0.18,0.0926,0.0769,0.0631,0.0512,0.0396,0.0311,0.0251,0.0194,0.0156,0.0127,0.00954,0.00826,0.00639,0.00497,0.00407,0.00326,0.00252,0.00196,0.00158,0.00132,0.00097,0.000721,0.000609,0.000404,0.000373,0.000261,0.000187,0.000242,0.00018,6.22e-05,0.000106,0.000106,3.73e-05,5.6e-05,4.97e-05,3.73e-05,6.22e-06,1.87e-05,6.22e-06,1.87e-05,0,6.22e-06,0,6.22e-06,0,0,0,…
k=13	species=syncmer_open_offset	s=7	t=5	open=Y	rotate=N	Cons80=0.083	Cons90=0.333	c=7.00	depth=1.86	spacing=36,0,0.111,0.0997,0.0803,0.0652,0.131,0.117,0.0948,0.0745,0.0581,0.0481,0.0361,0.0253,0.0183,0.0132,0.00929,0.00592,0.00425,0.00256,0.00174,0.000968,0.000621,0.000454,0.000254,0.000154,0.000114,4.01e-05,2.67e-05,6.68e-06,6.68e-06,0,0,0,0,0,6.68e-06
k=13	species=syncmer_open_rotated_offset	s=7	t=5	open=Y	rotate=Y	Cons80=0.0499	Cons90=0.215	c=12.99	depth=1.00	spacing=102,0,0.0368,0.044,0.0413,0.0404,0.0678,0.0711,0.0688,0.0641,0.0586,0.0512,0.0474,0.0439,0.0394,0.0356,0.0315,0.0275,0.0253,0.0221,0.02,0.0171,0.0164,0.0141,0.0124,0.0117,0.0098,0.00935,0.00818,0.00649,0.00608,0.00589,0.00515,0.00465,0.00389,0.00312,0.00291,0.00289,0.0024,0.00209,0.00202,0.00198,0.00175,0.00149,0.00113,0.00113,0.00105,0.000756,0.000644,0.000533,0.000595,0.000582,0.000582,…
k=13	species=syncmer_closed_rotated_offset	s=7	t=5	open=N	rotate=Y	Cons80=0.0837	Cons90=0.328	c=6.51	depth=2.00	spacing=56,0.0747,0.11,0.106,0.0907,0.0779,0.155,0.0756,0.063,0.05,0.0403,0.0326,0.0248,0.0206,0.0159,0.013,0.0103,0.00797,0.00611,0.00558,0.00431,0.00326,0.00235,0.00192,0.00153,0.00119,0.00109,0.000869,0.000652,0.00049,0.00041,0.000385,0.000217,0.000199,0.000137,0.000186,0.00013,9.31e-05,5.59e-05,3.72e-05,2.48e-05,3.1e-05,1.24e-05,1.86e-05,3.72e-05,0,6.21e-06,1.24e-05,0,6.21e-06,0,0,0,0,0,0,6.2…
k=13	species=syncmer_open_offset	s=7	t=6	open=Y	rotate=N	Cons80=0.0773	Cons90=0.313	c=6.99	depth=1.86	spacing=37,0.126,0.0975,0.0777,0.0633,0.0529,0.0451,0.11,0.0872,0.0701,0.0563,0.047,0.0397,0.0334,0.0249,0.0185,0.0144,0.0103,0.00791,0.00586,0.00403,0.00265,0.00181,0.00127,0.000867,0.000627,0.000453,0.000293,0.000193,0.0001,4.67e-05,2.67e-05,4e-05,5.33e-05,0,6.67e-06,0,6.67e-06
k=13	species=syncmer_open_rotated_offset	s=7	t=6	open=Y	rotate=Y	Cons80=0.0487	Cons90=0.209	c=13.03	depth=1.00	spacing=112,0.0354,0.0453,0.043,0.04,0.0377,0.0355,0.0614,0.0635,0.0613,0.0559,0.0515,0.0481,0.0436,0.0398,0.0358,0.0328,0.0278,0.0255,0.0224,0.0211,0.0187,0.0174,0.0139,0.0131,0.012,0.0101,0.00913,0.00818,0.00764,0.00716,0.00613,0.00522,0.0051,0.00431,0.00355,0.00349,0.00312,0.00271,0.00203,0.00199,0.00185,0.00167,0.00152,0.00122,0.00108,0.000994,0.00101,0.000758,0.000746,0.000671,0.000646,0.000…
k=13	species=syncmer_closed_rotated_offset	s=7	t=6	open=N	rotate=Y	Cons80=0.0819	Cons90=0.321	c=6.52	depth=1.99	spacing=56,0.11,0.116,0.1,0.0854,0.0709,0.0601,0.137,0.0614,0.0504,0.0412,0.0329,0.0269,0.0229,0.0176,0.014,0.0105,0.00865,0.00684,0.00564,0.00437,0.00352,0.0027,0.00208,0.00173,0.00156,0.00117,0.00092,0.000702,0.00059,0.000392,0.000267,0.000329,0.000224,0.00018,0.000131,0.000112,0.000143,6.22e-05,4.97e-05,4.97e-05,4.35e-05,4.35e-05,2.49e-05,4.35e-05,1.86e-05,1.24e-05,6.22e-06,1.86e-05,6.22e-06,0…
k=13	species=syncmer_closed	s=8	open=N	rotate=N	Cons80=0.133	Cons90=0.453	c=3.00	depth=4.33	spacing=5,0.284,0.18,0.119,0.0826,0.334
k=13	species=syncmer_downsampled_closed	d=2	s=8	open=N	rotate=N	Cons80=0.0861	Cons90=0.331	c=6.00	depth=2.17	spacing=61,0.141,0.108,0.0845,0.0667,0.192,0.0762,0.0622,0.0509,0.0433,0.0361,0.0274,0.0217,0.0183,0.0145,0.0115,0.00915,0.00747,0.00564,0.00446,0.00374,0.00322,0.0027,0.00203,0.00163,0.00122,0.000966,0.000869,0.000686,0.000503,0.000377,0.000314,0.000343,0.000217,0.000149,0.000172,0.000137,0.000109,9.15e-05,5.15e-05,4.57e-05,3.43e-05,2.86e-05,2.86e-05,1.72e-05,2.29e-05,1.14e-05,5.72e-06,0,0,1.14e…
k=13	species=syncmer_downsampled_closed	d=3	s=8	open=N	rotate=N	Cons80=0.0635	Cons90=0.256	c=9.05	depth=1.44	spacing=79,0.0961,0.0756,0.0605,0.0502,0.132,0.069,0.0611,0.0545,0.0489,0.0433,0.0374,0.0333,0.0286,0.0253,0.0229,0.02,0.0176,0.015,0.0131,0.0118,0.0106,0.0093,0.00773,0.00653,0.00593,0.00523,0.00443,0.00406,0.00347,0.00333,0.00324,0.00234,0.00215,0.00182,0.00162,0.00171,0.00135,0.0011,0.000811,0.000794,0.00082,0.000639,0.000613,0.000466,0.00044,0.000414,0.000337,0.000259,0.000216,0.000147,0.0002…
k=13	species=syncmer_downsampled_closed	d=4	s=8	open=N	rotate=N	Cons80=0.0498	Cons90=0.211	c=11.97	depth=1.09	spacing=125,0.0711,0.0583,0.0479,0.041,0.104,0.0597,0.0547,0.0503,0.0463,0.0409,0.0391,0.0343,0.0312,0.0289,0.0264,0.0239,0.0221,0.0198,0.0182,0.0152,0.0153,0.0135,0.0118,0.0114,0.0104,0.00945,0.00887,0.00773,0.00684,0.00687,0.00552,0.0051,0.00467,0.00445,0.00411,0.00366,0.0034,0.00267,0.00231,0.0022,0.00217,0.00245,0.00195,0.00183,0.00165,0.00131,0.00123,0.00134,0.00118,0.00103,0.00114,0.000719,…
k=13	species=syncmer_open	s=8	open=Y	rotate=N	Cons80=0.0881	Cons90=0.341	c=6.01	depth=2.16	spacing=30,0.142,0.108,0.0825,0.0664,0.0552,0.129,0.0997,0.0763,0.0592,0.0488,0.0397,0.0286,0.0208,0.0143,0.00996,0.00699,0.00473,0.00313,0.00195,0.00133,0.000854,0.00043,0.000344,0.000223,7.45e-05,6.87e-05,2.86e-05,2.29e-05,1.15e-05,1.15e-05
k=13	species=syncmer_open_rotated	s=8	open=Y	rotate=Y	Cons80=0.0493	Cons90=0.209	c=12.98	depth=1.00	spacing=115,0.0351,0.0441,0.0406,0.0391,0.0368,0.0621,0.0678,0.0623,0.056,0.0536,0.0489,0.0454,0.0416,0.0366,0.0327,0.0303,0.0277,0.0242,0.0215,0.0195,0.018,0.016,0.0144,0.0126,0.0103,0.0104,0.00957,0.00821,0.00687,0.00712,0.00625,0.00574,0.00519,0.00484,0.00432,0.00347,0.00348,0.00259,0.00266,0.00223,0.00231,0.00171,0.00142,0.00125,0.00132,0.00124,0.000854,0.000965,0.001,0.000805,0.000743,0.0006…
k=13	species=syncmer_closed_rotated	s=8	open=N	rotate=Y	Cons80=0.0773	Cons90=0.302	c=6.48	depth=2.00	spacing=68,0.232,0.0885,0.0763,0.0652,0.0562,0.074,0.0663,0.0565,0.0467,0.0396,0.0341,0.0293,0.0233,0.0199,0.016,0.0131,0.0113,0.00911,0.00753,0.00607,0.00506,0.00434,0.00358,0.00252,0.0025,0.00172,0.00164,0.00143,0.00106,0.000767,0.000798,0.000686,0.000581,0.000519,0.000377,0.000309,0.000272,0.000148,0.000136,9.28e-05,0.000117,6.8e-05,5.57e-05,5.57e-05,3.71e-05,7.42e-05,1.86e-05,6.18e-06,4.95e-0…
k=13	species=syncmer_open_offset	s=8	t=1	open=Y	rotate=N	Cons80=0.0936	Cons90=0.363	c=6.00	depth=2.17	spacing=25,0,0.126,0.11,0.0864,0.162,0.139,0.108,0.0823,0.0621,0.0439,0.029,0.0191,0.0132,0.00745,0.00477,0.00278,0.00167,0.00101,0.000543,0.000292,0.000183,0.00012,8.01e-05,2.86e-05,1.14e-05
k=13	species=syncmer_open_rotated_offset	s=8	t=1	open=Y	rotate=Y	Cons80=0.0497	Cons90=0.214	c=12.94	depth=1.00	spacing=125,0,0.0359,0.0414,0.041,0.0697,0.0731,0.0701,0.0655,0.0588,0.0555,0.0501,0.0445,0.0402,0.0345,0.0327,0.0298,0.0278,0.0233,0.021,0.0192,0.0173,0.0156,0.0136,0.0121,0.0101,0.00965,0.00917,0.008,0.00708,0.00681,0.00565,0.00524,0.00445,0.00408,0.00374,0.00346,0.00269,0.0028,0.00206,0.00226,0.00195,0.00206,0.00152,0.00132,0.0012,0.00139,0.00109,0.000962,0.000876,0.000703,0.000494,0.000531,0.…
k=13	species=syncmer_closed_rotated_offset	s=8	t=1	open=N	rotate=Y	Cons80=0.0818	Cons90=0.319	c=6.47	depth=2.01	spacing=65,0.0717,0.195,0.0906,0.0734,0.0907,0.0842,0.0713,0.0586,0.0488,0.0405,0.033,0.0266,0.0219,0.0173,0.015,0.0119,0.00954,0.00711,0.00612,0.00514,0.00405,0.00354,0.00245,0.00227,0.00151,0.00142,0.00133,0.000994,0.000654,0.00071,0.000463,0.000414,0.000321,0.000235,0.000179,0.000142,0.000136,9.88e-05,8.64e-05,8.03e-05,9.26e-05,6.17e-05,4.32e-05,1.85e-05,1.23e-05,1.85e-05,1.85e-05,0,2.47e-05,6…
k=13	species=syncmer_open_offset	s=8	t=2	open=Y	rotate=N	Cons80=0.0972	Cons90=0.374	c=6.01	depth=2.16	spacing=25,0,0,0.111,0.199,0.181,0.157,0.123,0.0858,0.0566,0.0366,0.022,0.0127,0.00725,0.00393,0.00199,0.000911,0.000544,0.000223,0.000126,3.44e-05,3.44e-05,1.15e-05,0,0,5.73e-06
k=13	species=syncmer_open_rotated_offset	s=8	t=2	open=Y	rotate=Y	Cons80=0.0501	Cons90=0.217	c=12.98	depth=1.00	spacing=122,0,0,0.0331,0.0712,0.0794,0.0767,0.0745,0.067,0.0598,0.0557,0.049,0.0442,0.0402,0.0341,0.0312,0.0288,0.0265,0.0233,0.0216,0.0186,0.017,0.0154,0.0134,0.0115,0.0103,0.0108,0.00896,0.00794,0.00664,0.0062,0.00572,0.00541,0.00441,0.00438,0.00383,0.00331,0.00305,0.00282,0.0023,0.0023,0.0021,0.00156,0.00172,0.0014,0.000916,0.00114,0.00103,0.00106,0.000805,0.000817,0.000644,0.00057,0.000508,0.…
k=13	species=syncmer_closed_rotated_offset	s=8	t=2	open=N	rotate=Y	Cons80=0.0839	Cons90=0.327	c=6.48	depth=2.00	spacing=81,0.0713,0.0726,0.174,0.112,0.103,0.0873,0.0719,0.0587,0.0474,0.0393,0.0313,0.0255,0.0202,0.0169,0.0133,0.0105,0.00855,0.00694,0.00586,0.00441,0.00356,0.00293,0.00241,0.00182,0.00153,0.0011,0.00119,0.000921,0.000631,0.000569,0.000451,0.000402,0.00034,0.00021,0.000148,0.000167,0.000105,7.42e-05,6.8e-05,7.42e-05,4.33e-05,4.33e-05,1.86e-05,2.47e-05,4.95e-05,1.24e-05,2.47e-05,6.18e-06,2.47e-…
k=13	species=syncmer_open_offset	s=8	t=3	open=Y	rotate=N	Cons80=0.0984	Cons90=0.373	c=6.00	depth=2.17	spacing=23,0,0,0.112,0.199,0.182,0.157,0.123,0.0857,0.0561,0.0364,0.021,0.0127,0.00767,0.00394,0.00196,0.000904,0.000515,0.00024,8.01e-05,5.15e-05,2.86e-05,2.29e-05,5.72e-06
k=13	species=syncmer_open_rotated_offset	s=8	t=3	open=Y	rotate=Y	Cons80=0.0507	Cons90=0.216	c=12.96	depth=1.00	spacing=108,0,0,0.0336,0.0711,0.079,0.077,0.0725,0.0683,0.0604,0.0547,0.0477,0.0444,0.0394,0.0365,0.0322,0.0294,0.0264,0.023,0.0216,0.0184,0.0172,0.0158,0.0137,0.0124,0.0103,0.0103,0.00857,0.00769,0.00664,0.00616,0.00585,0.00457,0.0045,0.00407,0.0034,0.00316,0.00286,0.00297,0.00248,0.00214,0.00189,0.00209,0.00184,0.00125,0.00129,0.00112,0.000989,0.000964,0.000779,0.000643,0.00068,0.000643,0.00059…
k=13	species=syncmer_closed_rotated_offset	s=8	t=3	open=N	rotate=Y	Cons80=0.0852	Cons90=0.329	c=6.48	depth=2.01	spacing=65,0.0731,0.0723,0.098,0.191,0.104,0.0887,0.0732,0.0582,0.0466,0.0379,0.0305,0.0246,0.0196,0.0162,0.0133,0.00984,0.00827,0.00669,0.00538,0.00446,0.00353,0.00292,0.00216,0.00177,0.00154,0.00117,0.000908,0.000748,0.000593,0.000445,0.000433,0.000321,0.00029,0.000204,0.000136,9.27e-05,0.000148,7.42e-05,8.65e-05,8.03e-05,5.56e-05,4.33e-05,3.09e-05,2.47e-05,3.09e-05,1.24e-05,6.18e-06,1.24e-05,1…
k=13	species=syncmer_open_offset	s=8	t=4	open=Y	rotate=N	Cons80=0.0958	Cons90=0.362	c=5.99	depth=2.17	spacing=27,0,0.126,0.111,0.0868,0.162,0.139,0.107,0.0825,0.0616,0.0442,0.0288,0.0194,0.0127,0.00754,0.00489,0.00278,0.00167,0.000874,0.000514,0.000286,0.000177,0.000109,2.28e-05,4e-05,3.43e-05,0,5.71e-06
k=13	species=syncmer_open_rotated_offset	s=8	t=4	open=Y	rotate=Y	Cons80=0.0497	Cons90=0.212	c=13.02	depth=1.00	spacing=124,0,0.035,0.0417,0.0412,0.069,0.0715,0.0704,0.0651,0.0588,0.0551,0.0499,0.0444,0.0393,0.036,0.0321,0.0299,0.0272,0.0232,0.0214,0.0191,0.0179,0.0156,0.0135,0.0127,0.0114,0.0103,0.009,0.00812,0.0074,0.00638,0.00608,0.00526,0.00454,0.00389,0.00375,0.0035,0.00296,0.00289,0.00225,0.00243,0.00189,0.00175,0.00154,0.00137,0.00124,0.00108,0.00106,0.000819,0.000844,0.00072,0.00077,0.000745,0.0006…
k=13	species=syncmer_closed_rotated_offset	s=8	t=4	open=N	rotate=Y	Cons80=0.0843	Cons90=0.327	c=6.49	depth=2.00	spacing=59,0.0721,0.106,0.103,0.0895,0.168,0.0864,0.0719,0.0583,0.0479,0.0383,0.0309,0.025,0.0197,0.0159,0.0129,0.0102,0.0089,0.00676,0.00566,0.00418,0.00344,0.00283,0.00232,0.00196,0.00171,0.00116,0.000954,0.000737,0.000601,0.00044,0.000396,0.000303,0.000266,0.000211,0.000204,0.000136,0.00013,0.000111,6.81e-05,4.34e-05,3.1e-05,5.57e-05,3.72e-05,3.1e-05,1.24e-05,1.86e-05,6.19e-06,1.24e-05,1.86e-0…
k=13	species=syncmer_open_offset	s=8	t=5	open=Y	rotate=N	Cons80=0.0889	Cons90=0.341	c=6.01	depth=2.16	spacing=34,0.141,0.107,0.084,0.0658,0.0553,0.128,0.0991,0.0769,0.0592,0.0495,0.0405,0.0281,0.0201,0.014,0.00992,0.00714,0.00465,0.00285,0.00214,0.00143,0.000859,0.000544,0.000309,0.00016,0.000132,8.02e-05,1.72e-05,2.29e-05,1.15e-05,5.73e-06,0,1.15e-05,0,5.73e-06
k=13	species=syncmer_open_rotated_offset	s=8	t=5	open=Y	rotate=Y	Cons80=0.0498	Cons90=0.209	c=12.98	depth=1.00	spacing=105,0.0356,0.0426,0.0424,0.039,0.0365,0.0615,0.0672,0.0632,0.0571,0.0529,0.0494,0.0446,0.0406,0.0371,0.0334,0.0304,0.0275,0.0242,0.021,0.0192,0.0176,0.0163,0.0143,0.0134,0.0116,0.0101,0.00906,0.0081,0.00721,0.00677,0.00623,0.00565,0.00456,0.00431,0.0041,0.00364,0.00321,0.00302,0.00256,0.00222,0.00192,0.00181,0.00191,0.00135,0.00126,0.00132,0.00103,0.00103,0.000792,0.000768,0.000693,0.0006…
k=13	species=syncmer_closed_rotated_offset	s=8	t=5	open=N	rotate=Y	Cons80=0.0837	Cons90=0.323	c=6.48	depth=2.00	spacing=71,0.108,0.111,0.0988,0.0828,0.0711,0.147,0.0713,0.058,0.0477,0.0393,0.033,0.0258,0.0205,0.0165,0.0131,0.011,0.00892,0.00734,0.00558,0.00458,0.00372,0.00298,0.00241,0.0019,0.0015,0.00135,0.00101,0.000909,0.000631,0.000464,0.000427,0.000334,0.000291,0.00021,0.000216,0.000142,8.66e-05,7.42e-05,6.8e-05,8.04e-05,4.95e-05,3.71e-05,4.95e-05,1.86e-05,2.47e-05,3.09e-05,1.86e-05,6.18e-06,0,1.24e-0…
k=13	species=syncmer_closed	s=9	open=N	rotate=N	Cons80=0.145	Cons90=0.477	c=2.50	depth=5.20	spacing=4,0.333,0.191,0.119,0.357
k=13	species=syncmer_downsampled_closed	d=2	s=9	open=N	rotate=N	Cons80=0.0969	Cons90=0.362	c=5.00	depth=2.60	spacing=53,0.167,0.12,0.0896,0.209,0.0915,0.0708,0.0577,0.0463,0.034,0.0267,0.0205,0.0157,0.0124,0.00933,0.0068,0.00545,0.00416,0.00299,0.00252,0.00183,0.00155,0.00119,0.000805,0.000667,0.0005,0.000405,0.000253,0.00031,0.000152,0.000124,0.0001,3.81e-05,6.67e-05,2.38e-05,2.86e-05,1.43e-05,3.34e-05,1.91e-05,2.38e-05,2.38e-05,1.43e-05,0,9.53e-06,0,0,0,0,0,4.77e-06,0,0,0,4.77e-06
k=13	species=syncmer_downsampled_closed	d=3	s=9	open=N	rotate=N	Cons80=0.0734	Cons90=0.286	c=7.53	depth=1.73	spacing=89,0.111,0.0835,0.0663,0.147,0.0842,0.0721,0.0634,0.055,0.0466,0.0385,0.0343,0.0291,0.025,0.0208,0.018,0.0155,0.0133,0.0112,0.00955,0.0081,0.00716,0.00612,0.00518,0.00425,0.00373,0.00315,0.00268,0.00244,0.00215,0.00149,0.00149,0.00116,0.00101,0.000911,0.000603,0.00066,0.000588,0.000488,0.000459,0.000388,0.00028,0.000301,0.000215,0.000165,0.0001,0.000165,7.18e-05,7.89e-05,8.61e-05,7.18e-05…
k=13	species=syncmer_downsampled_closed	d=4	s=9	open=N	rotate=N	Cons80=0.0583	Cons90=0.239	c=9.97	depth=1.30	spacing=110,0.0824,0.067,0.0532,0.115,0.072,0.063,0.0582,0.0521,0.0463,0.0422,0.0377,0.0331,0.0297,0.0271,0.024,0.021,0.0189,0.0168,0.0151,0.0127,0.0117,0.0114,0.00923,0.00918,0.00728,0.00681,0.00576,0.00558,0.00477,0.0044,0.00396,0.00348,0.0031,0.00283,0.0026,0.00214,0.00173,0.00165,0.00158,0.0013,0.00124,0.000932,0.00104,0.000894,0.000865,0.000732,0.000666,0.000704,0.000466,0.000494,0.000447,0.…
k=13	species=syncmer_open	s=9	open=Y	rotate=N	Cons80=0.0999	Cons90=0.375	c=5.00	depth=2.60	spacing=29,0.167,0.119,0.0889,0.0697,0.156,0.112,0.0835,0.0637,0.0498,0.0328,0.0218,0.0142,0.00895,0.00538,0.00319,0.00197,0.00113,0.000624,0.000334,0.000238,9.06e-05,4.29e-05,5.24e-05,9.53e-06,9.53e-06,4.77e-06,0,0,4.77e-06
k=13	species=syncmer_open_rotated	s=9	open=Y	rotate=Y	Cons80=0.0493	Cons90=0.209	c=12.99	depth=1.00	spacing=131,0.0344,0.0399,0.0399,0.038,0.0649,0.0664,0.0643,0.0592,0.0558,0.0505,0.045,0.0425,0.0383,0.0356,0.031,0.0278,0.0253,0.0228,0.0208,0.0194,0.0168,0.0156,0.0139,0.0121,0.012,0.0108,0.00939,0.00867,0.00776,0.00717,0.00593,0.00586,0.00486,0.00432,0.00448,0.00358,0.00342,0.00312,0.00273,0.00232,0.00238,0.00228,0.00152,0.00162,0.00146,0.00145,0.00114,0.0011,0.00103,0.00088,0.000892,0.000706,…
k=13	species=syncmer_closed_rotated	s=9	open=N	rotate=Y	Cons80=0.0764	Cons90=0.302	c=6.50	depth=2.00	spacing=69,0.228,0.0843,0.0741,0.0644,0.0822,0.0717,0.0629,0.0535,0.0459,0.0385,0.0322,0.0279,0.0236,0.0181,0.0153,0.0134,0.0105,0.00898,0.00712,0.00641,0.00519,0.00395,0.00386,0.00294,0.00278,0.00197,0.00182,0.00155,0.00138,0.00107,0.000855,0.000651,0.000539,0.000514,0.000452,0.000341,0.000248,0.000204,0.00018,0.000223,0.000124,9.29e-05,5.58e-05,6.82e-05,3.72e-05,6.2e-05,5.58e-05,6.2e-05,6.2e-06…
k=13	species=syncmer_open_offset	s=9	t=1	open=Y	rotate=N	Cons80=0.107	Cons90=0.396	c=5.00	depth=2.60	spacing=23,0,0.143,0.124,0.207,0.174,0.125,0.0902,0.058,0.0348,0.0204,0.0112,0.00599,0.00321,0.00164,0.000744,0.000358,0.000119,8.11e-05,4.77e-05,1.91e-05,4.77e-06,4.77e-06,4.77e-06
k=13	species=syncmer_open_rotated_offset	s=9	t=1	open=Y	rotate=Y	Cons80=0.0501	Cons90=0.212	c=12.94	depth=1.00	spacing=117,0,0.0321,0.0402,0.0696,0.0753,0.0704,0.0665,0.0626,0.0558,0.051,0.0462,0.0416,0.0387,0.0342,0.0301,0.0277,0.0236,0.0225,0.0195,0.0188,0.0173,0.015,0.0139,0.0123,0.0109,0.00961,0.00943,0.00803,0.00778,0.0068,0.00592,0.00576,0.00502,0.00447,0.00422,0.00378,0.00307,0.00284,0.00249,0.00228,0.00223,0.00211,0.00189,0.00149,0.00159,0.00117,0.0012,0.00105,0.00102,0.000938,0.000716,0.000629,0.…
k=13	species=syncmer_closed_rotated_offset	s=9	t=1	open=N	rotate=Y	Cons80=0.0815	Cons90=0.317	c=6.48	depth=2.00	spacing=65,0.0682,0.189,0.087,0.101,0.0941,0.0783,0.0669,0.0564,0.0462,0.0379,0.0314,0.0261,0.0214,0.0174,0.0142,0.0112,0.00926,0.00758,0.00624,0.00523,0.00446,0.00367,0.00297,0.00241,0.00184,0.0015,0.00139,0.00111,0.000983,0.000798,0.000612,0.000501,0.000451,0.000383,0.000322,0.000173,0.00021,0.000161,5.57e-05,8.04e-05,7.42e-05,0.000105,3.09e-05,3.09e-05,7.42e-05,2.47e-05,2.47e-05,3.71e-05,1.24e…
k=13	species=syncmer_open_offset	s=9	t=2	open=Y	rotate=N	Cons80=0.109	Cons90=0.404	c=5.00	depth=2.60	spacing=19,0,0,0.25,0.223,0.2,0.136,0.0876,0.0505,0.027,0.0139,0.00691,0.00309,0.00131,0.000611,0.000286,7.63e-05,2.86e-05,4.77e-06,4.77e-06
k=13	species=syncmer_open_rotated_offset	s=9	t=2	open=Y	rotate=Y	Cons80=0.0496	Cons90=0.211	c=12.96	depth=1.00	spacing=108,0,0,0.0644,0.0766,0.0776,0.0731,0.0665,0.0622,0.0562,0.0501,0.0447,0.0417,0.0381,0.0333,0.0299,0.0278,0.0243,0.023,0.0187,0.0184,0.0168,0.0148,0.0133,0.0124,0.0115,0.0102,0.00929,0.00855,0.00749,0.00682,0.00602,0.00561,0.0046,0.00441,0.00399,0.00352,0.0033,0.0028,0.00259,0.0025,0.0022,0.0022,0.00152,0.00163,0.00154,0.0011,0.00129,0.000939,0.000951,0.00084,0.000976,0.000902,0.000729,0.…
k=13	species=syncmer_closed_rotated_offset	s=9	t=2	open=N	rotate=Y	Cons80=0.0822	Cons90=0.323	c=6.49	depth=2.00	spacing=57,0.0684,0.0701,0.198,0.112,0.0988,0.0812,0.0672,0.055,0.0456,0.0374,0.0304,0.0244,0.0207,0.0163,0.0133,0.011,0.00881,0.00758,0.00586,0.00482,0.00415,0.00356,0.00261,0.00222,0.0018,0.00129,0.00126,0.000971,0.000835,0.000613,0.000526,0.000501,0.000359,0.000309,0.000272,0.00021,0.000111,0.000124,0.000105,8.04e-05,6.81e-05,4.33e-05,1.24e-05,3.71e-05,3.09e-05,6.19e-06,2.48e-05,1.24e-05,2.48e…
k=13	species=syncmer_open_offset	s=9	t=3	open=Y	rotate=N	Cons80=0.107	Cons90=0.395	c=5.00	depth=2.60	spacing=21,0,0.143,0.125,0.206,0.174,0.126,0.0897,0.0579,0.0345,0.0203,0.0112,0.00589,0.00314,0.00157,0.000781,0.000395,0.000143,7.15e-05,1.43e-05,9.53e-06,9.53e-06
k=13	species=syncmer_open_rotated_offset	s=9	t=3	open=Y	rotate=Y	Cons80=0.0495	Cons90=0.209	c=13.02	depth=1.00	spacing=108,0,0.0328,0.039,0.0689,0.0733,0.0706,0.0664,0.0617,0.0566,0.0504,0.045,0.0419,0.0377,0.0336,0.0309,0.0295,0.0248,0.0227,0.0207,0.0185,0.017,0.0151,0.0129,0.0125,0.0117,0.0103,0.0097,0.00796,0.00793,0.00665,0.0062,0.00569,0.00447,0.00431,0.00441,0.00375,0.00336,0.00312,0.00274,0.00246,0.00238,0.00219,0.00173,0.00175,0.00137,0.00104,0.00114,0.00107,0.000869,0.000931,0.000757,0.000571,0.0…
k=13	species=syncmer_closed_rotated_offset	s=9	t=3	open=N	rotate=Y	Cons80=0.0829	Cons90=0.322	c=6.50	depth=2.00	spacing=69,0.0676,0.102,0.0987,0.182,0.0973,0.0816,0.0685,0.0558,0.0449,0.0375,0.03,0.0239,0.0202,0.0163,0.0136,0.011,0.00891,0.00724,0.00559,0.0051,0.00391,0.00326,0.00252,0.00225,0.0017,0.00149,0.00108,0.000899,0.000769,0.000645,0.000552,0.000496,0.000341,0.000217,0.000236,0.000205,0.000143,0.000136,0.000118,6.82e-05,4.96e-05,3.72e-05,4.96e-05,8.68e-05,2.48e-05,1.86e-05,1.86e-05,4.34e-05,6.2e-0…
k=13	species=syncmer_open_offset	s=9	t=4	open=Y	rotate=N	Cons80=0.1	Cons90=0.372	c=5.00	depth=2.60	spacing=26,0.166,0.119,0.089,0.0695,0.156,0.112,0.0834,0.0637,0.049,0.0327,0.0218,0.0146,0.00913,0.0052,0.00333,0.00199,0.00111,0.000739,0.000386,0.000219,0.000119,5.25e-05,1.43e-05,3.82e-05,4.77e-06,4.77e-06
k=13	species=syncmer_open_rotated_offset	s=9	t=4	open=Y	rotate=Y	Cons80=0.0488	Cons90=0.205	c=12.97	depth=1.00	spacing=118,0.0353,0.0402,0.0392,0.0373,0.066,0.0676,0.0633,0.0597,0.0562,0.0517,0.0453,0.0425,0.038,0.0338,0.0305,0.0288,0.0252,0.0232,0.0203,0.0193,0.0159,0.0153,0.013,0.0127,0.0122,0.0104,0.00924,0.0081,0.00749,0.00688,0.0061,0.00585,0.00512,0.0045,0.00414,0.0038,0.00349,0.00307,0.0028,0.00264,0.00225,0.00219,0.00189,0.0015,0.00132,0.00126,0.00114,0.0011,0.00104,0.000977,0.000792,0.000792,0.00…
k=13	species=syncmer_closed_rotated_offset	s=9	t=4	open=N	rotate=Y	Cons80=0.082	Cons90=0.319	c=6.49	depth=2.00	spacing=57,0.103,0.106,0.0931,0.0824,0.162,0.079,0.068,0.0566,0.0475,0.037,0.0302,0.0249,0.0203,0.0165,0.0134,0.0111,0.00902,0.00731,0.00571,0.00507,0.00399,0.00317,0.00256,0.00222,0.00191,0.00147,0.00112,0.000879,0.000867,0.000712,0.000576,0.000533,0.000334,0.000211,0.00026,0.000217,0.000161,0.000111,8.05e-05,0.000124,6.19e-05,6.81e-05,4.95e-05,4.95e-05,3.72e-05,2.48e-05,2.48e-05,2.48e-05,1.24e-…
k=13	species=syncmer_closed	s=10	open=N	rotate=N	Cons80=0.158	Cons90=0.503	c=2.00	depth=6.50	spacing=3,0.4,0.2,0.4
k=13	species=syncmer_downsampled_closed	d=2	s=10	open=N	rotate=N	Cons80=0.111	Cons90=0.397	c=4.00	depth=3.25	spacing=38,0.2,0.133,0.239,0.116,0.0853,0.0659,0.0449,0.0326,0.0233,0.0169,0.0119,0.00879,0.0064,0.00441,0.00319,0.00218,0.00164,0.00119,0.000935,0.000603,0.000462,0.000305,0.000168,0.000187,0.000103,8.39e-05,3.05e-05,3.43e-05,1.53e-05,3.05e-05,1.91e-05,0,3.82e-06,3.82e-06,3.82e-06,7.63e-06,0,3.82e-06
k=13	species=syncmer_downsampled_closed	d=3	s=10	open=N	rotate=N	Cons80=0.086	Cons90=0.324	c=6.02	depth=2.16	spacing=64,0.133,0.0963,0.169,0.105,0.0882,0.0742,0.06,0.0486,0.0397,0.0333,0.0276,0.0229,0.0184,0.0152,0.0123,0.0103,0.00847,0.00693,0.00565,0.00478,0.00365,0.00313,0.00245,0.00202,0.00177,0.00142,0.00122,0.000965,0.000781,0.000655,0.000563,0.000465,0.000373,0.000293,0.000207,0.000149,0.000144,0.000161,0.000121,9.19e-05,5.74e-05,5.74e-05,3.45e-05,4.02e-05,2.87e-05,3.45e-05,2.3e-05,1.15e-05,1.15e…
k=13	species=syncmer_downsampled_closed	d=4	s=10	open=N	rotate=N	Cons80=0.0685	Cons90=0.274	c=8.03	depth=1.62	spacing=82,0.0999,0.0755,0.128,0.0909,0.078,0.0695,0.061,0.0518,0.0446,0.0394,0.0343,0.0293,0.0262,0.0222,0.0199,0.017,0.0151,0.0133,0.0113,0.00928,0.00826,0.00741,0.00593,0.00569,0.00475,0.00414,0.00362,0.00286,0.00278,0.00235,0.00203,0.00165,0.00154,0.00129,0.00128,0.00108,0.00103,0.000781,0.000467,0.000574,0.000536,0.000475,0.000207,0.000299,0.00036,0.000291,0.00026,0.000199,0.000138,5.36e-05,…
k=13	species=syncmer_open	s=10	open=Y	rotate=N	Cons80=0.115	Cons90=0.412	c=4.00	depth=3.25	spacing=22,0.2,0.134,0.0953,0.197,0.131,0.0919,0.0659,0.0381,0.0222,0.0127,0.0066,0.00327,0.00174,0.000888,0.000446,0.000225,6.86e-05,2.29e-05,1.52e-05,1.52e-05,3.81e-06,7.62e-06
k=13	species=syncmer_open_rotated	s=10	open=Y	rotate=Y	Cons80=0.0489	Cons90=0.205	c=13.00	depth=1.00	spacing=109,0.0331,0.0409,0.0381,0.0661,0.0685,0.065,0.061,0.0564,0.0499,0.0469,0.0435,0.0381,0.0353,0.0326,0.0296,0.0275,0.0239,0.0231,0.0201,0.0177,0.0165,0.0153,0.0141,0.0123,0.0116,0.00999,0.00931,0.00834,0.00754,0.00683,0.00614,0.00563,0.00507,0.00499,0.00408,0.00416,0.00376,0.00323,0.00307,0.00273,0.00222,0.00243,0.00242,0.00177,0.00162,0.00152,0.00146,0.0012,0.00128,0.000992,0.000905,0.000…
k=13	species=syncmer_closed_rotated	s=10	open=N	rotate=Y	Cons80=0.0772	Cons90=0.3	c=6.51	depth=2.00	spacing=82,0.222,0.0825,0.0715,0.0906,0.0804,0.07,0.0609,0.0508,0.0419,0.0365,0.0315,0.0253,0.0214,0.0183,0.0152,0.0128,0.0109,0.009,0.00781,0.00666,0.00515,0.00461,0.00378,0.00348,0.00291,0.00237,0.00187,0.00165,0.00117,0.00109,0.00102,0.000838,0.00082,0.000571,0.000484,0.000335,0.000342,0.000273,0.000267,0.00018,0.000161,0.000174,9.94e-05,0.000124,7.45e-05,6.83e-05,9.31e-05,7.45e-05,4.35e-05,1.…
k=13	species=syncmer_open_offset	s=10	t=1	open=Y	rotate=N	Cons80=0.122	Cons90=0.432	c=4.00	depth=3.25	spacing=16,0,0.167,0.285,0.23,0.153,0.0875,0.0441,0.0201,0.00859,0.00336,0.00127,0.000412,0.000122,6.87e-05,1.91e-05,3.81e-06
k=13	species=syncmer_open_rotated_offset	s=10	t=1	open=Y	rotate=Y	Cons80=0.0509	Cons90=0.208	c=12.94	depth=1.00	spacing=177,0,0.032,0.0683,0.0768,0.0732,0.0672,0.0624,0.0567,0.05,0.047,0.0421,0.0385,0.0349,0.0333,0.0284,0.0263,0.0239,0.0221,0.0196,0.0172,0.0162,0.0154,0.0141,0.0128,0.0103,0.00978,0.00947,0.00802,0.00795,0.007,0.00633,0.0059,0.00469,0.00499,0.00433,0.00389,0.00339,0.00334,0.00307,0.00279,0.00211,0.00232,0.00176,0.00179,0.00176,0.00148,0.00156,0.00123,0.00102,0.000987,0.000802,0.000827,0.000…
k=13	species=syncmer_closed_rotated_offset	s=10	t=1	open=N	rotate=Y	Cons80=0.0823	Cons90=0.314	c=6.50	depth=2.00	spacing=69,0.0658,0.181,0.113,0.105,0.0892,0.075,0.0625,0.0524,0.0437,0.0364,0.0297,0.025,0.0205,0.017,0.0139,0.0119,0.00983,0.00813,0.00672,0.00576,0.00479,0.00355,0.0033,0.00266,0.00217,0.00183,0.00152,0.00118,0.000942,0.000849,0.000812,0.000725,0.000471,0.00049,0.000359,0.000285,0.000248,0.000204,0.000192,0.000161,0.000124,9.29e-05,6.2e-05,4.96e-05,4.96e-05,6.2e-05,8.68e-05,2.48e-05,3.72e-05,3…
k=13	species=syncmer_open_offset	s=10	t=2	open=Y	rotate=N	Cons80=0.121	Cons90=0.43	c=4.00	depth=3.25	spacing=18,0,0.166,0.285,0.23,0.153,0.0871,0.0436,0.0203,0.00866,0.00354,0.00144,0.000477,0.000172,3.05e-05,1.14e-05,3.82e-06,0,3.82e-06
k=13	species=syncmer_open_rotated_offset	s=10	t=2	open=Y	rotate=Y	Cons80=0.0494	Cons90=0.206	c=12.94	depth=1.00	spacing=147,0,0.0317,0.0684,0.0771,0.073,0.0673,0.0622,0.0573,0.0505,0.047,0.0424,0.0374,0.0356,0.0322,0.0296,0.0262,0.0236,0.0214,0.0195,0.0184,0.0163,0.0145,0.0134,0.0123,0.0107,0.0104,0.00974,0.00838,0.00785,0.00691,0.00595,0.00567,0.00518,0.00497,0.00449,0.00367,0.00344,0.00285,0.00286,0.00258,0.00228,0.00206,0.00191,0.00172,0.00185,0.00165,0.00138,0.00138,0.0013,0.00095,0.000963,0.00101,0.00…
k=13	species=syncmer_closed_rotated_offset	s=10	t=2	open=N	rotate=Y	Cons80=0.0823	Cons90=0.318	c=6.50	depth=2.00	spacing=64,0.0649,0.0973,0.194,0.11,0.0928,0.0768,0.0622,0.052,0.0435,0.036,0.0294,0.0244,0.0198,0.0166,0.0136,0.0114,0.00949,0.00784,0.00659,0.00532,0.00438,0.0038,0.00299,0.00247,0.00209,0.00167,0.00143,0.00119,0.000948,0.000837,0.000601,0.000607,0.000502,0.000465,0.00026,0.00026,0.00018,0.000174,9.91e-05,8.68e-05,0.000112,8.68e-05,3.1e-05,4.34e-05,6.2e-05,4.96e-05,5.58e-05,3.1e-05,1.24e-05,1.2…
k=13	species=syncmer_open_offset	s=10	t=3	open=Y	rotate=N	Cons80=0.115	Cons90=0.41	c=4.00	depth=3.25	spacing=21,0.2,0.132,0.0952,0.197,0.13,0.0914,0.0654,0.0387,0.0227,0.0125,0.00673,0.00356,0.00176,0.00095,0.000351,0.000156,0.000118,7.25e-05,1.91e-05,0,3.82e-06
k=13	species=syncmer_open_rotated_offset	s=10	t=3	open=Y	rotate=Y	Cons80=0.0491	Cons90=0.206	c=12.93	depth=1.01	spacing=136,0.0318,0.0387,0.0392,0.0678,0.0675,0.0655,0.0615,0.0573,0.0513,0.0492,0.0423,0.0393,0.035,0.0329,0.0291,0.0266,0.0239,0.0228,0.0201,0.018,0.0163,0.0157,0.0142,0.0124,0.0109,0.0103,0.00886,0.00828,0.00747,0.00694,0.00627,0.00584,0.00552,0.00444,0.00452,0.00355,0.00374,0.00292,0.00271,0.00282,0.00235,0.00186,0.00185,0.00201,0.00182,0.00154,0.00139,0.00117,0.00117,0.000937,0.00102,0.0008…
k=13	species=syncmer_closed_rotated_offset	s=10	t=3	open=N	rotate=Y	Cons80=0.0825	Cons90=0.317	c=6.49	depth=2.00	spacing=65,0.0969,0.102,0.0928,0.174,0.0909,0.0768,0.065,0.0525,0.0429,0.0363,0.0294,0.0247,0.0203,0.0167,0.0133,0.011,0.00939,0.00848,0.0063,0.00527,0.00456,0.00362,0.00287,0.00259,0.00205,0.00163,0.00124,0.00109,0.000879,0.000793,0.000669,0.00057,0.000384,0.000378,0.00031,0.000229,0.000211,0.000173,0.000173,0.000136,0.000105,9.29e-05,6.19e-05,5.57e-05,3.1e-05,6.19e-05,7.43e-05,6.19e-05,1.24e-05…
k=13	species=syncmer_closed	s=11	open=N	rotate=N	Cons80=0.172	Cons90=0.53	c=1.50	depth=8.67	spacing=2,0.5,0.5
k=13	species=syncmer_downsampled_closed	d=2	s=11	open=N	rotate=N	Cons80=0.128	Cons90=0.439	c=3.00	depth=4.33	spacing=31,0.249,0.3,0.159,0.107,0.0674,0.0425,0.0275,0.0172,0.011,0.00708,0.00442,0.00282,0.00173,0.00117,0.000687,0.000501,0.00026,0.00018,0.00012,7.15e-05,4.29e-05,3.15e-05,2.57e-05,2.29e-05,5.72e-06,2.86e-06,2.86e-06,2.86e-06,0,2.86e-06,5.72e-06
k=13	species=syncmer_downsampled_closed	d=3	s=11	open=N	rotate=N	Cons80=0.102	Cons90=0.372	c=4.51	depth=2.88	spacing=47,0.168,0.209,0.143,0.112,0.0861,0.0654,0.0502,0.0385,0.0299,0.0229,0.0172,0.0135,0.0104,0.00827,0.00596,0.00444,0.00343,0.0028,0.0021,0.00148,0.00126,0.000981,0.000663,0.000628,0.000439,0.000288,0.000275,0.000181,0.000159,9.47e-05,5.6e-05,3.87e-05,4.73e-05,3.01e-05,4.3e-05,1.72e-05,2.58e-05,2.15e-05,1.72e-05,8.61e-06,4.3e-06,8.61e-06,0,0,0,0,4.3e-06
k=13	species=syncmer_downsampled_closed	d=4	s=11	open=N	rotate=N	Cons80=0.083	Cons90=0.323	c=6.01	depth=2.16	spacing=65,0.125,0.164,0.121,0.103,0.0843,0.0691,0.0583,0.0481,0.0391,0.0325,0.0272,0.0223,0.0189,0.0152,0.0121,0.01,0.00882,0.0076,0.00591,0.00502,0.0042,0.00326,0.00266,0.00233,0.002,0.00154,0.00128,0.00109,0.000911,0.000693,0.000561,0.00047,0.000481,0.000361,0.000315,0.000275,0.000172,0.000166,0.000109,0.000109,0.000126,6.87e-05,9.74e-05,6.87e-05,4.01e-05,3.44e-05,3.44e-05,1.15e-05,1.15e-05,2.…
k=13	species=syncmer_open	s=11	open=Y	rotate=N	Cons80=0.133	Cons90=0.453	c=3.00	depth=4.33	spacing=17,0.251,0.149,0.266,0.155,0.0981,0.0458,0.0212,0.00872,0.00329,0.00119,0.000432,0.000143,5.43e-05,1.72e-05,0,0,2.86e-06
k=13	species=syncmer_open_rotated	s=11	open=Y	rotate=Y	Cons80=0.0477	Cons90=0.2	c=13.02	depth=1.00	spacing=128,0.0314,0.0365,0.0653,0.0703,0.0671,0.0617,0.0578,0.0536,0.0491,0.0431,0.04,0.0367,0.0337,0.0306,0.0284,0.026,0.0226,0.0217,0.019,0.018,0.0152,0.0151,0.014,0.013,0.011,0.0096,0.00919,0.0089,0.00811,0.00766,0.00654,0.00604,0.00528,0.00502,0.00446,0.00423,0.00369,0.00361,0.00308,0.00315,0.00265,0.00214,0.00211,0.00209,0.00197,0.00189,0.00125,0.00112,0.00108,0.00104,0.00124,0.00108,0.0009…
k=13	species=syncmer_closed_rotated	s=11	open=N	rotate=Y	Cons80=0.0763	Cons90=0.297	c=6.49	depth=2.00	spacing=79,0.219,0.0785,0.0974,0.0898,0.077,0.0661,0.0572,0.0485,0.0408,0.0346,0.0296,0.0241,0.0204,0.0174,0.015,0.0131,0.0112,0.00933,0.0075,0.00636,0.00561,0.00495,0.00406,0.00327,0.00278,0.00255,0.00218,0.00182,0.00153,0.00147,0.00109,0.00091,0.000886,0.000811,0.00057,0.000427,0.00039,0.000322,0.000266,0.000285,0.000192,9.91e-05,0.000124,0.000136,0.000118,9.29e-05,8.67e-05,6.81e-05,6.19e-05,7.…
k=13	species=syncmer_open_offset	s=11	t=1	open=Y	rotate=N	Cons80=0.139	Cons90=0.468	c=3.00	depth=4.33	spacing=12,0,0.4,0.333,0.172,0.0668,0.0214,0.0056,0.00144,0.000235,5.15e-05,1.14e-05,2.86e-06
k=13	species=syncmer_open_rotated_offset	s=11	t=1	open=Y	rotate=Y	Cons80=0.0485	Cons90=0.202	c=13.01	depth=1.00	spacing=130,0,0.0601,0.0747,0.0721,0.0678,0.0616,0.0573,0.0519,0.0492,0.044,0.0391,0.0361,0.034,0.0306,0.0277,0.0266,0.0231,0.021,0.0189,0.0176,0.0158,0.0148,0.0132,0.0117,0.011,0.00982,0.00946,0.00901,0.00729,0.00744,0.00682,0.00625,0.00597,0.00478,0.00474,0.0039,0.00376,0.00355,0.0032,0.00335,0.0028,0.00221,0.00229,0.002,0.00205,0.00171,0.00179,0.00138,0.00151,0.00103,0.00102,0.00122,0.000881,0…
k=13	species=syncmer_closed_rotated_offset	s=11	t=1	open=N	rotate=Y	Cons80=0.0805	Cons90=0.309	c=6.49	depth=2.00	spacing=74,0.0629,0.204,0.116,0.0977,0.0849,0.07,0.0589,0.0497,0.0419,0.035,0.0291,0.0244,0.0208,0.0171,0.0142,0.0123,0.00975,0.00828,0.00696,0.00558,0.00491,0.0042,0.00344,0.003,0.00239,0.00208,0.00153,0.00137,0.00123,0.000953,0.000959,0.000675,0.000613,0.000607,0.000439,0.000334,0.000378,0.000248,0.000204,0.000235,0.000149,9.9e-05,0.000105,0.000118,8.05e-05,7.43e-05,6.19e-05,4.33e-05,5.57e-05,4…
k=13	species=syncmer_open_offset	s=11	t=2	open=Y	rotate=N	Cons80=0.134	Cons90=0.454	c=3.00	depth=4.33	spacing=15,0.249,0.151,0.267,0.155,0.0975,0.0453,0.0214,0.00873,0.00347,0.00122,0.000383,0.000126,4.86e-05,2.86e-06,2.86e-06
k=13	species=syncmer_open_rotated_offset	s=11	t=2	open=Y	rotate=Y	Cons80=0.0491	Cons90=0.202	c=12.99	depth=1.00	spacing=120,0.0311,0.0383,0.0674,0.0687,0.0674,0.0621,0.0567,0.0529,0.0487,0.0436,0.0402,0.0354,0.0333,0.0306,0.028,0.0263,0.0232,0.0213,0.0195,0.0178,0.016,0.015,0.0135,0.0116,0.0115,0.01,0.00933,0.0083,0.00793,0.0072,0.00652,0.00612,0.00585,0.00499,0.00435,0.00422,0.00395,0.00337,0.00317,0.0028,0.00279,0.00249,0.00214,0.00198,0.00178,0.00207,0.00152,0.00139,0.00144,0.00124,0.00126,0.0012,0.0009…
k=13	species=syncmer_closed_rotated_offset	s=11	t=2	open=N	rotate=Y	Cons80=0.0822	Cons90=0.312	c=6.49	depth=2.00	spacing=65,0.094,0.0991,0.187,0.1,0.0863,0.0714,0.0586,0.0507,0.0412,0.0353,0.0293,0.0243,0.0202,0.0169,0.0136,0.0118,0.00957,0.00817,0.0067,0.00572,0.00468,0.00409,0.0034,0.00273,0.00231,0.00205,0.00163,0.00139,0.00109,0.000884,0.000891,0.000631,0.000637,0.000569,0.000365,0.000247,0.000254,0.000322,0.000198,0.000173,0.000142,8.66e-05,8.04e-05,0.000118,6.8e-05,9.9e-05,4.33e-05,3.71e-05,3.09e-05,4…
k=14	species=modulo_submer	d=2	Cons80=0.128	Cons90=0.459	c=2.00	depth=7.01	spacing=19,0.501,0.249,0.125,0.0626,0.0313,0.0155,0.00785,0.00388,0.00192,0.000922,0.000509,0.000232,0.000128,4.95e-05,1.14e-05,1.91e-05,3.81e-06,5.72e-06,3.81e-06
k=14	species=modulo_submer	d=3	Cons80=0.106	Cons90=0.406	c=3.00	depth=4.67	spacing=47,0.333,0.223,0.148,0.0989,0.066,0.0433,0.0293,0.0195,0.0133,0.00859,0.00559,0.00377,0.00252,0.00174,0.00123,0.000678,0.00054,0.000306,0.000266,0.000137,8.58e-05,6e-05,4.29e-05,2e-05,2.86e-05,8.58e-06,1.72e-05,1.14e-05,5.72e-06,2.86e-06,2.86e-06,0,0,0,0,0,0,0,0,0,0,0,0,0,0,0,2.86e-06
k=14	species=modulo_submer	d=4	Cons80=0.0914	Cons90=0.365	c=4.00	depth=3.50	spacing=41,0.25,0.187,0.142,0.106,0.079,0.0594,0.0443,0.0335,0.0246,0.0186,0.014,0.0106,0.008,0.0059,0.0044,0.00309,0.00257,0.00196,0.00141,0.00108,0.00071,0.000603,0.000534,0.000328,0.000263,0.00021,0.000183,0.000145,9.16e-05,6.49e-05,3.05e-05,2.29e-05,3.05e-05,4.2e-05,1.91e-05,7.63e-06,1.53e-05,7.63e-06,0,0,1.14e-05
k=14	species=modulo_submer	d=5	Cons80=0.0798	Cons90=0.332	c=4.98	depth=2.81	spacing=53,0.201,0.161,0.128,0.104,0.0811,0.0653,0.052,0.0418,0.0343,0.0265,0.0211,0.0169,0.0134,0.0113,0.00852,0.00705,0.00556,0.00453,0.0036,0.00283,0.00218,0.00186,0.00147,0.00124,0.000926,0.000679,0.000584,0.000499,0.000385,0.000252,0.00028,0.000157,0.000147,0.000104,0.000128,6.17e-05,8.07e-05,3.8e-05,3.8e-05,3.32e-05,2.37e-05,3.8e-05,2.85e-05,1.42e-05,0,4.75e-06,0,9.5e-06,9.5e-06,0,4.75e-06,…
k=14	species=modulo_submer	d=6	Cons80=0.0706	Cons90=0.303	c=5.98	depth=2.34	spacing=70,0.167,0.139,0.117,0.097,0.0799,0.0667,0.0561,0.0463,0.0386,0.0323,0.0269,0.0225,0.0185,0.0158,0.0132,0.0109,0.00913,0.00748,0.00604,0.00486,0.00402,0.0035,0.00299,0.00236,0.0021,0.00173,0.00145,0.00131,0.00089,0.000878,0.000667,0.000599,0.000376,0.000451,0.000359,0.000251,0.000268,0.000177,0.000137,0.000137,0.000114,0.000114,0.000103,1.71e-05,7.41e-05,5.13e-05,2.85e-05,4.56e-05,3.99e-0…
k=14	species=modulo_submer	d=7	Cons80=0.0633	Cons90=0.275	c=7.01	depth=2.00	spacing=82,0.142,0.122,0.105,0.0898,0.0775,0.0663,0.0562,0.0488,0.0418,0.0352,0.0304,0.0267,0.0225,0.0193,0.0164,0.0145,0.0118,0.0102,0.00934,0.00743,0.00636,0.00562,0.00478,0.00433,0.00371,0.00287,0.00277,0.00224,0.00175,0.00169,0.00157,0.00115,0.00111,0.000796,0.000823,0.000716,0.000468,0.000522,0.000361,0.000355,0.000261,0.000274,0.000288,0.000207,0.000167,0.00012,6.69e-05,0.00012,0.00014,6.69…
k=14	species=modulo_submer	d=8	Cons80=0.0574	Cons90=0.256	c=7.99	depth=1.75	spacing=87,0.124,0.109,0.0964,0.0836,0.0743,0.0644,0.0569,0.0488,0.0428,0.0371,0.0325,0.0283,0.0251,0.0228,0.0188,0.0163,0.015,0.0137,0.0115,0.00938,0.00866,0.00802,0.00664,0.00562,0.00526,0.00426,0.00359,0.00337,0.00276,0.00267,0.00242,0.00188,0.00162,0.00147,0.00136,0.00104,0.0011,0.000906,0.000784,0.000533,0.000518,0.000465,0.000366,0.000487,0.000327,0.00032,0.000312,0.00019,0.000221,0.00019,0…
k=14	species=modulo_submer	d=10	Cons80=0.0489	Cons90=0.223	c=9.93	depth=1.41	spacing=105,0.0997,0.0894,0.0801,0.075,0.0663,0.0593,0.053,0.048,0.0432,0.0397,0.0352,0.0307,0.0281,0.0259,0.0228,0.0209,0.019,0.0166,0.0153,0.0134,0.0119,0.0112,0.01,0.00883,0.00759,0.00685,0.00617,0.00572,0.0053,0.00464,0.00409,0.00371,0.00316,0.0027,0.00263,0.00242,0.0021,0.0022,0.00171,0.00152,0.00129,0.00155,0.00121,0.00115,0.000909,0.000881,0.000701,0.00054,0.000473,0.000502,0.000634,0.0004…
k=14	species=minimizer	w=2	Cons80=0.142	Cons90=0.49	c=1.50	depth=9.34	spacing=2,0.5,0.5
k=14	species=minimizer	w=3	Cons80=0.127	Cons90=0.462	c=2.00	depth=7.00	spacing=3,0.334,0.333,0.333
k=14	species=minimizer	w=4	Cons80=0.116	Cons90=0.438	c=2.50	depth=5.60	spacing=4,0.251,0.25,0.249,0.251
k=14	species=minimizer	w=5	Cons80=0.105	Cons90=0.414	c=3.00	depth=4.67	spacing=5,0.201,0.2,0.199,0.201,0.199
k=14	species=minimizer	w=6	Cons80=0.0972	Cons90=0.393	c=3.50	depth=4.00	spacing=6,0.168,0.166,0.166,0.167,0.166,0.166
k=14	species=minimizer	w=7	Cons80=0.089	Cons90=0.372	c=4.00	depth=3.50	spacing=7,0.144,0.142,0.142,0.144,0.142,0.142,0.143
k=14	species=minimizer	w=8	Cons80=0.0821	Cons90=0.353	c=4.50	depth=3.11	spacing=8,0.126,0.125,0.125,0.126,0.124,0.124,0.125,0.125
k=14	species=minimizer	w=9	Cons80=0.0761	Cons90=0.335	c=4.99	depth=2.80	spacing=9,0.112,0.111,0.11,0.112,0.11,0.11,0.111,0.111,0.111
k=14	species=minimizer	w=10	Cons80=0.0707	Cons90=0.319	c=5.49	depth=2.55	spacing=10,0.101,0.1,0.0995,0.101,0.0987,0.0995,0.1,0.1,0.0995,0.1
k=14	species=minimizer	w=11	Cons80=0.0662	Cons90=0.303	c=6.00	depth=2.34	spacing=11,0.0921,0.0912,0.0904,0.0915,0.0897,0.0906,0.0906,0.0911,0.0904,0.0911,0.0913
k=14	species=minimizer	w=12	Cons80=0.0621	Cons90=0.289	c=6.50	depth=2.15	spacing=12,0.0845,0.0832,0.0832,0.0837,0.0821,0.0831,0.083,0.0833,0.0832,0.0831,0.0836,0.084
k=14	species=minimizer	w=13	Cons80=0.0586	Cons90=0.276	c=7.00	depth=2.00	spacing=13,0.0779,0.0773,0.0765,0.0775,0.0755,0.0767,0.0766,0.0768,0.0769,0.0763,0.0777,0.0774,0.077
k=14	species=minimizer	w=14	Cons80=0.0553	Cons90=0.264	c=7.50	depth=1.87	spacing=14,0.0723,0.0719,0.0708,0.0717,0.0701,0.0711,0.0714,0.0712,0.0715,0.0704,0.0722,0.072,0.0714,0.0719
k=14	species=minimizer	w=15	Cons80=0.052	Cons90=0.252	c=8.01	depth=1.75	spacing=15,0.0675,0.067,0.0656,0.0668,0.0656,0.0666,0.0662,0.0661,0.067,0.066,0.0673,0.0669,0.0665,0.0671,0.0676
k=14	species=minimizer	w=16	Cons80=0.0493	Cons90=0.241	c=8.51	depth=1.65	spacing=16,0.0632,0.0629,0.0617,0.0625,0.0619,0.0623,0.0621,0.0615,0.0629,0.0616,0.0637,0.0626,0.0626,0.0629,0.0632,0.0625
k=14	species=minimizer	w=17	Cons80=0.0466	Cons90=0.231	c=9.00	depth=1.55	spacing=17,0.0594,0.0594,0.0579,0.0589,0.0583,0.0585,0.0585,0.0579,0.0594,0.0581,0.06,0.059,0.059,0.0592,0.0599,0.0586,0.058
k=14	species=minimizer	w=18	Cons80=0.0443	Cons90=0.221	c=9.50	depth=1.47	spacing=18,0.0563,0.0562,0.0548,0.0555,0.0549,0.0554,0.055,0.0548,0.0559,0.055,0.0566,0.056,0.0556,0.0558,0.0569,0.0553,0.0548,0.0553
k=14	species=minimizer	w=19	Cons80=0.0421	Cons90=0.211	c=10.00	depth=1.40	spacing=19,0.0534,0.0534,0.0521,0.053,0.052,0.0525,0.0517,0.0517,0.0527,0.0518,0.0535,0.0528,0.0527,0.053,0.0544,0.0526,0.0519,0.0524,0.0523
k=14	species=minimizer	w=20	Cons80=0.04	Cons90=0.202	c=10.51	depth=1.33	spacing=20,0.0506,0.0505,0.0494,0.0502,0.0493,0.0503,0.0486,0.049,0.0502,0.0492,0.051,0.0501,0.0497,0.0508,0.0518,0.0498,0.0493,0.0495,0.0495,0.051
k=14	species=minimizer	w=21	Cons80=0.0382	Cons90=0.194	c=11.00	depth=1.27	spacing=21,0.0485,0.0482,0.0469,0.0477,0.0472,0.0478,0.0466,0.0467,0.0475,0.0468,0.0487,0.0475,0.0474,0.0488,0.0494,0.0478,0.0467,0.0469,0.0471,0.0488,0.0471
k=14	species=minimizer	w=22	Cons80=0.0364	Cons90=0.186	c=11.51	depth=1.22	spacing=22,0.0464,0.046,0.0448,0.0458,0.0451,0.0452,0.0441,0.0446,0.0453,0.0447,0.0463,0.0453,0.0452,0.0468,0.047,0.0452,0.0445,0.0451,0.045,0.0466,0.045,0.046
k=14	species=minimizer	w=23	Cons80=0.035	Cons90=0.179	c=12.02	depth=1.17	spacing=23,0.0443,0.0439,0.0425,0.0441,0.0432,0.0428,0.042,0.0425,0.0434,0.043,0.0443,0.0433,0.0436,0.0449,0.0451,0.0431,0.0422,0.0432,0.0432,0.0445,0.0428,0.0438,0.0442
k=14	species=minimizer	w=24	Cons80=0.0335	Cons90=0.172	c=12.50	depth=1.12	spacing=24,0.0427,0.0421,0.0407,0.0422,0.0415,0.0415,0.0405,0.0405,0.0415,0.0411,0.0422,0.0418,0.0415,0.043,0.0433,0.0411,0.0407,0.0418,0.0415,0.0425,0.041,0.042,0.0426,0.0405
k=14	species=minimizer	w=25	Cons80=0.0321	Cons90=0.166	c=12.99	depth=1.08	spacing=25,0.0411,0.0404,0.0391,0.0406,0.0399,0.0399,0.0387,0.039,0.0401,0.0394,0.0405,0.0401,0.0397,0.0414,0.0417,0.0398,0.0392,0.04,0.0399,0.041,0.0393,0.0406,0.0409,0.0389,0.0388
k=14	species=minimizer	w=26	Cons80=0.0307	Cons90=0.161	c=13.49	depth=1.04	spacing=26,0.0397,0.039,0.0375,0.0389,0.0387,0.0382,0.037,0.0376,0.0387,0.0379,0.0385,0.0385,0.0383,0.0399,0.0398,0.0383,0.0377,0.0387,0.0383,0.0394,0.038,0.0389,0.0394,0.0373,0.0373,0.0387
k=14	species=minimizer	w=27	Cons80=0.0296	Cons90=0.155	c=13.97	depth=1.00	spacing=27,0.0383,0.0376,0.0365,0.0375,0.0369,0.0369,0.0355,0.0363,0.0373,0.0364,0.0374,0.0374,0.0366,0.0383,0.0387,0.0371,0.0363,0.0373,0.037,0.038,0.0367,0.0371,0.038,0.0363,0.0359,0.0372,0.0355
k=14	species=minimizer	w=28	Cons80=0.0284	Cons90=0.15	c=14.47	depth=0.97	spacing=28,0.037,0.0363,0.0353,0.0359,0.0355,0.0359,0.0342,0.0351,0.0358,0.0352,0.0359,0.0358,0.0356,0.0368,0.0377,0.0355,0.0347,0.0361,0.0355,0.0368,0.0354,0.0362,0.0367,0.0347,0.0348,0.0359,0.0341,0.0358
k=14	species=minimizer	w=29	Cons80=0.0274	Cons90=0.145	c=14.96	depth=0.94	spacing=29,0.0357,0.0351,0.0342,0.0348,0.0343,0.0345,0.033,0.0341,0.0347,0.0342,0.0345,0.0346,0.0346,0.0354,0.0363,0.0346,0.0334,0.0347,0.0344,0.0357,0.0344,0.0351,0.0352,0.0334,0.0336,0.0347,0.0328,0.0344,0.0336
k=14	species=minimizer	w=30	Cons80=0.0266	Cons90=0.14	c=15.46	depth=0.91	spacing=30,0.0344,0.0339,0.033,0.0334,0.0335,0.0334,0.0318,0.0329,0.0336,0.033,0.0333,0.0336,0.0337,0.0341,0.0349,0.0333,0.0324,0.0338,0.0332,0.0346,0.0332,0.0339,0.034,0.0323,0.0328,0.0333,0.0316,0.0332,0.0322,0.0337
k=14	species=minimizer	w=31	Cons80=0.0256	Cons90=0.136	c=15.96	depth=0.88	spacing=31,0.0332,0.0326,0.0317,0.0326,0.0324,0.0323,0.0306,0.032,0.0324,0.0321,0.0324,0.0324,0.0329,0.0331,0.0338,0.0322,0.0314,0.033,0.032,0.0337,0.0324,0.0327,0.0333,0.0312,0.0317,0.0322,0.0307,0.0319,0.0308,0.0325,0.0322
k=14	species=minimizer	w=32	Cons80=0.0248	Cons90=0.132	c=16.46	depth=0.85	spacing=32,0.032,0.0317,0.0307,0.0316,0.0314,0.0313,0.0295,0.0311,0.0316,0.031,0.0313,0.0314,0.0318,0.032,0.0328,0.0313,0.0303,0.0318,0.0309,0.0327,0.0314,0.0316,0.0325,0.0302,0.0306,0.0312,0.0296,0.0309,0.0298,0.0317,0.0309,0.0314
k=14	species=minimizer	w=33	Cons80=0.0241	Cons90=0.128	c=16.95	depth=0.83	spacing=33,0.0311,0.0307,0.0298,0.0307,0.0304,0.0304,0.0289,0.0301,0.031,0.0299,0.0301,0.0304,0.031,0.0311,0.0314,0.0305,0.0294,0.0304,0.03,0.032,0.0305,0.0304,0.0315,0.0295,0.0296,0.0306,0.0287,0.0299,0.0289,0.0308,0.0299,0.0305,0.0299
k=14	species=minimizer	w=34	Cons80=0.0235	Cons90=0.124	c=17.46	depth=0.80	spacing=34,0.0304,0.0299,0.0292,0.0299,0.0295,0.0291,0.0281,0.0292,0.0301,0.0293,0.0293,0.0293,0.03,0.0297,0.0305,0.0294,0.029,0.0294,0.0291,0.0306,0.0294,0.0293,0.0307,0.0289,0.0287,0.0297,0.0279,0.0286,0.028,0.0299,0.0293,0.0297,0.0292,0.0299
k=14	species=minimizer	w=35	Cons80=0.0229	Cons90=0.121	c=17.97	depth=0.78	spacing=35,0.0294,0.0292,0.0283,0.0291,0.0288,0.0284,0.0274,0.0284,0.0291,0.0284,0.0284,0.0283,0.0292,0.0288,0.0296,0.0286,0.0281,0.0285,0.0283,0.0297,0.0285,0.0284,0.0298,0.0279,0.0278,0.0286,0.0271,0.0278,0.0273,0.0292,0.0285,0.0288,0.0284,0.0288,0.0292
k=14	species=minimizer	w=36	Cons80=0.0223	Cons90=0.117	c=18.46	depth=0.76	spacing=36,0.0286,0.0285,0.0275,0.0283,0.0282,0.0278,0.0267,0.0277,0.0283,0.0273,0.0272,0.0274,0.0282,0.0281,0.0286,0.0281,0.0274,0.0276,0.0276,0.0292,0.0274,0.0277,0.0288,0.027,0.0267,0.0275,0.0263,0.0272,0.0266,0.0286,0.0279,0.0281,0.0276,0.0282,0.0284,0.0275
k=14	species=minimizer	w=37	Cons80=0.0218	Cons90=0.114	c=18.97	depth=0.74	spacing=37,0.0277,0.0275,0.0268,0.0277,0.0274,0.027,0.0259,0.0272,0.0278,0.0266,0.0265,0.0268,0.0273,0.0272,0.0282,0.0274,0.0265,0.0267,0.0267,0.0283,0.0267,0.0272,0.0279,0.0262,0.026,0.0268,0.0255,0.0266,0.0261,0.0278,0.0271,0.0272,0.027,0.0275,0.0274,0.0266,0.0273
k=14	species=minimizer	w=38	Cons80=0.0213	Cons90=0.111	c=19.48	depth=0.72	spacing=38,0.0269,0.0267,0.0261,0.0268,0.0268,0.0263,0.0251,0.0265,0.0273,0.0256,0.026,0.0259,0.0267,0.0264,0.0273,0.0266,0.0258,0.0261,0.0259,0.0277,0.026,0.0265,0.027,0.0253,0.0254,0.0259,0.025,0.0257,0.0255,0.0272,0.0264,0.0265,0.0264,0.0265,0.0268,0.0258,0.0265,0.0272
k=14	species=minimizer	w=39	Cons80=0.0208	Cons90=0.109	c=19.95	depth=0.70	spacing=39,0.0263,0.026,0.0256,0.026,0.0262,0.0255,0.0247,0.026,0.0267,0.025,0.0253,0.0252,0.0261,0.0257,0.0267,0.0259,0.0253,0.0255,0.025,0.0269,0.0255,0.026,0.0263,0.0246,0.0247,0.0253,0.0242,0.025,0.0249,0.0266,0.0258,0.0261,0.0256,0.0259,0.026,0.0252,0.0258,0.0265,0.0241
k=14	species=minimizer	w=40	Cons80=0.0202	Cons90=0.106	c=20.48	depth=0.68	spacing=40,0.0257,0.0251,0.0249,0.0254,0.0253,0.025,0.0244,0.0253,0.0256,0.0242,0.0247,0.0246,0.0256,0.0249,0.0263,0.0254,0.0245,0.0248,0.0244,0.0261,0.0248,0.0252,0.0255,0.0241,0.0243,0.0245,0.0236,0.0244,0.0243,0.0258,0.0248,0.0254,0.0253,0.0254,0.0251,0.0247,0.0252,0.0256,0.0235,0.0263
k=14	species=minimizer	w=41	Cons80=0.0195	Cons90=0.103	c=20.96	depth=0.67	spacing=41,0.025,0.0246,0.0242,0.0248,0.0248,0.0242,0.0235,0.0247,0.0251,0.0236,0.0241,0.0242,0.025,0.0246,0.0257,0.0253,0.024,0.0241,0.0238,0.0253,0.024,0.0247,0.0248,0.0235,0.0242,0.0238,0.0232,0.0238,0.0238,0.0252,0.0242,0.0249,0.0246,0.0246,0.0244,0.0241,0.0245,0.0249,0.023,0.0257,0.0239
k=14	species=syncmer_closed	s=1	open=N	rotate=N	Cons80=0.0941	Cons90=0.374	c=3.83	depth=3.65	spacing=13,0.261,0.189,0.14,0.104,0.0769,0.0572,0.0427,0.0319,0.0247,0.0186,0.0134,0.0104,0.0305
k=14	species=syncmer_downsampled_closed	d=2	s=1	open=N	rotate=N	Cons80=0.0604	Cons90=0.264	c=7.63	depth=1.83	spacing=82,0.131,0.113,0.0963,0.0836,0.0739,0.0628,0.0539,0.0485,0.0419,0.0369,0.0322,0.0286,0.0357,0.0235,0.0191,0.0173,0.0146,0.0128,0.0105,0.00916,0.00769,0.00678,0.00571,0.00499,0.00398,0.00374,0.00312,0.00298,0.00203,0.0018,0.00146,0.00165,0.00137,0.00108,0.000866,0.000692,0.00075,0.000626,0.000444,0.000298,0.000335,0.000255,0.000248,0.000167,0.00024,0.000189,0.00016,0.000175,0.000153,7.28e-…
k=14	species=syncmer_downsampled_closed	d=3	s=1	open=N	rotate=N	Cons80=0.0439	Cons90=0.201	c=11.52	depth=1.22	spacing=122,0.0867,0.0785,0.071,0.0644,0.059,0.054,0.0491,0.0442,0.0405,0.0362,0.0352,0.0322,0.0367,0.0289,0.0258,0.0233,0.0212,0.0195,0.0179,0.0159,0.0139,0.013,0.0121,0.0112,0.01,0.00903,0.00744,0.00755,0.00662,0.00606,0.00574,0.00488,0.00464,0.0041,0.00391,0.00349,0.0034,0.00323,0.00242,0.00245,0.00248,0.00197,0.00179,0.00163,0.0015,0.00152,0.00145,0.00114,0.000989,0.000989,0.000802,0.000626,0…
k=14	species=syncmer_downsampled_closed	d=4	s=1	open=N	rotate=N	Cons80=0.0339	Cons90=0.162	c=15.26	depth=0.92	spacing=160,0.0648,0.0618,0.055,0.0517,0.0498,0.0442,0.0419,0.0398,0.037,0.0347,0.0334,0.0289,0.0342,0.0295,0.0269,0.025,0.0238,0.0212,0.0207,0.018,0.0176,0.0165,0.015,0.0136,0.0135,0.0117,0.0114,0.0105,0.00968,0.00908,0.00809,0.00846,0.0076,0.0067,0.00645,0.00661,0.00587,0.00536,0.0053,0.00454,0.00443,0.0036,0.004,0.00409,0.00344,0.00332,0.00271,0.00274,0.0024,0.0021,0.00223,0.00183,0.00167,0.00…
k=14	species=syncmer_open	s=1	open=Y	rotate=N	Cons80=0.0927	Cons90=0.369	c=3.92	depth=3.57	spacing=24,0.255,0.188,0.14,0.105,0.078,0.0581,0.0435,0.0325,0.0252,0.019,0.0137,0.0107,0.00796,0.0115,0.00568,0.00309,0.00153,0.000651,0.000396,0.000195,8.6e-05,5.98e-05,1.87e-05,3.74e-06
k=14	species=syncmer_open_rotated	s=1	open=Y	rotate=Y	Cons80=0.0927	Cons90=0.369	c=3.92	depth=3.57	spacing=24,0.255,0.188,0.14,0.105,0.078,0.0581,0.0435,0.0325,0.0252,0.019,0.0137,0.0107,0.00796,0.0115,0.00568,0.00309,0.00153,0.000651,0.000396,0.000195,8.6e-05,5.98e-05,1.87e-05,3.74e-06
k=14	species=syncmer_closed_rotated	s=1	open=N	rotate=Y	Cons80=0.0941	Cons90=0.374	c=3.83	depth=3.65	spacing=13,0.261,0.189,0.14,0.104,0.0769,0.0572,0.0427,0.0319,0.0247,0.0186,0.0134,0.0104,0.0305
k=14	species=syncmer_open_offset	s=1	t=1	open=Y	rotate=N	Cons80=0.086	Cons90=0.353	c=5.24	depth=2.67	spacing=24,0,0.189,0.189,0.153,0.117,0.0879,0.0654,0.0493,0.0377,0.0282,0.0209,0.016,0.0171,0.0124,0.00785,0.00448,0.00248,0.00126,0.000619,0.000325,0.00011,9.99e-05,5.99e-05,9.99e-06
k=14	species=syncmer_open_rotated_offset	s=1	t=1	open=Y	rotate=Y	Cons80=0.086	Cons90=0.353	c=5.24	depth=2.67	spacing=24,0,0.189,0.189,0.153,0.117,0.0879,0.0654,0.0493,0.0377,0.0282,0.0209,0.016,0.0171,0.0124,0.00785,0.00448,0.00248,0.00126,0.000619,0.000325,0.00011,9.99e-05,5.99e-05,9.99e-06
k=14	species=syncmer_closed_rotated_offset	s=1	t=1	open=N	rotate=Y	Cons80=0.0879	Cons90=0.36	c=5.08	depth=2.76	spacing=18,0.0051,0.193,0.19,0.152,0.115,0.0864,0.064,0.0482,0.0367,0.0275,0.0203,0.0456,0.0116,0.00277,0.000765,0.00016,3.88e-05,9.69e-06
k=14	species=syncmer_open_offset	s=1	t=2	open=Y	rotate=N	Cons80=0.0731	Cons90=0.322	c=6.98	depth=2.00	spacing=32,0,0,0.142,0.142,0.14,0.122,0.101,0.0797,0.0642,0.0502,0.0388,0.0344,0.026,0.0195,0.014,0.0095,0.00651,0.00402,0.00256,0.0017,0.000879,0.000706,0.00032,0.000213,0.000166,9.32e-05,3.33e-05,3.33e-05,2e-05,1.33e-05,6.66e-06,6.66e-06
k=14	species=syncmer_open_rotated_offset	s=1	t=2	open=Y	rotate=Y	Cons80=0.0731	Cons90=0.322	c=6.98	depth=2.00	spacing=32,0,0,0.142,0.142,0.14,0.122,0.101,0.0797,0.0642,0.0502,0.0388,0.0344,0.026,0.0195,0.014,0.0095,0.00651,0.00402,0.00256,0.0017,0.000879,0.000706,0.00032,0.000213,0.000166,9.32e-05,3.33e-05,3.33e-05,2e-05,1.33e-05,6.66e-06,6.66e-06
k=14	species=syncmer_closed_rotated_offset	s=1	t=2	open=N	rotate=Y	Cons80=0.0755	Cons90=0.33	c=6.70	depth=2.09	spacing=32,0.00478,0.00344,0.144,0.143,0.14,0.121,0.0994,0.0783,0.0628,0.0489,0.0774,0.0286,0.0218,0.011,0.00692,0.00361,0.00231,0.00113,0.000671,0.000396,0.000185,0.000217,3.84e-05,0,3.2e-05,1.28e-05,0,1.28e-05,6.39e-06,0,0,6.39e-06
k=14	species=syncmer_open_offset	s=1	t=3	open=Y	rotate=N	Cons80=0.0606	Cons90=0.275	c=9.32	depth=1.50	spacing=50,0,0,0,0.107,0.105,0.106,0.105,0.0928,0.084,0.0719,0.0654,0.0544,0.0444,0.0357,0.0291,0.0223,0.018,0.0141,0.0105,0.0082,0.006,0.00492,0.0035,0.00282,0.0022,0.00127,0.00112,0.000933,0.000595,0.00048,0.000382,0.000293,0.000187,0.000124,0.000107,0.000142,7.11e-05,5.33e-05,1.78e-05,1.78e-05,8.89e-06,1.78e-05,0,0,0,0,0,0,0,8.89e-06
k=14	species=syncmer_open_rotated_offset	s=1	t=3	open=Y	rotate=Y	Cons80=0.0606	Cons90=0.275	c=9.32	depth=1.50	spacing=50,0,0,0,0.107,0.105,0.106,0.105,0.0928,0.084,0.0719,0.0654,0.0544,0.0444,0.0357,0.0291,0.0223,0.018,0.0141,0.0105,0.0082,0.006,0.00492,0.0035,0.00282,0.0022,0.00127,0.00112,0.000933,0.000595,0.00048,0.000382,0.000293,0.000187,0.000124,0.000107,0.000142,7.11e-05,5.33e-05,1.78e-05,1.78e-05,8.89e-06,1.78e-05,0,0,0,0,0,0,0,8.89e-06
k=14	species=syncmer_closed_rotated_offset	s=1	t=3	open=N	rotate=Y	Cons80=0.0633	Cons90=0.286	c=8.83	depth=1.59	spacing=42,0.00391,0.00339,0.00218,0.108,0.106,0.106,0.105,0.0921,0.0829,0.123,0.0604,0.0498,0.0412,0.028,0.0221,0.0159,0.0125,0.00957,0.00683,0.00518,0.00369,0.00309,0.00216,0.00162,0.00146,0.00085,0.000707,0.000497,0.00032,0.000312,0.000177,0.000177,0.000109,6.74e-05,4.21e-05,7.58e-05,2.53e-05,2.53e-05,1.68e-05,2.53e-05,8.42e-06,1.68e-05
k=14	species=syncmer_open_offset	s=1	t=4	open=Y	rotate=N	Cons80=0.0475	Cons90=0.225	c=12.45	depth=1.12	spacing=74,0,0,0,0,0.0793,0.0798,0.0789,0.0782,0.0806,0.0768,0.0698,0.0619,0.0554,0.0481,0.0428,0.0361,0.0321,0.0279,0.0235,0.0201,0.0169,0.0144,0.0121,0.00984,0.00907,0.00646,0.00635,0.00528,0.00419,0.00374,0.00305,0.00277,0.00218,0.0019,0.00154,0.00122,0.00118,0.000914,0.000867,0.000748,0.000677,0.000534,0.000404,0.00038,0.000285,0.000178,0.000321,0.000166,0.000178,0.000261,0.000119,4.75e-05,7.…
k=14	species=syncmer_open_rotated_offset	s=1	t=4	open=Y	rotate=Y	Cons80=0.0475	Cons90=0.225	c=12.45	depth=1.12	spacing=74,0,0,0,0,0.0793,0.0798,0.0789,0.0782,0.0806,0.0768,0.0698,0.0619,0.0554,0.0481,0.0428,0.0361,0.0321,0.0279,0.0235,0.0201,0.0169,0.0144,0.0121,0.00984,0.00907,0.00646,0.00635,0.00528,0.00419,0.00374,0.00305,0.00277,0.00218,0.0019,0.00154,0.00122,0.00118,0.000914,0.000867,0.000748,0.000677,0.000534,0.000404,0.00038,0.000285,0.000178,0.000321,0.000166,0.000178,0.000261,0.000119,4.75e-05,7.…
k=14	species=syncmer_closed_rotated_offset	s=1	t=4	open=N	rotate=Y	Cons80=0.0505	Cons90=0.238	c=11.59	depth=1.21	spacing=74,0.00336,0.00254,0.00221,0.0015,0.0802,0.0805,0.0794,0.0781,0.149,0.0726,0.0665,0.0589,0.0528,0.0409,0.0356,0.0295,0.026,0.0223,0.0187,0.0156,0.013,0.0114,0.00936,0.00763,0.00717,0.00504,0.00486,0.00407,0.00326,0.00293,0.00221,0.0021,0.00178,0.00139,0.00118,0.000829,0.000862,0.000707,0.000674,0.000586,0.000553,0.000365,0.000321,0.000265,0.00021,0.000177,0.000232,0.000133,0.000155,0.0001…
k=14	species=syncmer_open_offset	s=1	t=5	open=Y	rotate=N	Cons80=0.0371	Cons90=0.178	c=16.59	depth=0.84	spacing=103,0,0,0,0,0,0.0598,0.0587,0.0581,0.0636,0.0626,0.0624,0.056,0.0541,0.0499,0.0458,0.0415,0.0382,0.035,0.0311,0.0296,0.0252,0.0238,0.0207,0.0174,0.0174,0.0146,0.0142,0.0123,0.0107,0.0103,0.00878,0.00826,0.00695,0.00617,0.00527,0.0053,0.00453,0.00426,0.0037,0.00356,0.00294,0.00256,0.0025,0.00256,0.00195,0.00172,0.00179,0.00144,0.00147,0.00123,0.000839,0.000997,0.000839,0.000807,0.000696,0.…
k=14	species=syncmer_open_rotated_offset	s=1	t=5	open=Y	rotate=Y	Cons80=0.0371	Cons90=0.178	c=16.59	depth=0.84	spacing=103,0,0,0,0,0,0.0598,0.0587,0.0581,0.0636,0.0626,0.0624,0.056,0.0541,0.0499,0.0458,0.0415,0.0382,0.035,0.0311,0.0296,0.0252,0.0238,0.0207,0.0174,0.0174,0.0146,0.0142,0.0123,0.0107,0.0103,0.00878,0.00826,0.00695,0.00617,0.00527,0.0053,0.00453,0.00426,0.0037,0.00356,0.00294,0.00256,0.0025,0.00256,0.00195,0.00172,0.00179,0.00144,0.00147,0.00123,0.000839,0.000997,0.000839,0.000807,0.000696,0.…
k=14	species=syncmer_closed_rotated_offset	s=1	t=5	open=N	rotate=Y	Cons80=0.0402	Cons90=0.19	c=15.10	depth=0.93	spacing=103,0.00331,0.00239,0.00176,0.00134,0.0012,0.0601,0.0593,0.148,0.06,0.0601,0.0597,0.0541,0.0524,0.0435,0.0395,0.0346,0.0322,0.0288,0.0263,0.0246,0.0204,0.0196,0.0168,0.0149,0.0143,0.012,0.0114,0.0104,0.00864,0.00821,0.00696,0.00657,0.00553,0.00501,0.00419,0.00397,0.00376,0.00374,0.0031,0.00295,0.00264,0.00209,0.00207,0.00206,0.00158,0.00124,0.00138,0.00122,0.00107,0.00104,0.000605,0.00085…
k=14	species=syncmer_open_offset	s=1	t=6	open=Y	rotate=N	Cons80=0.0273	Cons90=0.139	c=22.10	depth=0.63	spacing=170,0,0,0,0,0,0,0.0443,0.0476,0.0488,0.0466,0.046,0.0445,0.0456,0.043,0.0408,0.0391,0.0362,0.0349,0.0317,0.0312,0.0275,0.0276,0.0256,0.0225,0.0218,0.0197,0.0193,0.0163,0.0156,0.0151,0.0137,0.0138,0.0122,0.0118,0.0107,0.0102,0.00917,0.00879,0.00792,0.00744,0.00706,0.00603,0.00636,0.00613,0.00542,0.00518,0.00485,0.00398,0.00411,0.00403,0.00348,0.00299,0.00303,0.00274,0.00274,0.00207,0.00221…
k=14	species=syncmer_open_rotated_offset	s=1	t=6	open=Y	rotate=Y	Cons80=0.0273	Cons90=0.139	c=22.10	depth=0.63	spacing=170,0,0,0,0,0,0,0.0443,0.0476,0.0488,0.0466,0.046,0.0445,0.0456,0.043,0.0408,0.0391,0.0362,0.0349,0.0317,0.0312,0.0275,0.0276,0.0256,0.0225,0.0218,0.0197,0.0193,0.0163,0.0156,0.0151,0.0137,0.0138,0.0122,0.0118,0.0107,0.0102,0.00917,0.00879,0.00792,0.00744,0.00706,0.00603,0.00636,0.00613,0.00542,0.00518,0.00485,0.00398,0.00411,0.00403,0.00348,0.00299,0.00303,0.00274,0.00274,0.00207,0.00221…
k=14	species=syncmer_closed_rotated_offset	s=1	t=6	open=N	rotate=Y	Cons80=0.0304	Cons90=0.151	c=19.53	depth=0.72	spacing=163,0.003,0.0021,0.00151,0.0011,0.000801,0.000633,0.161,0.0449,0.0464,0.0451,0.0449,0.0432,0.0443,0.037,0.0348,0.0339,0.0302,0.0291,0.0267,0.0263,0.0223,0.0227,0.0207,0.0188,0.0181,0.0162,0.0157,0.0137,0.0133,0.0123,0.0111,0.0109,0.00978,0.00961,0.00844,0.0078,0.00747,0.00728,0.00663,0.00644,0.00581,0.00529,0.00548,0.00499,0.00441,0.00419,0.00376,0.0032,0.00322,0.00311,0.00287,0.00229,0.0…
k=14	species=syncmer_open_offset	s=1	t=7	open=Y	rotate=N	Cons80=0.0204	Cons90=0.106	c=29.37	depth=0.48	spacing=210,0,0,0,0,0,0,0.00247,0.0351,0.0368,0.0355,0.034,0.0334,0.0338,0.033,0.0342,0.0322,0.0312,0.0302,0.0275,0.0283,0.0255,0.0259,0.0255,0.0231,0.0233,0.0203,0.021,0.0181,0.0179,0.0185,0.0164,0.0171,0.0152,0.0157,0.0132,0.0134,0.0118,0.0124,0.0111,0.0106,0.00997,0.00913,0.00961,0.00994,0.00924,0.00891,0.00756,0.00681,0.00762,0.00698,0.00616,0.00546,0.00602,0.00524,0.00507,0.00493,0.00459,0.0…
k=14	species=syncmer_open_rotated_offset	s=1	t=7	open=Y	rotate=Y	Cons80=0.0204	Cons90=0.106	c=29.37	depth=0.48	spacing=210,0,0,0,0,0,0,0.00247,0.0351,0.0368,0.0355,0.034,0.0334,0.0338,0.033,0.0342,0.0322,0.0312,0.0302,0.0275,0.0283,0.0255,0.0259,0.0255,0.0231,0.0233,0.0203,0.021,0.0181,0.0179,0.0185,0.0164,0.0171,0.0152,0.0157,0.0132,0.0134,0.0118,0.0124,0.0111,0.0106,0.00997,0.00913,0.00961,0.00994,0.00924,0.00891,0.00756,0.00681,0.00762,0.00698,0.00616,0.00546,0.00602,0.00524,0.00507,0.00493,0.00459,0.0…
k=14	species=syncmer_closed_rotated_offset	s=1	t=7	open=N	rotate=Y	Cons80=0.0234	Cons90=0.118	c=25.00	depth=0.56	spacing=210,0.00236,0.00191,0.00136,0.00103,0.001,0.149,0.00031,0.0333,0.0354,0.0348,0.033,0.0329,0.0331,0.0274,0.0286,0.0266,0.0263,0.0244,0.0229,0.0231,0.0209,0.0205,0.0204,0.0195,0.0188,0.017,0.0169,0.0152,0.0145,0.0151,0.0132,0.0134,0.0116,0.0125,0.0105,0.0101,0.00937,0.0101,0.00951,0.00873,0.00803,0.00737,0.00808,0.00811,0.0073,0.0068,0.00615,0.00563,0.00598,0.00551,0.00503,0.00455,0.00441,0…
k=14	species=syncmer_open_offset	s=1	t=8	open=Y	rotate=N	Cons80=0.015	Cons90=0.0795	c=39.01	depth=0.36	spacing=331,0,0,0,0,0,0.00216,0.00156,0.00145,0.0274,0.0264,0.0246,0.0259,0.0254,0.0258,0.0254,0.0254,0.0261,0.0247,0.0221,0.0233,0.0228,0.0218,0.0225,0.0209,0.0226,0.0186,0.0185,0.0161,0.0169,0.0167,0.0166,0.017,0.0153,0.0163,0.0138,0.0132,0.0124,0.0137,0.0129,0.012,0.0112,0.0102,0.0113,0.0116,0.0109,0.00997,0.009,0.00893,0.009,0.00889,0.00837,0.00796,0.00778,0.00759,0.00763,0.00807,0.00625,0.00…
k=14	species=syncmer_open_rotated_offset	s=1	t=8	open=Y	rotate=Y	Cons80=0.015	Cons90=0.0795	c=39.01	depth=0.36	spacing=331,0,0,0,0,0,0.00216,0.00156,0.00145,0.0274,0.0264,0.0246,0.0259,0.0254,0.0258,0.0254,0.0254,0.0261,0.0247,0.0221,0.0233,0.0228,0.0218,0.0225,0.0209,0.0226,0.0186,0.0185,0.0161,0.0169,0.0167,0.0166,0.017,0.0153,0.0163,0.0138,0.0132,0.0124,0.0137,0.0129,0.012,0.0112,0.0102,0.0113,0.0116,0.0109,0.00997,0.009,0.00893,0.009,0.00889,0.00837,0.00796,0.00778,0.00759,0.00763,0.00807,0.00625,0.00…
k=14	species=syncmer_closed_rotated_offset	s=1	t=8	open=N	rotate=Y	Cons80=0.0179	Cons90=0.0904	c=31.65	depth=0.44	spacing=331,0.00208,0.00139,0.0013,0.000694,0.188,0.000543,0.000423,9.06e-05,0.0267,0.026,0.0249,0.0256,0.0255,0.0202,0.0201,0.02,0.021,0.02,0.0173,0.0186,0.0173,0.0171,0.0168,0.0171,0.0178,0.0147,0.0145,0.0133,0.0131,0.013,0.0133,0.0129,0.0117,0.0124,0.0107,0.0103,0.00912,0.0103,0.0104,0.00972,0.00851,0.00833,0.00866,0.00888,0.00812,0.00767,0.007,0.00725,0.00706,0.007,0.00709,0.00631,0.00607,0.0…
k=14	species=syncmer_open_offset	s=1	t=9	open=Y	rotate=N	Cons80=0.0115	Cons90=0.0601	c=52.24	depth=0.27	spacing=472,0,0,0,0,0.00179,0.00125,0.000997,0.000747,0.000498,0.0197,0.0174,0.0198,0.0188,0.019,0.0197,0.0194,0.0202,0.0188,0.0167,0.0182,0.0176,0.0181,0.0171,0.0175,0.0188,0.0158,0.0155,0.0134,0.0147,0.0139,0.015,0.0151,0.015,0.0153,0.0129,0.0137,0.0124,0.0135,0.0118,0.0119,0.011,0.0106,0.0109,0.012,0.0105,0.0109,0.00987,0.00972,0.0102,0.00942,0.00912,0.00842,0.00847,0.00872,0.00882,0.00857,0.0…
k=14	species=syncmer_open_rotated_offset	s=1	t=9	open=Y	rotate=Y	Cons80=0.0115	Cons90=0.0601	c=52.24	depth=0.27	spacing=472,0,0,0,0,0.00179,0.00125,0.000997,0.000747,0.000498,0.0197,0.0174,0.0198,0.0188,0.019,0.0197,0.0194,0.0202,0.0188,0.0167,0.0182,0.0176,0.0181,0.0171,0.0175,0.0188,0.0158,0.0155,0.0134,0.0147,0.0139,0.015,0.0151,0.015,0.0153,0.0129,0.0137,0.0124,0.0135,0.0118,0.0119,0.011,0.0106,0.0109,0.012,0.0105,0.0109,0.00987,0.00972,0.0102,0.00942,0.00912,0.00842,0.00847,0.00872,0.00882,0.00857,0.0…
k=14	species=syncmer_closed_rotated_offset	s=1	t=9	open=N	rotate=Y	Cons80=0.014	Cons90=0.0696	c=39.85	depth=0.35	spacing=472,0.00179,0.0011,0.000912,0.237,0.00038,0.000304,0.000304,0.000342,7.6e-05,0.0193,0.0178,0.0203,0.019,0.0147,0.014,0.0135,0.015,0.0142,0.0138,0.0136,0.0135,0.0127,0.0125,0.0127,0.0139,0.0124,0.0111,0.0118,0.0116,0.0108,0.0113,0.0103,0.0105,0.0109,0.00923,0.0101,0.00916,0.0095,0.00885,0.00866,0.00836,0.00806,0.00859,0.00806,0.00756,0.00779,0.00699,0.00798,0.00737,0.00768,0.00695,0.00654,…
k=14	species=syncmer_open_offset	s=1	t=10	open=Y	rotate=N	Cons80=0.00835	Cons90=0.045	c=70.14	depth=0.20	spacing=560,0,0,0,0.00154,0.0012,0.000803,0.000535,0.000401,0.000401,0.000201,0.012,0.015,0.0136,0.0143,0.0163,0.0148,0.0153,0.0155,0.0133,0.0142,0.0132,0.0142,0.0128,0.0142,0.0133,0.0131,0.0122,0.0106,0.0119,0.012,0.0117,0.0136,0.0133,0.0123,0.0108,0.0119,0.0114,0.0126,0.0113,0.00983,0.0091,0.00977,0.00896,0.0113,0.00923,0.00923,0.00896,0.00783,0.0091,0.00883,0.00843,0.0089,0.0083,0.00876,0.0085…
k=14	species=syncmer_open_rotated_offset	s=1	t=10	open=Y	rotate=Y	Cons80=0.00835	Cons90=0.045	c=70.14	depth=0.20	spacing=560,0,0,0,0.00154,0.0012,0.000803,0.000535,0.000401,0.000401,0.000201,0.012,0.015,0.0136,0.0143,0.0163,0.0148,0.0153,0.0155,0.0133,0.0142,0.0132,0.0142,0.0128,0.0142,0.0133,0.0131,0.0122,0.0106,0.0119,0.012,0.0117,0.0136,0.0133,0.0123,0.0108,0.0119,0.0114,0.0126,0.0113,0.00983,0.0091,0.00977,0.00896,0.0113,0.00923,0.00923,0.00896,0.00783,0.0091,0.00883,0.00843,0.0089,0.0083,0.00876,0.0085…
k=14	species=syncmer_closed_rotated_offset	s=1	t=10	open=N	rotate=Y	Cons80=0.0105	Cons90=0.0526	c=49.48	depth=0.28	spacing=560,0.0016,0.00104,0.294,0.000378,0.000283,0.000283,0.000142,0.000189,0.000142,4.72e-05,0.0125,0.0149,0.0149,0.0101,0.0117,0.00887,0.0105,0.00977,0.00972,0.0101,0.00958,0.00953,0.00854,0.0102,0.00878,0.00934,0.00845,0.00769,0.00958,0.00911,0.00925,0.00797,0.00849,0.0084,0.00774,0.00797,0.00774,0.00849,0.00802,0.00618,0.00675,0.00661,0.00637,0.00746,0.0059,0.00646,0.0059,0.00571,0.00684,0.…
k=14	species=syncmer_open_offset	s=1	t=11	open=Y	rotate=N	Cons80=0.00666	Cons90=0.0335	c=93.21	depth=0.15	spacing=759,0,0,0.00151,0.000711,0.000711,0.000444,0.000356,0.000444,0.000267,0.000178,0,0.0108,0.00969,0.0108,0.0122,0.0113,0.0117,0.0117,0.0109,0.0108,0.01,0.0107,0.0105,0.0104,0.0096,0.00969,0.0088,0.00791,0.00898,0.0106,0.00862,0.0116,0.0103,0.00916,0.00942,0.00987,0.00925,0.00933,0.00951,0.00916,0.00711,0.00916,0.00702,0.00978,0.00889,0.00765,0.00818,0.00631,0.00836,0.00711,0.00729,0.00729,0…
k=14	species=syncmer_open_rotated_offset	s=1	t=11	open=Y	rotate=Y	Cons80=0.00666	Cons90=0.0335	c=93.21	depth=0.15	spacing=759,0,0,0.00151,0.000711,0.000711,0.000444,0.000356,0.000444,0.000267,0.000178,0,0.0108,0.00969,0.0108,0.0122,0.0113,0.0117,0.0117,0.0109,0.0108,0.01,0.0107,0.0105,0.0104,0.0096,0.00969,0.0088,0.00791,0.00898,0.0106,0.00862,0.0116,0.0103,0.00916,0.00942,0.00987,0.00925,0.00933,0.00951,0.00916,0.00711,0.00916,0.00702,0.00978,0.00889,0.00765,0.00818,0.00631,0.00836,0.00711,0.00729,0.00729,0…
k=14	species=syncmer_closed_rotated_offset	s=1	t=11	open=N	rotate=Y	Cons80=0.00819	Cons90=0.0387	c=59.94	depth=0.23	spacing=757,0.0016,0.357,0.000457,0.000286,0.000229,0.000286,0.000171,0.000114,0,0,0,0.0105,0.0102,0.00812,0.008,0.00675,0.00726,0.00697,0.00606,0.00709,0.00783,0.00629,0.006,0.00669,0.00617,0.00566,0.00549,0.00612,0.00572,0.00749,0.00669,0.00709,0.00555,0.00543,0.00675,0.00577,0.00514,0.00669,0.00589,0.00555,0.00446,0.00629,0.00514,0.00514,0.00514,0.00423,0.00514,0.00457,0.00526,0.00474,0.00429,…
k=14	species=syncmer_open_offset	s=1	t=12	open=Y	rotate=N	Cons80=0.00475	Cons90=0.0248	c=125.05	depth=0.11	spacing=1114,0,0.00143,0.00119,0.000716,0.000716,0.000358,0.000239,0.000119,0.000239,0,0,0,0.00787,0.00763,0.00966,0.00835,0.00871,0.00847,0.00811,0.00811,0.00799,0.00847,0.00883,0.00728,0.00692,0.00632,0.0074,0.00644,0.00728,0.00799,0.0068,0.00871,0.00895,0.00692,0.00787,0.00716,0.00835,0.0068,0.00728,0.00632,0.00525,0.00811,0.00501,0.00883,0.00704,0.0068,0.00656,0.00537,0.0074,0.0062,0.00632,0.…
k=14	species=syncmer_open_rotated_offset	s=1	t=12	open=Y	rotate=Y	Cons80=0.00475	Cons90=0.0248	c=125.05	depth=0.11	spacing=1114,0,0.00143,0.00119,0.000716,0.000716,0.000358,0.000239,0.000119,0.000239,0,0,0,0.00787,0.00763,0.00966,0.00835,0.00871,0.00847,0.00811,0.00811,0.00799,0.00847,0.00883,0.00728,0.00692,0.00632,0.0074,0.00644,0.00728,0.00799,0.0068,0.00871,0.00895,0.00692,0.00787,0.00716,0.00835,0.0068,0.00728,0.00632,0.00525,0.00811,0.00501,0.00883,0.00704,0.0068,0.00656,0.00537,0.0074,0.0062,0.00632,0.…
k=14	species=syncmer_closed_rotated_offset	s=1	t=12	open=N	rotate=Y	Cons80=0.00568	Cons90=0.0276	c=71.68	depth=0.20	spacing=1113,0.428,0.000684,0.00041,0.00041,0.000205,0.000137,6.84e-05,0.000137,0,0,0,0,0.00807,0.00451,0.00595,0.00424,0.00513,0.00465,0.00479,0.00376,0.00561,0.00492,0.0039,0.00444,0.00362,0.00431,0.00362,0.00417,0.00451,0.0039,0.0054,0.00485,0.00444,0.00355,0.00451,0.00479,0.00383,0.00403,0.0041,0.00321,0.00403,0.00321,0.00472,0.0041,0.00376,0.00417,0.00294,0.00335,0.00458,0.00369,0.00355,0.00…
k=14	species=syncmer_open_offset	s=1	t=13	open=Y	rotate=N	Cons80=0.00356	Cons90=0.0182	c=167.93	depth=0.08	spacing=1334,0.00176,0.000641,0.000641,0.000481,0.000481,0.00016,0.00016,0.00016,0.00016,0,0,0,0,0.00593,0.00609,0.00657,0.00737,0.00673,0.00625,0.00641,0.00465,0.00673,0.00689,0.00449,0.00513,0.004,0.00625,0.00465,0.00497,0.00641,0.00497,0.00673,0.00817,0.00593,0.00561,0.00432,0.00705,0.00497,0.00497,0.00625,0.00449,0.00641,0.004,0.00737,0.00545,0.00465,0.00545,0.00368,0.00432,0.00577,0.00513,0.…
k=14	species=syncmer_open_rotated_offset	s=1	t=13	open=Y	rotate=Y	Cons80=0.00356	Cons90=0.0182	c=167.93	depth=0.08	spacing=1334,0.00176,0.000641,0.000641,0.000481,0.000481,0.00016,0.00016,0.00016,0.00016,0,0,0,0,0.00593,0.00609,0.00657,0.00737,0.00673,0.00625,0.00641,0.00465,0.00673,0.00689,0.00449,0.00513,0.004,0.00625,0.00465,0.00497,0.00641,0.00497,0.00673,0.00817,0.00593,0.00561,0.00432,0.00705,0.00497,0.00497,0.00625,0.00449,0.00641,0.004,0.00737,0.00545,0.00465,0.00545,0.00368,0.00432,0.00577,0.00513,0.…
k=14	species=syncmer_closed_rotated_offset	s=1	t=13	open=N	rotate=Y	Cons80=0.00356	Cons90=0.0182	c=167.93	depth=0.08	spacing=1334,0.00176,0.000641,0.000641,0.000481,0.000481,0.00016,0.00016,0.00016,0.00016,0,0,0,0,0.00593,0.00609,0.00657,0.00737,0.00673,0.00625,0.00641,0.00465,0.00673,0.00689,0.00449,0.00513,0.004,0.00625,0.00465,0.00497,0.00641,0.00497,0.00673,0.00817,0.00593,0.00561,0.00432,0.00705,0.00497,0.00497,0.00625,0.00449,0.00641,0.004,0.00737,0.00545,0.00465,0.00545,0.00368,0.00432,0.00577,0.00513,0.…
k=14	species=syncmer_closed	s=2	open=N	rotate=N	Cons80=0.0741	Cons90=0.316	c=5.63	depth=2.49	spacing=12,0.27,0.0835,0.0888,0.0685,0.0578,0.0489,0.041,0.0359,0.0302,0.0264,0.024,0.225
k=14	species=syncmer_downsampled_closed	d=2	s=2	open=N	rotate=N	Cons80=0.0448	Cons90=0.206	c=11.26	depth=1.24	spacing=123,0.135,0.0609,0.0562,0.0489,0.0442,0.0384,0.0356,0.0328,0.0296,0.0271,0.0251,0.126,0.0438,0.0278,0.0255,0.0229,0.0221,0.0206,0.0177,0.0161,0.015,0.0137,0.0123,0.012,0.01,0.00841,0.00799,0.00672,0.00578,0.00578,0.00483,0.00437,0.00387,0.00369,0.00341,0.00312,0.00232,0.00205,0.00184,0.00179,0.00166,0.00144,0.00128,0.000924,0.00105,0.00112,0.000805,0.000741,0.00073,0.000666,0.000505,0.000…
k=14	species=syncmer_downsampled_closed	d=3	s=2	open=N	rotate=N	Cons80=0.0315	Cons90=0.15	c=16.93	depth=0.83	spacing=167,0.0902,0.0442,0.0403,0.0359,0.033,0.0302,0.0284,0.0272,0.0241,0.0218,0.022,0.0896,0.0433,0.0297,0.0269,0.0254,0.0236,0.0237,0.0222,0.0201,0.0198,0.0175,0.017,0.0168,0.0154,0.0144,0.0129,0.0116,0.0105,0.0104,0.0101,0.00961,0.00828,0.00806,0.00751,0.00712,0.00639,0.00654,0.00594,0.00509,0.00471,0.00543,0.00394,0.00417,0.00365,0.00362,0.00337,0.00341,0.00262,0.00244,0.00228,0.00237,0.001…
k=14	species=syncmer_downsampled_closed	d=4	s=2	open=N	rotate=N	Cons80=0.0243	Cons90=0.119	c=22.58	depth=0.62	spacing=210,0.0656,0.0351,0.0307,0.0303,0.0275,0.0247,0.0235,0.0224,0.0208,0.0196,0.0187,0.0684,0.0368,0.0273,0.0259,0.0231,0.0233,0.0225,0.0211,0.0204,0.018,0.0192,0.0176,0.0179,0.0163,0.0144,0.0149,0.0134,0.0122,0.0128,0.0116,0.012,0.0104,0.0108,0.0104,0.0096,0.00939,0.00825,0.00777,0.00816,0.00792,0.00751,0.00698,0.00663,0.00584,0.0054,0.00581,0.00558,0.00573,0.00461,0.00439,0.00433,0.00437,0.…
k=14	species=syncmer_open	s=2	open=Y	rotate=N	Cons80=0.0553	Cons90=0.246	c=8.18	depth=1.71	spacing=53,0.249,0.0484,0.0715,0.0562,0.0501,0.0444,0.0394,0.0354,0.0309,0.0282,0.0262,0.023,0.0525,0.0427,0.0348,0.0293,0.024,0.0205,0.0168,0.0142,0.0117,0.00996,0.00874,0.00699,0.00603,0.00501,0.00334,0.00259,0.002,0.00148,0.00115,0.000904,0.000616,0.000616,0.000429,0.000257,0.000257,0.000179,0.000109,5.46e-05,3.12e-05,4.68e-05,2.34e-05,1.56e-05,0,7.8e-06,0,7.8e-06,0,0,0,0,7.8e-06
k=14	species=syncmer_open_rotated	s=2	open=Y	rotate=Y	Cons80=0.0509	Cons90=0.228	c=9.05	depth=1.55	spacing=74,0.247,0.0397,0.0668,0.0523,0.0473,0.0425,0.0379,0.0347,0.0307,0.0283,0.0261,0.0243,0.0178,0.0552,0.0343,0.0324,0.0268,0.0231,0.02,0.0168,0.0141,0.0123,0.0108,0.00933,0.00821,0.00722,0.00616,0.00511,0.00422,0.00327,0.00266,0.00214,0.00178,0.00164,0.00128,0.000915,0.00094,0.000785,0.000466,0.000569,0.000362,0.000388,0.000276,0.000173,0.000121,0.000224,0.000104,7.76e-05,6.9e-05,9.49e-05,6…
k=14	species=syncmer_closed_rotated	s=2	open=N	rotate=Y	Cons80=0.0643	Cons90=0.28	c=6.48	depth=2.16	spacing=41,0.277,0.0818,0.0859,0.0658,0.0548,0.0466,0.0392,0.0334,0.0281,0.0245,0.0228,0.0171,0.106,0.0124,0.0237,0.0163,0.0136,0.0111,0.00894,0.00713,0.00578,0.00457,0.00391,0.00289,0.0028,0.000766,0.000958,0.000686,0.000396,0.000328,0.000216,0.000173,0.000124,4.94e-05,4.33e-05,3.71e-05,1.24e-05,6.18e-06,0,0,6.18e-06
k=14	species=syncmer_open_offset	s=2	t=1	open=Y	rotate=N	Cons80=0.0533	Cons90=0.244	c=10.35	depth=1.35	spacing=44,0,0.0539,0.0867,0.0776,0.0725,0.0624,0.0551,0.0488,0.0435,0.039,0.0354,0.0651,0.0629,0.0538,0.0437,0.0362,0.0303,0.0251,0.0207,0.0174,0.0143,0.0121,0.0104,0.00809,0.00619,0.00521,0.0034,0.00258,0.00207,0.00143,0.00105,0.00079,0.000572,0.000533,0.000345,0.000178,0.000188,9.87e-05,6.91e-05,6.91e-05,0,4.93e-05,0,2.96e-05
k=14	species=syncmer_open_rotated_offset	s=2	t=1	open=Y	rotate=Y	Cons80=0.0523	Cons90=0.24	c=10.62	depth=1.32	spacing=50,0,0.0467,0.0842,0.0764,0.0718,0.0623,0.0553,0.0491,0.044,0.0395,0.0358,0.0568,0.0636,0.0552,0.0451,0.0374,0.0318,0.0264,0.0219,0.0186,0.0153,0.0127,0.0113,0.00911,0.007,0.00592,0.0039,0.00302,0.00253,0.00169,0.00135,0.001,0.000831,0.000658,0.000506,0.000263,0.000304,0.000192,0.000111,0.000122,5.06e-05,7.09e-05,1.01e-05,5.06e-05,1.01e-05,1.01e-05,0,1.01e-05,0,2.03e-05
k=14	species=syncmer_closed_rotated_offset	s=2	t=1	open=N	rotate=Y	Cons80=0.0657	Cons90=0.287	c=7.25	depth=1.93	spacing=40,0.0863,0.137,0.108,0.0839,0.0706,0.0582,0.0477,0.0414,0.0342,0.0308,0.0247,0.141,0.0202,0.0216,0.0204,0.0166,0.0134,0.0108,0.00857,0.00684,0.00564,0.00451,0.00346,0.00142,0.000691,0.000975,0.000588,0.000415,0.00029,0.000242,0.000187,5.53e-05,4.84e-05,3.46e-05,2.07e-05,0,0,6.91e-06,0,6.91e-06
k=14	species=syncmer_open_offset	s=2	t=2	open=Y	rotate=N	Cons80=0.0526	Cons90=0.249	c=10.58	depth=1.32	spacing=44,0,0,0.0775,0.0792,0.0796,0.07,0.0615,0.0542,0.0479,0.0431,0.0734,0.0677,0.0628,0.0528,0.0436,0.0365,0.0297,0.0244,0.0201,0.0172,0.0137,0.0114,0.00862,0.00642,0.00496,0.00398,0.00259,0.00192,0.00144,0.00104,0.000838,0.000424,0.000484,0.000313,0.000182,0.000141,0.000151,3.03e-05,6.06e-05,4.04e-05,0,2.02e-05,0,1.01e-05
k=14	species=syncmer_open_rotated_offset	s=2	t=2	open=Y	rotate=Y	Cons80=0.051	Cons90=0.242	c=11.00	depth=1.27	spacing=54,0,0,0.0699,0.0763,0.0769,0.0688,0.0607,0.054,0.0479,0.0435,0.0604,0.0685,0.0618,0.0552,0.0456,0.0384,0.0315,0.0261,0.0216,0.0188,0.015,0.0133,0.0106,0.00789,0.00636,0.00529,0.00366,0.00277,0.00214,0.00167,0.00152,0.00086,0.000787,0.000629,0.000409,0.000294,0.000357,0.000147,0.000147,7.34e-05,5.24e-05,5.24e-05,3.15e-05,3.15e-05,2.1e-05,2.1e-05,0,0,1.05e-05,0,0,0,0,1.05e-05
k=14	species=syncmer_closed_rotated_offset	s=2	t=2	open=N	rotate=Y	Cons80=0.0662	Cons90=0.296	c=7.42	depth=1.89	spacing=37,0.0312,0.094,0.139,0.0997,0.0831,0.0665,0.0547,0.0454,0.0388,0.0311,0.15,0.039,0.0285,0.0188,0.0187,0.0145,0.0122,0.00915,0.00769,0.00599,0.00507,0.00204,0.0013,0.00068,0.000814,0.000559,0.000333,0.000227,0.000198,0.00012,4.96e-05,2.83e-05,3.54e-05,7.08e-06,0,1.42e-05,1.42e-05
k=14	species=syncmer_open_offset	s=2	t=3	open=Y	rotate=N	Cons80=0.052	Cons90=0.243	c=11.34	depth=1.23	spacing=46,0,0,0,0.0621,0.0734,0.0708,0.068,0.0633,0.0563,0.0853,0.0806,0.0711,0.0661,0.0574,0.0479,0.0403,0.0329,0.027,0.0225,0.0177,0.0138,0.011,0.00848,0.00599,0.00503,0.00393,0.00242,0.00184,0.00146,0.00117,0.000725,0.0004,0.0004,0.00027,0.00013,0.000141,8.65e-05,4.33e-05,1.08e-05,4.33e-05,0,0,1.08e-05,1.08e-05,0,1.08e-05
k=14	species=syncmer_open_rotated_offset	s=2	t=3	open=Y	rotate=Y	Cons80=0.0504	Cons90=0.236	c=11.73	depth=1.19	spacing=47,0,0,0,0.0564,0.0712,0.069,0.0661,0.0626,0.056,0.0725,0.0815,0.0697,0.0654,0.0589,0.049,0.0421,0.0347,0.0286,0.0239,0.02,0.0155,0.0129,0.0102,0.0075,0.00641,0.0052,0.00347,0.00283,0.0022,0.00167,0.00133,0.000682,0.000738,0.000492,0.00038,0.000335,0.000224,0.000145,8.95e-05,8.95e-05,2.24e-05,4.47e-05,2.24e-05,4.47e-05,0,1.12e-05,2.24e-05
k=14	species=syncmer_closed_rotated_offset	s=2	t=3	open=N	rotate=Y	Cons80=0.0665	Cons90=0.296	c=7.75	depth=1.81	spacing=40,0.0383,0.0474,0.0792,0.119,0.0884,0.077,0.0657,0.056,0.0437,0.17,0.0445,0.0494,0.028,0.0195,0.0198,0.0148,0.0111,0.00913,0.0073,0.00389,0.00253,0.00159,0.000842,0.000931,0.000547,0.000384,0.000207,0.000126,0.000118,4.43e-05,3.69e-05,2.22e-05,1.48e-05,0,0,0,0,0,0,7.39e-06
k=14	species=syncmer_open_offset	s=2	t=4	open=Y	rotate=N	Cons80=0.0492	Cons90=0.238	c=12.03	depth=1.16	spacing=54,0,0,0,0,0.058,0.066,0.0648,0.0626,0.0957,0.0915,0.0843,0.0748,0.0704,0.0618,0.052,0.0442,0.0374,0.0297,0.0247,0.0196,0.0153,0.012,0.00933,0.00648,0.00558,0.00392,0.00272,0.00223,0.00142,0.00132,0.0007,0.000493,0.000436,0.000298,0.000184,0.000115,4.59e-05,0,4.59e-05,2.29e-05,1.15e-05,0,1.15e-05,2.29e-05,0,1.15e-05,0,0,0,0,0,0,0,1.15e-05
k=14	species=syncmer_open_rotated_offset	s=2	t=4	open=Y	rotate=Y	Cons80=0.0479	Cons90=0.231	c=12.44	depth=1.12	spacing=56,0,0,0,0,0.0533,0.064,0.063,0.061,0.0806,0.0913,0.0822,0.0737,0.0695,0.0633,0.0531,0.0458,0.0393,0.0322,0.0268,0.022,0.0173,0.0138,0.0112,0.00793,0.007,0.00522,0.0037,0.00315,0.00215,0.00192,0.00134,0.000961,0.000843,0.000641,0.000451,0.000332,0.000202,0.000131,9.49e-05,0.000107,4.75e-05,0.000107,4.75e-05,7.12e-05,1.19e-05,4.75e-05,4.75e-05,1.19e-05,0,0,0,0,0,1.19e-05,0,1.19e-05
k=14	species=syncmer_closed_rotated_offset	s=2	t=4	open=N	rotate=Y	Cons80=0.0648	Cons90=0.295	c=8.06	depth=1.74	spacing=43,0.035,0.0555,0.0364,0.0676,0.108,0.0794,0.0702,0.0615,0.196,0.0563,0.0583,0.0498,0.0312,0.0212,0.0216,0.0157,0.0124,0.00665,0.00559,0.0037,0.00255,0.00156,0.00116,0.000853,0.00053,0.000338,0.000154,0.000131,9.22e-05,4.61e-05,6.91e-05,1.54e-05,2.3e-05,1.54e-05,7.68e-06,0,0,0,0,7.68e-06,0,0,7.68e-06
k=14	species=syncmer_open_offset	s=2	t=5	open=Y	rotate=N	Cons80=0.0469	Cons90=0.229	c=12.78	depth=1.10	spacing=59,0,0,0,0,0,0.0518,0.061,0.0945,0.0932,0.0885,0.0857,0.0778,0.0728,0.0658,0.0572,0.0483,0.04,0.0327,0.0279,0.0221,0.0181,0.0146,0.0113,0.00865,0.00718,0.00545,0.00384,0.00313,0.00185,0.00169,0.00122,0.000817,0.000914,0.000585,0.000293,0.000378,0.000195,7.31e-05,0.00011,4.88e-05,4.88e-05,2.44e-05,1.22e-05,2.44e-05,0,1.22e-05,1.22e-05,0,0,0,0,0,0,0,0,0,0,0,1.22e-05
k=14	species=syncmer_open_rotated_offset	s=2	t=5	open=Y	rotate=Y	Cons80=0.0453	Cons90=0.223	c=13.22	depth=1.06	spacing=59,0,0,0,0,0,0.0474,0.0592,0.079,0.0923,0.0862,0.0839,0.0761,0.0717,0.0667,0.058,0.0498,0.0417,0.0347,0.0302,0.0244,0.0202,0.0164,0.013,0.0102,0.0087,0.00664,0.00523,0.00405,0.00295,0.00251,0.00193,0.00146,0.00149,0.000946,0.000479,0.000756,0.000378,0.000328,0.000252,0.000139,0.000189,0.000101,2.52e-05,3.78e-05,1.26e-05,6.3e-05,2.52e-05,3.78e-05,0,0,1.26e-05,1.26e-05,1.26e-05,0,0,0,0,0,1.…
k=14	species=syncmer_closed_rotated_offset	s=2	t=5	open=N	rotate=Y	Cons80=0.063	Cons90=0.289	c=8.37	depth=1.67	spacing=43,0.0348,0.0533,0.0423,0.0304,0.0592,0.0985,0.072,0.216,0.0661,0.0707,0.0608,0.0524,0.035,0.0252,0.0244,0.0159,0.0119,0.00831,0.00629,0.00481,0.00323,0.00256,0.0015,0.00125,0.000703,0.000687,0.000383,0.000319,0.000232,7.99e-05,0.000168,7.19e-05,5.59e-05,4.79e-05,7.99e-06,3.19e-05,1.6e-05,0,0,0,0,7.99e-06,7.99e-06
k=14	species=syncmer_open_offset	s=2	t=6	open=Y	rotate=N	Cons80=0.0435	Cons90=0.218	c=13.61	depth=1.03	spacing=54,0,0,0,0,0,0,0.0812,0.0914,0.0876,0.0826,0.0806,0.0754,0.073,0.0669,0.0591,0.0513,0.0434,0.0363,0.0325,0.0272,0.0217,0.018,0.0146,0.0121,0.00967,0.00761,0.00637,0.00495,0.00353,0.00286,0.00241,0.00191,0.00134,0.00119,0.000818,0.000701,0.000441,0.000208,0.000273,0.000182,0.000169,6.49e-05,9.09e-05,5.19e-05,5.19e-05,5.19e-05,3.89e-05,5.19e-05,2.6e-05,0,1.3e-05,1.3e-05,0,1.3e-05
k=14	species=syncmer_open_rotated_offset	s=2	t=6	open=Y	rotate=Y	Cons80=0.0422	Cons90=0.212	c=14.07	depth=0.99	spacing=58,0,0,0,0,0,0,0.0628,0.091,0.0852,0.0806,0.0783,0.0737,0.0715,0.0683,0.0598,0.0523,0.0445,0.0381,0.0341,0.0293,0.0233,0.0198,0.0168,0.0134,0.011,0.00902,0.00773,0.0058,0.00459,0.00382,0.00303,0.00255,0.00203,0.00176,0.00121,0.00101,0.000738,0.00051,0.000497,0.000322,0.000282,0.000161,0.000134,0.000161,0.000242,9.39e-05,0.000107,9.39e-05,8.05e-05,1.34e-05,2.68e-05,2.68e-05,2.68e-05,1.34e-…
k=14	species=syncmer_closed_rotated_offset	s=2	t=6	open=N	rotate=Y	Cons80=0.0605	Cons90=0.28	c=8.71	depth=1.61	spacing=45,0.0339,0.053,0.0412,0.0359,0.027,0.0527,0.253,0.0744,0.0764,0.0667,0.0594,0.0551,0.0395,0.0242,0.025,0.0195,0.0147,0.0114,0.00914,0.00675,0.00537,0.00423,0.00289,0.00239,0.00164,0.00125,0.000922,0.000698,0.000507,0.000349,0.000374,0.000208,0.000166,0.000174,9.13e-05,8.3e-05,3.32e-05,8.3e-06,8.3e-06,8.3e-06,8.3e-06,0,1.66e-05,0,8.3e-06
k=14	species=syncmer_open_offset	s=2	t=7	open=Y	rotate=N	Cons80=0.0417	Cons90=0.206	c=14.45	depth=0.97	spacing=66,0,0,0,0,0,0.0363,0.0345,0.076,0.0826,0.078,0.0755,0.0695,0.0673,0.0636,0.0587,0.0529,0.0453,0.0395,0.0362,0.0311,0.0254,0.0218,0.0187,0.0158,0.013,0.0106,0.00916,0.00734,0.00594,0.00481,0.00409,0.00331,0.00285,0.00214,0.0016,0.00153,0.00103,0.000813,0.00062,0.000372,0.000496,0.000303,0.000289,0.000207,0.000193,0.000138,0.000124,9.64e-05,0.000138,2.76e-05,6.89e-05,0,1.38e-05,8.27e-05,1.…
k=14	species=syncmer_open_rotated_offset	s=2	t=7	open=Y	rotate=Y	Cons80=0.0405	Cons90=0.2	c=14.93	depth=0.94	spacing=66,0,0,0,0,0,0.0244,0.0341,0.0705,0.0807,0.076,0.0734,0.0682,0.0665,0.064,0.0586,0.054,0.0464,0.0406,0.0373,0.0325,0.0266,0.0233,0.0203,0.0174,0.0144,0.0123,0.0104,0.0083,0.00692,0.00568,0.00494,0.004,0.00353,0.00278,0.00212,0.00205,0.00157,0.00111,0.000954,0.000641,0.000712,0.000427,0.00047,0.000327,0.000256,0.000256,0.000199,0.000157,0.000171,5.69e-05,0.000157,5.69e-05,7.12e-05,0.000128…
k=14	species=syncmer_closed_rotated_offset	s=2	t=7	open=N	rotate=Y	Cons80=0.0586	Cons90=0.269	c=9.03	depth=1.55	spacing=54,0.0324,0.054,0.0412,0.0359,0.0323,0.2,0.0518,0.0996,0.0749,0.065,0.0581,0.0481,0.037,0.0269,0.0282,0.0231,0.0185,0.0147,0.0119,0.0101,0.00727,0.00648,0.00481,0.004,0.00303,0.00243,0.00173,0.00136,0.00114,0.000844,0.000775,0.000491,0.00056,0.00037,0.00025,0.000293,0.000146,0.000103,6.89e-05,6.03e-05,6.89e-05,5.17e-05,3.44e-05,2.58e-05,8.61e-06,1.72e-05,8.61e-06,1.72e-05,2.58e-05,8.61e-0…
k=14	species=syncmer_open_offset	s=2	t=8	open=Y	rotate=N	Cons80=0.0394	Cons90=0.192	c=15.33	depth=0.91	spacing=79,0,0,0,0,0.0369,0.0364,0.0316,0.0309,0.0687,0.073,0.07,0.0647,0.0626,0.0582,0.0548,0.0509,0.0457,0.0402,0.0383,0.0334,0.0289,0.0255,0.0232,0.0192,0.0163,0.0135,0.0125,0.0103,0.00826,0.00729,0.00601,0.00545,0.00463,0.00379,0.0032,0.00307,0.00206,0.00196,0.00132,0.00104,0.000965,0.00076,0.000555,0.000629,0.000526,0.000395,0.000468,0.000336,0.000307,0.000234,0.000278,0.000117,0.000175,0.00…
k=14	species=syncmer_open_rotated_offset	s=2	t=8	open=Y	rotate=Y	Cons80=0.0381	Cons90=0.187	c=15.84	depth=0.88	spacing=79,0,0,0,0,0.0238,0.0367,0.0299,0.0295,0.0646,0.0723,0.0686,0.0633,0.062,0.0586,0.0547,0.0512,0.0465,0.0412,0.0396,0.0346,0.0302,0.0269,0.0244,0.0205,0.0176,0.0147,0.0136,0.0112,0.00939,0.00804,0.00704,0.00606,0.00545,0.00443,0.00387,0.00361,0.00246,0.00242,0.00171,0.00133,0.00134,0.000982,0.00068,0.000906,0.000634,0.000574,0.000604,0.000453,0.000438,0.000317,0.000287,0.000136,0.000181,0.…
k=14	species=syncmer_closed_rotated_offset	s=2	t=8	open=N	rotate=Y	Cons80=0.0559	Cons90=0.256	c=9.35	depth=1.50	spacing=79,0.0313,0.0542,0.043,0.0381,0.218,0.0335,0.0371,0.054,0.0863,0.0613,0.0527,0.0476,0.0367,0.0267,0.0281,0.0254,0.0225,0.0177,0.0153,0.0128,0.01,0.00833,0.00719,0.00615,0.00477,0.00367,0.00326,0.0026,0.00204,0.00179,0.00145,0.00117,0.00103,0.000856,0.000749,0.000607,0.000428,0.000303,0.00025,0.000187,0.000161,0.000161,0.000143,9.81e-05,0.000125,4.46e-05,7.14e-05,6.24e-05,5.35e-05,6.24e-05…
k=14	species=syncmer_open_offset	s=2	t=9	open=Y	rotate=N	Cons80=0.0358	Cons90=0.18	c=16.27	depth=0.86	spacing=107,0,0,0,0.0372,0.0372,0.0338,0.0296,0.0279,0.0256,0.0583,0.0645,0.0599,0.0578,0.0534,0.0517,0.0477,0.0437,0.0398,0.0393,0.035,0.0309,0.0287,0.0265,0.0222,0.0194,0.0161,0.0155,0.0133,0.0112,0.00993,0.00824,0.008,0.00678,0.00599,0.00484,0.00465,0.0036,0.00303,0.00248,0.00225,0.00214,0.00164,0.00115,0.00121,0.00102,0.000884,0.00104,0.000683,0.00076,0.000636,0.000403,0.000357,0.00031,0.0002…
k=14	species=syncmer_open_rotated_offset	s=2	t=9	open=Y	rotate=Y	Cons80=0.0348	Cons90=0.175	c=16.79	depth=0.83	spacing=117,0,0,0,0.0238,0.0372,0.0322,0.0284,0.0274,0.0246,0.0554,0.0636,0.0589,0.0577,0.0542,0.0517,0.0481,0.0441,0.04,0.0402,0.0358,0.0323,0.0295,0.0274,0.0236,0.0201,0.0172,0.0169,0.0143,0.0123,0.011,0.00897,0.00876,0.00762,0.00676,0.00536,0.00509,0.00394,0.00338,0.00296,0.00251,0.00251,0.00199,0.00138,0.00138,0.00112,0.0011,0.0011,0.000737,0.000977,0.000785,0.000544,0.000448,0.000384,0.00044…
k=14	species=syncmer_closed_rotated_offset	s=2	t=9	open=N	rotate=Y	Cons80=0.0519	Cons90=0.242	c=9.68	depth=1.45	spacing=107,0.0305,0.0554,0.0459,0.235,0.0358,0.045,0.0356,0.0231,0.0412,0.0729,0.055,0.0471,0.0385,0.0255,0.0285,0.0253,0.0212,0.0203,0.0196,0.0154,0.0132,0.0109,0.00853,0.00779,0.00679,0.00533,0.00481,0.00423,0.00327,0.00275,0.00232,0.00214,0.0017,0.00149,0.00124,0.00108,0.000858,0.000757,0.000517,0.000508,0.000443,0.000397,0.000378,0.00024,0.000212,0.000203,0.000175,0.000148,0.000166,0.000157,…
k=14	species=syncmer_open_offset	s=2	t=10	open=Y	rotate=N	Cons80=0.0337	Cons90=0.166	c=17.23	depth=0.81	spacing=107,0,0,0.0395,0.0372,0.0348,0.0313,0.0259,0.0243,0.0223,0.0192,0.0522,0.0558,0.0536,0.0499,0.0479,0.0434,0.0405,0.0372,0.0368,0.0341,0.0322,0.0303,0.0289,0.0246,0.021,0.0191,0.0182,0.0159,0.0145,0.0127,0.011,0.0108,0.00905,0.00843,0.00672,0.00667,0.00537,0.00476,0.00398,0.00368,0.00353,0.00276,0.00214,0.00212,0.00173,0.00164,0.00159,0.00135,0.0012,0.00107,0.000854,0.000772,0.000674,0.000…
k=14	species=syncmer_open_rotated_offset	s=2	t=10	open=Y	rotate=Y	Cons80=0.0329	Cons90=0.162	c=17.81	depth=0.79	spacing=107,0,0,0.0244,0.0372,0.0323,0.0307,0.0254,0.024,0.0221,0.0189,0.05,0.0549,0.053,0.0504,0.0483,0.0438,0.0412,0.0376,0.0375,0.0349,0.0332,0.0316,0.0301,0.0258,0.0222,0.02,0.019,0.0167,0.0153,0.0136,0.0119,0.0116,0.0097,0.00907,0.00712,0.00734,0.00584,0.00516,0.0045,0.00408,0.00391,0.00306,0.0024,0.00245,0.00197,0.00185,0.0019,0.00167,0.00136,0.00112,0.000951,0.000866,0.000748,0.000968,0.00…
k=14	species=syncmer_closed_rotated_offset	s=2	t=10	open=N	rotate=Y	Cons80=0.049	Cons90=0.225	c=10.01	depth=1.40	spacing=107,0.0305,0.0607,0.254,0.0403,0.0485,0.0338,0.0283,0.0247,0.0191,0.0341,0.0675,0.0493,0.0392,0.0254,0.0282,0.0233,0.022,0.0193,0.019,0.0181,0.016,0.014,0.0109,0.009,0.00817,0.00726,0.00686,0.00544,0.00525,0.00431,0.00363,0.00316,0.0027,0.00238,0.00199,0.0018,0.00165,0.00125,0.00118,0.000888,0.000907,0.00063,0.000687,0.000535,0.000496,0.000468,0.000382,0.000286,0.000325,0.000267,0.000191,…
k=14	species=syncmer_open_offset	s=2	t=11	open=Y	rotate=N	Cons80=0.031	Cons90=0.154	c=18.39	depth=0.76	spacing=117,0,0.0369,0.0383,0.0341,0.0304,0.027,0.023,0.0218,0.0197,0.0174,0.0169,0.043,0.0497,0.0463,0.0451,0.0409,0.039,0.035,0.0348,0.0324,0.0304,0.0305,0.0297,0.0265,0.0235,0.0212,0.0207,0.0178,0.0168,0.0155,0.0133,0.0128,0.0115,0.0106,0.00928,0.0087,0.00731,0.00645,0.00586,0.00549,0.00482,0.00419,0.00344,0.00323,0.00303,0.00289,0.0027,0.00233,0.00188,0.00184,0.0014,0.00144,0.00123,0.00132,0.…
k=14	species=syncmer_open_rotated_offset	s=2	t=11	open=Y	rotate=Y	Cons80=0.0304	Cons90=0.15	c=18.93	depth=0.74	spacing=117,0,0.0264,0.0384,0.0329,0.0299,0.0267,0.0223,0.0213,0.0193,0.0174,0.0161,0.0406,0.0492,0.0467,0.0449,0.0406,0.0393,0.0353,0.0349,0.0328,0.0307,0.0309,0.0301,0.0272,0.0244,0.0214,0.0214,0.0185,0.0174,0.016,0.0141,0.0135,0.0121,0.0112,0.00977,0.00921,0.00783,0.00702,0.00621,0.00587,0.00533,0.00471,0.00384,0.00352,0.00329,0.00318,0.00301,0.00256,0.00213,0.00199,0.00153,0.00159,0.00132,0.0…
k=14	species=syncmer_closed_rotated_offset	s=2	t=11	open=N	rotate=Y	Cons80=0.0452	Cons90=0.208	c=10.35	depth=1.35	spacing=109,0.0365,0.283,0.0449,0.046,0.038,0.0324,0.0267,0.0237,0.0214,0.0156,0.0305,0.0601,0.0433,0.0254,0.0262,0.0242,0.0226,0.0189,0.0187,0.0171,0.0161,0.0154,0.0139,0.0112,0.00962,0.00833,0.00827,0.007,0.00607,0.00606,0.00519,0.00458,0.00381,0.00342,0.00296,0.00275,0.00233,0.00219,0.00192,0.00161,0.00135,0.00121,0.00114,0.00107,0.000869,0.00077,0.000642,0.000573,0.000523,0.000533,0.000375,0.…
k=14	species=syncmer_open_offset	s=2	t=12	open=Y	rotate=N	Cons80=0.0289	Cons90=0.143	c=18.12	depth=0.77	spacing=116,0.111,0.0322,0.0315,0.0271,0.0247,0.0222,0.0187,0.0179,0.0163,0.0143,0.0139,0.0115,0.0388,0.041,0.0386,0.0351,0.0337,0.0316,0.0299,0.0278,0.0275,0.0265,0.0255,0.0242,0.023,0.021,0.0201,0.0174,0.0172,0.0152,0.0143,0.0133,0.0123,0.0111,0.0103,0.00999,0.00852,0.00786,0.00702,0.00662,0.00634,0.00501,0.00496,0.00451,0.00384,0.00394,0.00311,0.00318,0.00294,0.00219,0.0023,0.00209,0.00169,0.0…
k=14	species=syncmer_open_rotated_offset	s=2	t=12	open=Y	rotate=Y	Cons80=0.0275	Cons90=0.138	c=20.17	depth=0.69	spacing=116,0.0366,0.0363,0.0285,0.0259,0.0242,0.0219,0.019,0.0186,0.0169,0.0148,0.0147,0.0123,0.0365,0.0437,0.0415,0.0389,0.0364,0.0338,0.0339,0.0311,0.0299,0.0295,0.0288,0.0264,0.0257,0.024,0.023,0.0197,0.0191,0.0175,0.0157,0.0152,0.014,0.0132,0.0117,0.0117,0.00985,0.00914,0.00846,0.0076,0.00706,0.00633,0.00562,0.00519,0.00437,0.00448,0.00369,0.00385,0.00327,0.00277,0.00275,0.00233,0.00202,0.00…
k=14	species=syncmer_closed_rotated_offset	s=2	t=12	open=N	rotate=Y	Cons80=0.0406	Cons90=0.189	c=10.71	depth=1.31	spacing=112,0.281,0.0523,0.0506,0.0421,0.0358,0.0309,0.0261,0.0225,0.0206,0.0176,0.0137,0.0247,0.0561,0.0253,0.0274,0.0241,0.0221,0.0197,0.018,0.0166,0.0154,0.0155,0.0134,0.0133,0.0118,0.0101,0.0091,0.00824,0.00751,0.00652,0.00628,0.00588,0.00492,0.00457,0.00404,0.00381,0.00335,0.00271,0.00297,0.00234,0.00216,0.00184,0.00168,0.00156,0.00157,0.00113,0.00102,0.00103,0.00102,0.000807,0.000735,0.0005…
k=14	species=syncmer_closed	s=3	open=N	rotate=N	Cons80=0.0751	Cons90=0.324	c=5.83	depth=2.40	spacing=11,0.185,0.112,0.0951,0.0753,0.0641,0.0525,0.0439,0.037,0.0323,0.028,0.275
k=14	species=syncmer_downsampled_closed	d=2	s=3	open=N	rotate=N	Cons80=0.0443	Cons90=0.206	c=11.65	depth=1.20	spacing=99,0.0924,0.0662,0.0564,0.0491,0.0427,0.0399,0.0359,0.0312,0.0277,0.0262,0.149,0.0413,0.034,0.0301,0.0263,0.0252,0.0221,0.0209,0.0188,0.0172,0.0161,0.0154,0.0122,0.0107,0.0095,0.00831,0.00758,0.00664,0.00622,0.00588,0.00518,0.00458,0.00387,0.00351,0.00297,0.00282,0.0026,0.00216,0.00226,0.00177,0.00177,0.00153,0.00138,0.00134,0.00116,0.00103,0.000855,0.000778,0.0007,0.000778,0.0006,0.00048…
k=14	species=syncmer_downsampled_closed	d=3	s=3	open=N	rotate=N	Cons80=0.0314	Cons90=0.152	c=17.49	depth=0.80	spacing=193,0.0621,0.0458,0.0397,0.0357,0.0339,0.0277,0.0264,0.0245,0.023,0.021,0.104,0.0366,0.0325,0.0307,0.0275,0.0263,0.026,0.0239,0.0232,0.0216,0.02,0.0194,0.0171,0.0171,0.0147,0.014,0.0132,0.0124,0.0116,0.0102,0.0102,0.00877,0.00934,0.00857,0.00817,0.00721,0.00704,0.00634,0.00649,0.00576,0.00509,0.00522,0.00452,0.0042,0.00429,0.0035,0.00349,0.00312,0.00292,0.00294,0.00279,0.00232,0.00204,0.0…
k=14	species=syncmer_downsampled_closed	d=4	s=3	open=N	rotate=N	Cons80=0.0247	Cons90=0.119	c=23.28	depth=0.60	spacing=232,0.046,0.0355,0.0301,0.0285,0.024,0.0253,0.0215,0.021,0.0183,0.0172,0.0797,0.0328,0.0288,0.0267,0.0252,0.0259,0.0236,0.0237,0.0216,0.0207,0.0199,0.0194,0.0179,0.0179,0.0179,0.0149,0.0142,0.0132,0.0132,0.0133,0.0126,0.0109,0.0114,0.0105,0.0105,0.00955,0.00908,0.00886,0.0083,0.00819,0.00755,0.00686,0.00693,0.00677,0.00619,0.00604,0.00604,0.00575,0.00548,0.00471,0.00444,0.00462,0.00408,0.…
k=14	species=syncmer_open	s=3	open=Y	rotate=N	Cons80=0.0469	Cons90=0.218	c=10.56	depth=1.33	spacing=53,0.155,0.0397,0.0635,0.0504,0.0464,0.0411,0.0365,0.0316,0.0297,0.0266,0.0251,0.0609,0.0496,0.0464,0.0406,0.035,0.0305,0.0266,0.0237,0.0214,0.0185,0.0172,0.0151,0.0121,0.0101,0.00848,0.00724,0.00569,0.00501,0.00404,0.00333,0.0023,0.00219,0.00165,0.00177,0.00112,0.000987,0.000846,0.000514,0.000342,0.000282,0.000232,0.000292,0.000141,0.000101,0.000121,2.01e-05,2.01e-05,4.03e-05,0,3.02e-05,…
k=14	species=syncmer_open_rotated	s=3	open=Y	rotate=Y	Cons80=0.0433	Cons90=0.203	c=11.89	depth=1.18	spacing=74,0.135,0.0315,0.0563,0.0452,0.0429,0.039,0.0354,0.0312,0.0292,0.0263,0.0257,0.0531,0.0478,0.0471,0.0421,0.0366,0.0326,0.0293,0.0264,0.0244,0.021,0.0196,0.0179,0.0148,0.013,0.0113,0.00998,0.00872,0.00703,0.00598,0.00533,0.00409,0.00386,0.0031,0.003,0.00204,0.002,0.00166,0.00137,0.00104,0.000839,0.000805,0.000782,0.000624,0.000465,0.000544,0.000227,0.000295,0.000295,0.000318,0.000147,0.00…
k=14	species=syncmer_closed_rotated	s=3	open=N	rotate=Y	Cons80=0.0614	Cons90=0.269	c=6.90	depth=2.03	spacing=51,0.248,0.0954,0.0874,0.0692,0.0559,0.0457,0.0392,0.0326,0.0278,0.0233,0.0267,0.0351,0.0499,0.0289,0.0258,0.0198,0.0162,0.0137,0.0116,0.00963,0.00801,0.00671,0.00562,0.00429,0.00318,0.00232,0.00201,0.00141,0.0011,0.000875,0.000723,0.000493,0.000427,0.000362,0.000329,0.000105,0.000138,0.000138,4.6e-05,3.95e-05,6.58e-05,3.29e-05,1.32e-05,2.63e-05,6.58e-06,1.32e-05,6.58e-06,0,0,0,6.58e-06
k=14	species=syncmer_open_offset	s=3	t=1	open=Y	rotate=N	Cons80=0.0472	Cons90=0.225	c=11.62	depth=1.20	spacing=53,0,0.0479,0.0721,0.0634,0.0575,0.0513,0.0461,0.0395,0.0364,0.0326,0.0711,0.0652,0.0592,0.0519,0.0452,0.0391,0.0334,0.0289,0.0255,0.0235,0.0199,0.0175,0.0144,0.0112,0.00918,0.00733,0.00657,0.00481,0.00428,0.00334,0.00264,0.00189,0.00175,0.00111,0.00119,0.000742,0.000587,0.000543,0.000399,0.000166,0.000122,0.000133,0.000144,0.000111,4.43e-05,4.43e-05,4.43e-05,0,3.32e-05,0,1.11e-05,1.11e-0…
k=14	species=syncmer_open_rotated_offset	s=3	t=1	open=Y	rotate=Y	Cons80=0.0432	Cons90=0.208	c=13.02	depth=1.08	spacing=85,0,0.032,0.0593,0.056,0.0528,0.0473,0.0436,0.0384,0.0355,0.0321,0.059,0.0612,0.0578,0.053,0.0466,0.0417,0.0361,0.0321,0.0283,0.0263,0.0228,0.0213,0.018,0.0148,0.0134,0.0107,0.00976,0.00749,0.00705,0.0057,0.00482,0.00381,0.00365,0.00286,0.00277,0.00195,0.00161,0.00163,0.00118,0.000795,0.000745,0.000658,0.000621,0.000646,0.000397,0.000397,0.000261,0.000174,0.000124,0.000112,0.000137,9.93e…
k=14	species=syncmer_closed_rotated_offset	s=3	t=1	open=N	rotate=Y	Cons80=0.0631	Cons90=0.278	c=7.26	depth=1.93	spacing=53,0.0896,0.179,0.104,0.0796,0.0643,0.0521,0.0439,0.0362,0.0301,0.0325,0.0401,0.0578,0.0377,0.0294,0.0237,0.0195,0.0156,0.0132,0.0105,0.0091,0.00745,0.00593,0.00445,0.00342,0.00238,0.00193,0.00157,0.00107,0.000831,0.000741,0.000478,0.000305,0.000353,0.000235,0.000173,0.000138,7.62e-05,0.000111,3.46e-05,3.46e-05,2.08e-05,6.92e-06,2.77e-05,0,0,0,0,0,6.92e-06,0,0,0,6.92e-06
k=14	species=syncmer_open_offset	s=3	t=2	open=Y	rotate=N	Cons80=0.0487	Cons90=0.235	c=11.39	depth=1.23	spacing=53,0,0,0.073,0.0674,0.0643,0.0571,0.0512,0.0434,0.0398,0.0788,0.0721,0.0688,0.0599,0.0517,0.0442,0.0391,0.0333,0.028,0.0245,0.0213,0.0164,0.014,0.0111,0.00853,0.00735,0.00581,0.00447,0.00312,0.00301,0.00221,0.00151,0.0011,0.000978,0.000652,0.000543,0.000369,0.000304,0.000261,0.000217,5.43e-05,6.52e-05,2.17e-05,5.43e-05,7.61e-05,1.09e-05,0,1.09e-05,0,0,0,0,1.09e-05,1.09e-05
k=14	species=syncmer_open_rotated_offset	s=3	t=2	open=Y	rotate=Y	Cons80=0.043	Cons90=0.212	c=13.10	depth=1.07	spacing=74,0,0,0.0515,0.054,0.0548,0.0507,0.0466,0.0397,0.0382,0.063,0.0672,0.0643,0.0578,0.053,0.0465,0.0423,0.0361,0.0321,0.0292,0.0261,0.0211,0.0194,0.0165,0.0133,0.0119,0.0104,0.0086,0.00667,0.00661,0.00526,0.00425,0.00337,0.00319,0.00257,0.0021,0.00199,0.00149,0.00116,0.00101,0.0008,0.00085,0.000625,0.0006,0.00065,0.00045,0.000325,0.000325,0.0003,6.25e-05,0.0001,0.000125,0.000125,0.000137,6.…
k=14	species=syncmer_closed_rotated_offset	s=3	t=2	open=N	rotate=Y	Cons80=0.0648	Cons90=0.287	c=7.29	depth=1.92	spacing=45,0.0741,0.0851,0.172,0.0906,0.0728,0.0583,0.0475,0.0381,0.0402,0.0466,0.0646,0.0429,0.0364,0.0267,0.0215,0.0177,0.0145,0.0113,0.00928,0.00777,0.00554,0.00425,0.0032,0.00227,0.00176,0.00131,0.00101,0.000653,0.000688,0.000368,0.000236,0.000174,0.000208,0.000125,6.95e-05,6.25e-05,2.78e-05,2.78e-05,1.39e-05,1.39e-05,6.95e-06,6.95e-06,0,6.95e-06,6.95e-06
k=14	species=syncmer_open_offset	s=3	t=3	open=Y	rotate=N	Cons80=0.0498	Cons90=0.238	c=11.61	depth=1.21	spacing=47,0,0,0,0.0614,0.0649,0.06,0.0595,0.0507,0.0912,0.0837,0.0791,0.072,0.0638,0.0549,0.0473,0.0404,0.0348,0.0281,0.0228,0.0197,0.0146,0.0117,0.00966,0.00677,0.00592,0.00423,0.00328,0.00238,0.002,0.00154,0.00093,0.000731,0.000487,0.000365,0.000332,0.000177,0.000221,0.000111,7.75e-05,1.11e-05,3.32e-05,1.11e-05,2.21e-05,3.32e-05,1.11e-05,0,1.11e-05
k=14	species=syncmer_open_rotated_offset	s=3	t=3	open=Y	rotate=Y	Cons80=0.0438	Cons90=0.213	c=13.25	depth=1.06	spacing=77,0,0,0,0.0448,0.0537,0.0519,0.0514,0.0445,0.0733,0.0755,0.0716,0.067,0.0611,0.0551,0.049,0.0432,0.0381,0.033,0.0284,0.026,0.0203,0.0181,0.0153,0.0124,0.011,0.00874,0.00816,0.00612,0.00522,0.0047,0.00368,0.00286,0.00273,0.00203,0.00188,0.00135,0.00142,0.00102,0.000922,0.000644,0.000556,0.000455,0.000543,0.000417,0.000278,0.000329,0.000227,0.000215,0.000114,0.000164,7.58e-05,8.84e-05,6.32…
k=14	species=syncmer_closed_rotated_offset	s=3	t=3	open=N	rotate=Y	Cons80=0.0658	Cons90=0.291	c=7.33	depth=1.91	spacing=41,0.0836,0.0723,0.072,0.149,0.0809,0.0652,0.0555,0.0517,0.0562,0.0736,0.0499,0.042,0.034,0.0249,0.021,0.0171,0.0129,0.00981,0.00722,0.00617,0.00419,0.00295,0.00222,0.00164,0.00127,0.000909,0.000657,0.000343,0.000399,0.000189,0.000147,0.000168,0.000105,4.2e-05,6.29e-05,4.89e-05,3.5e-05,1.4e-05,1.4e-05,1.4e-05,6.99e-06
k=14	species=syncmer_open_offset	s=3	t=4	open=Y	rotate=N	Cons80=0.0505	Cons90=0.241	c=11.74	depth=1.19	spacing=48,0,0,0,0,0.0609,0.0604,0.0577,0.101,0.0969,0.0906,0.0828,0.0764,0.0669,0.0579,0.0511,0.0415,0.0339,0.0271,0.0222,0.0177,0.0136,0.0106,0.00815,0.00605,0.00453,0.0032,0.00251,0.00175,0.00139,0.00113,0.000605,0.000414,0.000269,0.000157,0.000202,0.000168,0.000112,5.6e-05,1.12e-05,2.24e-05,4.48e-05,1.12e-05,1.12e-05,1.12e-05,0,0,0,1.12e-05
k=14	species=syncmer_open_rotated_offset	s=3	t=4	open=Y	rotate=Y	Cons80=0.0446	Cons90=0.215	c=13.44	depth=1.04	spacing=68,0,0,0,0,0.045,0.0494,0.0498,0.0773,0.0845,0.0806,0.0748,0.0691,0.0638,0.0584,0.0517,0.0449,0.0385,0.033,0.0284,0.024,0.0202,0.0174,0.0142,0.0118,0.0101,0.00861,0.00716,0.00579,0.00492,0.00454,0.00384,0.00304,0.00249,0.00181,0.00188,0.00141,0.00111,0.000961,0.000935,0.000705,0.000487,0.000628,0.000436,0.000397,0.00032,0.000269,0.000179,0.000218,0.000167,8.97e-05,0.000128,6.41e-05,6.41e-…
k=14	species=syncmer_closed_rotated_offset	s=3	t=4	open=N	rotate=Y	Cons80=0.0668	Cons90=0.295	c=7.39	depth=1.89	spacing=41,0.0812,0.0804,0.0611,0.0593,0.134,0.0706,0.0679,0.0708,0.0882,0.0601,0.05,0.0401,0.0335,0.0245,0.0205,0.0158,0.0109,0.0082,0.00637,0.00478,0.00344,0.00227,0.00179,0.00121,0.000951,0.000662,0.000479,0.00031,0.000218,0.000148,0.000106,8.46e-05,7.05e-06,5.64e-05,4.23e-05,3.52e-05,2.11e-05,7.05e-06,0,7.05e-06,7.05e-06
k=14	species=syncmer_open_offset	s=3	t=5	open=Y	rotate=N	Cons80=0.0502	Cons90=0.24	c=11.97	depth=1.17	spacing=46,0,0,0,0,0,0.0554,0.104,0.0993,0.0973,0.0919,0.087,0.0819,0.0719,0.0607,0.0517,0.0431,0.034,0.0283,0.0224,0.0174,0.0135,0.0109,0.00781,0.00614,0.00419,0.00288,0.00229,0.00177,0.00127,0.000982,0.000696,0.000434,0.000297,0.000137,0.000171,0.000103,2.28e-05,3.43e-05,3.43e-05,0,0,1.14e-05,0,2.28e-05,0,1.14e-05
k=14	species=syncmer_open_rotated_offset	s=3	t=5	open=Y	rotate=Y	Cons80=0.0439	Cons90=0.213	c=13.68	depth=1.02	spacing=77,0,0,0,0,0,0.0404,0.0788,0.0852,0.0847,0.0804,0.0773,0.0733,0.0663,0.0605,0.0527,0.0462,0.0386,0.0338,0.0286,0.0242,0.0201,0.0185,0.0143,0.0121,0.0104,0.00844,0.00722,0.00599,0.00513,0.00444,0.00367,0.00313,0.00252,0.00228,0.00188,0.00155,0.00115,0.000913,0.0009,0.000587,0.000509,0.000496,0.000391,0.000365,0.000326,0.000222,0.000261,0.00017,0.00017,0.000104,0.00013,7.83e-05,9.13e-05,7.8…
k=14	species=syncmer_closed_rotated_offset	s=3	t=5	open=N	rotate=Y	Cons80=0.0667	Cons90=0.296	c=7.46	depth=1.88	spacing=47,0.082,0.0782,0.0687,0.0488,0.0491,0.13,0.0851,0.0994,0.0725,0.0623,0.0517,0.0413,0.0332,0.0248,0.0193,0.0147,0.0102,0.00776,0.00581,0.00441,0.0031,0.00218,0.0016,0.00129,0.000762,0.000577,0.00042,0.000256,0.000178,0.000157,8.54e-05,8.54e-05,5.69e-05,2.85e-05,1.42e-05,2.14e-05,1.42e-05,0,7.12e-06,0,0,0,0,0,0,0,7.12e-06
k=14	species=syncmer_open_offset	s=3	t=6	open=Y	rotate=N	Cons80=0.0489	Cons90=0.238	c=12.18	depth=1.15	spacing=44,0,0,0,0,0,0.0504,0.0983,0.0999,0.0958,0.091,0.0856,0.0809,0.0719,0.0616,0.0523,0.0438,0.0345,0.0295,0.0241,0.0187,0.0148,0.0121,0.0085,0.00682,0.00509,0.00348,0.00282,0.00222,0.00166,0.00127,0.000871,0.000604,0.00043,0.00036,0.000139,0.000151,0.000105,2.32e-05,6.97e-05,1.16e-05,0,0,2.32e-05,2.32e-05
k=14	species=syncmer_open_rotated_offset	s=3	t=6	open=Y	rotate=Y	Cons80=0.0428	Cons90=0.212	c=13.93	depth=1.01	spacing=86,0,0,0,0,0,0.0329,0.0789,0.0837,0.0836,0.0795,0.0753,0.0724,0.0673,0.0602,0.0531,0.046,0.0387,0.0346,0.0299,0.0257,0.0214,0.019,0.0152,0.0133,0.011,0.00834,0.008,0.00628,0.00534,0.00473,0.00433,0.00341,0.0031,0.00258,0.00186,0.00166,0.00129,0.00117,0.00104,0.00093,0.000584,0.000545,0.000518,0.000438,0.000465,0.000306,0.000292,0.000239,0.000186,0.000159,0.000173,0.000106,0.000106,3.99e-0…
k=14	species=syncmer_closed_rotated_offset	s=3	t=6	open=N	rotate=Y	Cons80=0.0659	Cons90=0.295	c=7.54	depth=1.86	spacing=41,0.0812,0.079,0.0663,0.055,0.0521,0.0653,0.158,0.085,0.0712,0.0608,0.0501,0.0415,0.0348,0.0245,0.0189,0.0143,0.0107,0.00829,0.00626,0.00471,0.00339,0.00239,0.00178,0.00143,0.000855,0.000575,0.000388,0.000438,0.000273,0.00018,0.00018,0.000108,9.34e-05,7.91e-05,7.19e-05,2.87e-05,1.44e-05,1.44e-05,7.19e-06,7.19e-06,7.19e-06
k=14	species=syncmer_open_offset	s=3	t=7	open=Y	rotate=N	Cons80=0.0474	Cons90=0.231	c=12.36	depth=1.13	spacing=60,0,0,0,0,0.0554,0.0495,0.0479,0.0939,0.0952,0.0873,0.0802,0.0753,0.0671,0.0597,0.0517,0.0441,0.0365,0.0311,0.0264,0.0215,0.0167,0.0138,0.0108,0.00821,0.00693,0.00477,0.00397,0.00297,0.00242,0.00181,0.00126,0.000978,0.000683,0.00053,0.000377,0.00033,0.00013,0.000153,0.000259,3.54e-05,5.89e-05,2.36e-05,5.89e-05,2.36e-05,0,2.36e-05,1.18e-05,1.18e-05,0,1.18e-05,0,0,0,0,0,0,1.18e-05,0,0,1.18…
k=14	species=syncmer_open_rotated_offset	s=3	t=7	open=Y	rotate=Y	Cons80=0.0417	Cons90=0.207	c=14.14	depth=0.99	spacing=76,0,0,0,0,0.0348,0.0413,0.0394,0.0761,0.0813,0.0776,0.072,0.0693,0.0632,0.0583,0.0526,0.0465,0.0407,0.0362,0.0314,0.0269,0.022,0.02,0.0171,0.0143,0.0125,0.00974,0.00899,0.00694,0.00605,0.00546,0.00445,0.0039,0.00321,0.00249,0.00244,0.00209,0.00143,0.0012,0.00128,0.00109,0.000782,0.000863,0.000661,0.000485,0.000405,0.000283,0.000432,0.000283,0.000148,0.000256,0.000175,0.000162,0.000175,5.…
k=14	species=syncmer_closed_rotated_offset	s=3	t=7	open=N	rotate=Y	Cons80=0.0652	Cons90=0.291	c=7.60	depth=1.84	spacing=44,0.0817,0.0784,0.0658,0.0659,0.0718,0.0867,0.0627,0.124,0.0709,0.0587,0.0477,0.0399,0.0334,0.026,0.0208,0.0156,0.0119,0.0093,0.00727,0.00548,0.00399,0.00327,0.00227,0.00164,0.00133,0.00084,0.000783,0.000543,0.000341,0.000246,0.000145,0.000109,5.07e-05,7.97e-05,0.000101,0.000101,2.17e-05,0,2.9e-05,1.45e-05,7.25e-06,7.25e-06,1.45e-05,1.45e-05
k=14	species=syncmer_open_offset	s=3	t=8	open=Y	rotate=N	Cons80=0.0465	Cons90=0.224	c=12.55	depth=1.12	spacing=60,0,0,0,0.056,0.0541,0.0511,0.0466,0.043,0.0854,0.0822,0.0744,0.0712,0.0625,0.0555,0.0496,0.0429,0.0385,0.0332,0.0286,0.0237,0.0191,0.0163,0.0132,0.0109,0.00889,0.00667,0.00517,0.00438,0.00375,0.00303,0.00235,0.00183,0.00133,0.00102,0.000814,0.000718,0.000443,0.000335,0.000323,0.000192,0.000108,0.000144,9.58e-05,9.58e-05,3.59e-05,3.59e-05,2.39e-05,5.99e-05,1.2e-05,2.39e-05,1.2e-05,2.39e-…
k=14	species=syncmer_open_rotated_offset	s=3	t=8	open=Y	rotate=Y	Cons80=0.041	Cons90=0.201	c=14.35	depth=0.98	spacing=84,0,0,0,0.0353,0.0441,0.0427,0.0391,0.0368,0.0714,0.0729,0.0684,0.0659,0.0598,0.0554,0.0499,0.0447,0.041,0.0365,0.0329,0.0288,0.0242,0.0213,0.0188,0.0165,0.0143,0.0116,0.00994,0.00789,0.00742,0.00635,0.00567,0.00449,0.00378,0.00333,0.00304,0.00229,0.00172,0.00178,0.00142,0.00129,0.00112,0.000821,0.000767,0.00063,0.000479,0.000411,0.000301,0.000424,0.000301,0.000301,0.000192,0.000205,0.00…
k=14	species=syncmer_closed_rotated_offset	s=3	t=8	open=N	rotate=Y	Cons80=0.0643	Cons90=0.285	c=7.66	depth=1.83	spacing=48,0.082,0.0778,0.0781,0.0806,0.101,0.0687,0.0529,0.0481,0.105,0.0576,0.0469,0.0396,0.0329,0.0253,0.022,0.0178,0.0142,0.0106,0.00874,0.00671,0.00522,0.00401,0.00324,0.00242,0.00188,0.00142,0.00114,0.000811,0.000628,0.000489,0.000336,0.000256,0.000219,0.000131,7.3e-05,7.3e-05,5.11e-05,2.19e-05,2.92e-05,3.65e-05,0,0,7.3e-06,7.3e-06,1.46e-05,0,0,7.3e-06
k=14	species=syncmer_open_offset	s=3	t=9	open=Y	rotate=N	Cons80=0.0453	Cons90=0.213	c=12.79	depth=1.09	spacing=60,0,0,0.058,0.0546,0.0557,0.0468,0.0405,0.0368,0.0332,0.0741,0.0705,0.0676,0.0592,0.0532,0.0472,0.0415,0.037,0.0338,0.0312,0.0265,0.0224,0.0193,0.0157,0.0135,0.0112,0.0092,0.00749,0.00643,0.00558,0.0044,0.00351,0.00253,0.00216,0.00196,0.00142,0.00142,0.000805,0.000939,0.000537,0.000561,0.000305,0.000305,0.000293,0.000159,0.00022,7.32e-05,7.32e-05,0.00011,3.66e-05,4.88e-05,1.22e-05,4.88e-…
k=14	species=syncmer_open_rotated_offset	s=3	t=9	open=Y	rotate=Y	Cons80=0.0405	Cons90=0.192	c=14.59	depth=0.96	spacing=85,0,0,0.0368,0.0438,0.0462,0.0403,0.0357,0.0342,0.0302,0.0628,0.064,0.0634,0.057,0.0537,0.0471,0.0427,0.0396,0.0365,0.0343,0.0306,0.0259,0.0237,0.0201,0.0179,0.0159,0.0135,0.0116,0.0105,0.00913,0.00778,0.00685,0.00527,0.00462,0.00447,0.0033,0.00313,0.00242,0.00231,0.00191,0.00177,0.0012,0.00096,0.00114,0.000765,0.000807,0.000557,0.000585,0.000529,0.000278,0.000348,0.000348,0.000334,0.000…
k=14	species=syncmer_closed_rotated_offset	s=3	t=9	open=N	rotate=Y	Cons80=0.0631	Cons90=0.277	c=7.73	depth=1.81	spacing=52,0.0804,0.0921,0.0947,0.113,0.0765,0.0622,0.0498,0.0373,0.0329,0.0928,0.0484,0.0402,0.034,0.0263,0.022,0.0183,0.015,0.0132,0.011,0.00873,0.00689,0.00518,0.00413,0.00357,0.00266,0.00219,0.00155,0.00143,0.00112,0.000833,0.000435,0.000391,0.000413,0.000214,0.000184,0.000147,0.000125,9.58e-05,2.95e-05,4.42e-05,2.95e-05,2.95e-05,1.47e-05,1.47e-05,7.37e-06,1.47e-05,0,7.37e-06,0,7.37e-06,7.37e…
k=14	species=syncmer_open_offset	s=3	t=10	open=Y	rotate=N	Cons80=0.0439	Cons90=0.205	c=12.67	depth=1.10	spacing=72,0,0.0909,0.0551,0.0503,0.0466,0.039,0.0336,0.0314,0.0284,0.0263,0.063,0.0641,0.0547,0.0492,0.044,0.039,0.0353,0.0318,0.0298,0.0267,0.0236,0.0214,0.0178,0.0149,0.0131,0.011,0.00893,0.00847,0.00729,0.0059,0.00493,0.00378,0.00307,0.00307,0.00237,0.00238,0.00153,0.00146,0.000967,0.00105,0.000665,0.00052,0.000689,0.000447,0.000326,0.00023,0.000193,0.00023,0.000133,0.000121,8.46e-05,9.67e-05…
k=14	species=syncmer_open_rotated_offset	s=3	t=10	open=Y	rotate=Y	Cons80=0.0387	Cons90=0.183	c=14.89	depth=0.94	spacing=88,0,0.0588,0.0437,0.0426,0.0403,0.0355,0.0306,0.0296,0.0271,0.0241,0.0528,0.057,0.0522,0.0495,0.044,0.0405,0.0377,0.0339,0.0325,0.0299,0.0265,0.0253,0.0222,0.0191,0.0173,0.0151,0.0133,0.0121,0.0114,0.0102,0.00846,0.00673,0.00599,0.00585,0.00501,0.00476,0.00332,0.00332,0.00257,0.0028,0.00206,0.00169,0.00162,0.00165,0.00131,0.00109,0.000795,0.000866,0.000809,0.000639,0.000341,0.000497,0.00…
k=14	species=syncmer_closed_rotated_offset	s=3	t=10	open=N	rotate=Y	Cons80=0.0611	Cons90=0.266	c=7.81	depth=1.79	spacing=60,0.0934,0.119,0.127,0.0828,0.0667,0.0527,0.0424,0.0359,0.0263,0.0254,0.0816,0.0419,0.0348,0.0272,0.0234,0.0192,0.0167,0.0145,0.0121,0.01,0.0097,0.00708,0.00541,0.0045,0.0038,0.00301,0.00265,0.00208,0.00168,0.00144,0.00101,0.000797,0.000752,0.000566,0.00041,0.000402,0.000328,0.000253,0.000164,0.000149,0.000112,0.000104,8.94e-05,3.72e-05,3.72e-05,3.72e-05,3.72e-05,1.49e-05,7.45e-06,0,1.49…
k=14	species=syncmer_open_offset	s=3	t=11	open=Y	rotate=N	Cons80=0.0409	Cons90=0.194	c=13.01	depth=1.08	spacing=73,0.0587,0.0835,0.0494,0.0439,0.0415,0.0344,0.0305,0.0285,0.0258,0.0239,0.02,0.0577,0.055,0.0478,0.043,0.038,0.0344,0.0316,0.0297,0.0264,0.0234,0.0228,0.0202,0.0177,0.0159,0.0135,0.0112,0.0105,0.00929,0.00759,0.00655,0.00553,0.00439,0.00454,0.00376,0.0034,0.00249,0.00241,0.00158,0.00177,0.0013,0.00109,0.00107,0.000806,0.000583,0.000533,0.000434,0.000372,0.000298,0.000198,0.000198,0.00019…
k=14	species=syncmer_open_rotated_offset	s=3	t=11	open=Y	rotate=Y	Cons80=0.0364	Cons90=0.174	c=15.15	depth=0.92	spacing=98,0.0359,0.0727,0.0419,0.0385,0.0362,0.0314,0.0269,0.0267,0.0242,0.0229,0.0187,0.0438,0.0516,0.0485,0.0434,0.039,0.0358,0.0329,0.032,0.029,0.0261,0.0254,0.0234,0.021,0.0195,0.0171,0.0149,0.0143,0.0127,0.011,0.00981,0.00867,0.00702,0.00721,0.00618,0.00574,0.00452,0.00431,0.0034,0.0036,0.0028,0.00246,0.00231,0.00198,0.0016,0.00145,0.00111,0.00113,0.000882,0.000838,0.000621,0.000737,0.00062…
k=14	species=syncmer_closed_rotated_offset	s=3	t=11	open=N	rotate=Y	Cons80=0.0585	Cons90=0.258	c=7.88	depth=1.78	spacing=59,0.113,0.164,0.095,0.0739,0.0598,0.0474,0.0391,0.0337,0.0286,0.0218,0.02,0.0764,0.0394,0.0279,0.0248,0.0204,0.0168,0.0152,0.0131,0.0109,0.0095,0.00897,0.00789,0.00536,0.00459,0.00402,0.00322,0.00283,0.0022,0.00175,0.00141,0.00122,0.00102,0.000729,0.000669,0.000556,0.000481,0.000443,0.000263,0.000233,0.000195,0.000165,0.000158,8.27e-05,6.76e-05,6.01e-05,5.26e-05,5.26e-05,3.01e-05,1.5e-05…
k=14	species=syncmer_closed	s=4	open=N	rotate=N	Cons80=0.0792	Cons90=0.338	c=5.45	depth=2.57	spacing=10,0.176,0.128,0.098,0.0794,0.0643,0.0538,0.0452,0.0375,0.0312,0.286
k=14	species=syncmer_downsampled_closed	d=2	s=4	open=N	rotate=N	Cons80=0.0472	Cons90=0.218	c=10.92	depth=1.28	spacing=112,0.0879,0.0708,0.0594,0.0524,0.0448,0.0394,0.0371,0.0323,0.0283,0.156,0.0409,0.0367,0.0315,0.0298,0.0264,0.0255,0.0226,0.0199,0.0179,0.0167,0.0138,0.0121,0.0106,0.0097,0.00893,0.0077,0.00631,0.00617,0.00535,0.00535,0.00429,0.00364,0.00345,0.00299,0.00269,0.00219,0.00223,0.00173,0.00161,0.00153,0.00136,0.00121,0.000958,0.000802,0.00077,0.000718,0.000437,0.000583,0.000573,0.000531,0.0003…
k=14	species=syncmer_downsampled_closed	d=3	s=4	open=N	rotate=N	Cons80=0.0334	Cons90=0.161	c=16.34	depth=0.86	spacing=146,0.058,0.0494,0.0425,0.0379,0.0347,0.0306,0.0283,0.0255,0.0234,0.107,0.0389,0.0335,0.0333,0.03,0.0283,0.0267,0.0249,0.0234,0.0233,0.022,0.0186,0.0186,0.0161,0.0165,0.0151,0.0129,0.0116,0.0118,0.0112,0.00996,0.0101,0.00845,0.00785,0.0079,0.00711,0.0063,0.00597,0.00563,0.00531,0.00489,0.00421,0.00446,0.00391,0.00355,0.00333,0.00276,0.00304,0.00293,0.00256,0.00235,0.00212,0.00218,0.00207,…
k=14	species=syncmer_downsampled_closed	d=4	s=4	open=N	rotate=N	Cons80=0.0262	Cons90=0.126	c=21.90	depth=0.64	spacing=248,0.0431,0.0366,0.0327,0.0297,0.0271,0.0242,0.0227,0.0213,0.0188,0.0837,0.0336,0.0303,0.0281,0.0274,0.0256,0.0258,0.0236,0.0221,0.0225,0.0219,0.0202,0.0196,0.0177,0.0158,0.0161,0.016,0.0141,0.0154,0.0122,0.0119,0.012,0.0111,0.0108,0.0101,0.00906,0.00956,0.00896,0.00833,0.00754,0.00846,0.00683,0.00645,0.00608,0.00635,0.00631,0.0056,0.00512,0.00447,0.00484,0.00482,0.00443,0.00411,0.00393,…
k=14	species=syncmer_open	s=4	open=Y	rotate=N	Cons80=0.0476	Cons90=0.224	c=10.58	depth=1.32	spacing=59,0.103,0.0661,0.0627,0.0531,0.0465,0.041,0.0374,0.0322,0.0291,0.0255,0.0685,0.0588,0.0516,0.0443,0.0387,0.0341,0.03,0.0266,0.0233,0.0209,0.0194,0.0157,0.0129,0.0104,0.00916,0.00715,0.00602,0.00544,0.00402,0.00353,0.00269,0.00213,0.00169,0.00148,0.00109,0.000989,0.000817,0.000444,0.000333,0.000343,0.000293,0.000222,0.000161,0.000121,6.05e-05,6.05e-05,3.03e-05,6.05e-05,4.04e-05,1.01e-05,0…
k=14	species=syncmer_open_rotated	s=4	open=Y	rotate=Y	Cons80=0.0395	Cons90=0.191	c=13.42	depth=1.04	spacing=108,0.0661,0.0464,0.0506,0.0437,0.0401,0.037,0.0346,0.0307,0.0277,0.0247,0.0506,0.0537,0.0491,0.0458,0.0408,0.0373,0.0334,0.0312,0.0285,0.0262,0.0243,0.0219,0.0192,0.0167,0.0152,0.0129,0.0113,0.0108,0.0084,0.00806,0.0068,0.00609,0.00507,0.00485,0.00376,0.00361,0.00292,0.00257,0.00212,0.00214,0.00179,0.00128,0.00129,0.00118,0.000985,0.00073,0.000755,0.000602,0.000627,0.000448,0.000397,0.00…
k=14	species=syncmer_closed_rotated	s=4	open=N	rotate=Y	Cons80=0.0608	Cons90=0.269	c=6.97	depth=2.01	spacing=57,0.241,0.0952,0.0849,0.0684,0.0572,0.0481,0.0405,0.0346,0.0288,0.024,0.0464,0.0369,0.035,0.0266,0.0228,0.0188,0.0151,0.0133,0.0112,0.00942,0.00805,0.00674,0.00561,0.00434,0.00372,0.00274,0.00225,0.00193,0.00138,0.00114,0.000837,0.00079,0.000551,0.000492,0.000319,0.000252,0.000173,0.000186,0.000106,9.3e-05,9.3e-05,5.98e-05,9.3e-05,3.99e-05,2.66e-05,6.64e-06,6.64e-06,0,6.64e-06,6.64e-06,1…
k=14	species=syncmer_open_offset	s=4	t=1	open=Y	rotate=N	Cons80=0.0496	Cons90=0.234	c=10.84	depth=1.29	spacing=52,0,0.0734,0.0747,0.0631,0.0545,0.048,0.0437,0.037,0.0336,0.0775,0.0719,0.0623,0.0535,0.047,0.04,0.0358,0.0307,0.0271,0.0239,0.0194,0.0168,0.0132,0.0107,0.0087,0.00691,0.00568,0.00458,0.0039,0.00258,0.00224,0.00162,0.00136,0.00113,0.000868,0.000661,0.000486,0.000475,0.000269,0.000217,0.000186,0.000103,0.000155,6.2e-05,5.17e-05,2.07e-05,1.03e-05,0,1.03e-05,1.03e-05,0,0,1.03e-05
k=14	species=syncmer_open_rotated_offset	s=4	t=1	open=Y	rotate=Y	Cons80=0.0405	Cons90=0.196	c=13.71	depth=1.02	spacing=83,0,0.0412,0.0532,0.0486,0.0455,0.0409,0.038,0.0337,0.0311,0.0581,0.0602,0.0576,0.0537,0.0478,0.0427,0.0391,0.0361,0.0321,0.0298,0.0259,0.0236,0.0207,0.0177,0.0151,0.0135,0.0118,0.0106,0.00922,0.00748,0.0076,0.00598,0.0057,0.00489,0.00418,0.00377,0.00299,0.00222,0.00204,0.00207,0.00165,0.0017,0.0012,0.00107,0.000928,0.000941,0.000915,0.00068,0.000562,0.000392,0.000641,0.000458,0.00034,0.…
k=14	species=syncmer_closed_rotated_offset	s=4	t=1	open=N	rotate=Y	Cons80=0.0637	Cons90=0.281	c=7.04	depth=1.99	spacing=55,0.0822,0.205,0.1,0.0762,0.0628,0.0522,0.0448,0.0358,0.0306,0.0525,0.0469,0.0409,0.0311,0.0256,0.0208,0.017,0.0144,0.0125,0.00987,0.00789,0.00649,0.00507,0.00422,0.00308,0.00258,0.00184,0.00163,0.00122,0.000893,0.000813,0.000578,0.000537,0.000289,0.000282,0.000208,0.000161,0.000134,6.04e-05,4.03e-05,8.06e-05,6.04e-05,2.69e-05,2.01e-05,1.34e-05,1.34e-05,6.72e-06,2.01e-05,0,6.72e-06,1.34e…
k=14	species=syncmer_open_offset	s=4	t=2	open=Y	rotate=N	Cons80=0.0523	Cons90=0.244	c=10.84	depth=1.29	spacing=43,0,0,0.0741,0.0688,0.0636,0.0556,0.0508,0.0424,0.0877,0.0811,0.0754,0.0651,0.0552,0.0474,0.0407,0.0362,0.0312,0.0254,0.021,0.0166,0.0138,0.0108,0.00869,0.00643,0.00568,0.00377,0.003,0.00254,0.00163,0.0013,0.00103,0.000745,0.000579,0.000486,0.000341,0.0003,0.000259,0.000124,8.27e-05,3.1e-05,2.07e-05,7.24e-05,3.1e-05
k=14	species=syncmer_open_rotated_offset	s=4	t=2	open=Y	rotate=Y	Cons80=0.0422	Cons90=0.204	c=13.69	depth=1.02	spacing=82,0,0,0.0439,0.0487,0.0476,0.045,0.0422,0.0368,0.0638,0.069,0.065,0.0607,0.0539,0.0488,0.0438,0.0408,0.036,0.0324,0.0285,0.0247,0.0217,0.0195,0.0165,0.0144,0.0133,0.0102,0.00977,0.00811,0.00718,0.00674,0.0055,0.00516,0.00396,0.00375,0.00338,0.00282,0.00238,0.00197,0.0017,0.00159,0.00114,0.00129,0.000862,0.000849,0.000653,0.000522,0.000444,0.000522,0.000405,0.000248,0.000274,0.000222,0.00…
k=14	species=syncmer_closed_rotated_offset	s=4	t=2	open=N	rotate=Y	Cons80=0.0666	Cons90=0.293	c=7.04	depth=1.99	spacing=52,0.0816,0.0806,0.188,0.0879,0.0707,0.0573,0.0476,0.0383,0.0603,0.0525,0.0497,0.0364,0.03,0.0236,0.0188,0.016,0.013,0.0106,0.0084,0.00634,0.00488,0.00409,0.00295,0.0022,0.00197,0.00151,0.00109,0.000799,0.000537,0.00051,0.000423,0.000248,0.000228,0.000114,0.000107,0.000121,4.7e-05,6.04e-05,3.36e-05,3.36e-05,2.01e-05,1.34e-05,2.68e-05,1.34e-05,0,0,0,6.71e-06,6.71e-06,0,6.71e-06,6.71e-06
k=14	species=syncmer_open_offset	s=4	t=3	open=Y	rotate=N	Cons80=0.0527	Cons90=0.251	c=10.91	depth=1.28	spacing=43,0,0,0,0.0671,0.0637,0.0595,0.0586,0.102,0.094,0.0877,0.0798,0.0694,0.0585,0.0507,0.0434,0.0356,0.0294,0.0224,0.0182,0.0147,0.0114,0.00843,0.00677,0.005,0.00375,0.00249,0.00173,0.00161,0.000936,0.000884,0.000541,0.000427,0.000229,0.000218,0.000166,0.000114,0.000125,4.16e-05,2.08e-05,3.12e-05,0,1.04e-05,2.08e-05
k=14	species=syncmer_open_rotated_offset	s=4	t=3	open=Y	rotate=Y	Cons80=0.0427	Cons90=0.207	c=13.78	depth=1.02	spacing=95,0,0,0,0.04,0.0457,0.0454,0.0454,0.0727,0.0749,0.0736,0.0685,0.0628,0.0557,0.0519,0.0457,0.0419,0.0363,0.031,0.0272,0.0241,0.0212,0.0185,0.0154,0.0138,0.0118,0.00953,0.00866,0.00851,0.00653,0.00637,0.00468,0.00395,0.00382,0.00348,0.00304,0.00252,0.00219,0.00167,0.00163,0.00127,0.00112,0.00101,0.00101,0.000775,0.000723,0.000486,0.000499,0.000407,0.000263,0.000328,0.000236,0.000158,0.0001…
k=14	species=syncmer_closed_rotated_offset	s=4	t=3	open=N	rotate=Y	Cons80=0.0681	Cons90=0.299	c=7.06	depth=1.98	spacing=53,0.0808,0.0798,0.0749,0.167,0.0772,0.0634,0.0539,0.0721,0.0617,0.0576,0.0456,0.0356,0.028,0.0223,0.0183,0.0145,0.0112,0.00849,0.00632,0.00523,0.00398,0.00306,0.00226,0.00155,0.00137,0.000996,0.000815,0.000599,0.000397,0.000424,0.000236,0.000175,0.000121,0.000108,7.41e-05,6.73e-05,4.71e-05,2.69e-05,6.73e-06,2.69e-05,2.02e-05,6.73e-06,1.35e-05,6.73e-06,6.73e-06,0,0,0,0,0,1.35e-05,0,1.35e-…
k=14	species=syncmer_open_offset	s=4	t=4	open=Y	rotate=N	Cons80=0.0538	Cons90=0.254	c=10.96	depth=1.28	spacing=40,0,0,0,0,0.062,0.0592,0.113,0.105,0.101,0.0934,0.0849,0.0743,0.0632,0.0536,0.0432,0.0348,0.0275,0.0207,0.0169,0.0126,0.00952,0.0068,0.00516,0.00382,0.00255,0.00187,0.00115,0.00107,0.00069,0.000533,0.000303,0.000188,0.000136,0.000157,4.18e-05,5.23e-05,4.18e-05,1.05e-05,0,2.09e-05
k=14	species=syncmer_open_rotated_offset	s=4	t=4	open=Y	rotate=Y	Cons80=0.0427	Cons90=0.208	c=13.84	depth=1.01	spacing=79,0,0,0,0,0.0372,0.0436,0.0774,0.0807,0.0796,0.0763,0.0704,0.0649,0.059,0.054,0.0461,0.0423,0.0363,0.0309,0.0282,0.0237,0.0199,0.0176,0.0148,0.0136,0.0109,0.00975,0.00827,0.00746,0.00639,0.00603,0.00458,0.00413,0.00355,0.00311,0.00252,0.00224,0.00197,0.00194,0.00135,0.00133,0.00113,0.000792,0.00095,0.000963,0.000752,0.000475,0.000436,0.000383,0.00033,0.000185,0.000264,0.000251,3.96e-05,0…
k=14	species=syncmer_closed_rotated_offset	s=4	t=4	open=N	rotate=Y	Cons80=0.069	Cons90=0.303	c=7.08	depth=1.98	spacing=46,0.0807,0.0798,0.0737,0.0638,0.148,0.0671,0.0885,0.0767,0.0702,0.0539,0.0456,0.0341,0.0275,0.0213,0.0166,0.0129,0.00979,0.007,0.00571,0.00433,0.0031,0.00229,0.00191,0.00125,0.00102,0.000709,0.000513,0.000466,0.000324,0.00031,0.000162,0.000115,7.42e-05,6.07e-05,4.05e-05,6.07e-05,8.1e-05,2.7e-05,2.02e-05,1.35e-05,6.75e-06,0,0,2.02e-05,0,2.02e-05
k=14	species=syncmer_open_offset	s=4	t=5	open=Y	rotate=N	Cons80=0.0541	Cons90=0.255	c=11.01	depth=1.27	spacing=41,0,0,0,0,0,0.116,0.112,0.105,0.0999,0.0958,0.0897,0.0769,0.0645,0.054,0.0435,0.0351,0.0274,0.02,0.0164,0.0122,0.00877,0.00629,0.00481,0.00341,0.00227,0.0017,0.00103,0.000913,0.000546,0.000472,0.000283,0.000252,0.000115,0.000136,2.1e-05,5.25e-05,0,1.05e-05,2.1e-05,1.05e-05,1.05e-05
k=14	species=syncmer_open_rotated_offset	s=4	t=5	open=Y	rotate=Y	Cons80=0.0439	Cons90=0.209	c=13.85	depth=1.01	spacing=90,0,0,0,0,0,0.0702,0.0833,0.0825,0.0797,0.0775,0.0728,0.0673,0.0598,0.0538,0.047,0.0423,0.0363,0.0303,0.0271,0.023,0.0197,0.0174,0.0149,0.0126,0.0108,0.00946,0.0083,0.00768,0.00617,0.00546,0.00449,0.004,0.00351,0.00291,0.00251,0.00215,0.00211,0.00166,0.00148,0.00132,0.0012,0.000965,0.000846,0.000766,0.000714,0.000436,0.000489,0.000396,0.000357,0.000344,0.000264,0.000185,0.000198,0.000198…
k=14	species=syncmer_closed_rotated_offset	s=4	t=5	open=N	rotate=Y	Cons80=0.0702	Cons90=0.306	c=7.08	depth=1.98	spacing=49,0.0801,0.0795,0.0742,0.0631,0.0528,0.167,0.0914,0.0813,0.0653,0.0569,0.0464,0.0334,0.0263,0.0204,0.0153,0.0122,0.00861,0.00656,0.0051,0.00342,0.00275,0.00199,0.00169,0.00115,0.000925,0.000601,0.000412,0.000371,0.000216,0.000284,0.000122,9.45e-05,6.75e-05,4.05e-05,6.08e-05,3.38e-05,2.7e-05,6.75e-06,2.03e-05,2.7e-05,6.75e-06,6.75e-06,2.03e-05,6.75e-06,0,0,6.75e-06,0,6.75e-06
k=14	species=syncmer_open_offset	s=4	t=6	open=Y	rotate=N	Cons80=0.0538	Cons90=0.252	c=11.06	depth=1.27	spacing=43,0,0,0,0,0.0601,0.058,0.111,0.104,0.0993,0.0924,0.0853,0.0742,0.0645,0.0543,0.0435,0.0354,0.0283,0.0215,0.0176,0.0133,0.00977,0.00758,0.00551,0.00421,0.00287,0.00227,0.00155,0.000929,0.000791,0.000559,0.000306,0.000179,0.000179,0.000158,7.39e-05,5.28e-05,3.17e-05,2.11e-05,3.17e-05,1.06e-05,0,1.06e-05,1.06e-05
k=14	species=syncmer_open_rotated_offset	s=4	t=6	open=Y	rotate=Y	Cons80=0.043	Cons90=0.205	c=13.96	depth=1.00	spacing=93,0,0,0,0,0.034,0.0428,0.0779,0.0801,0.0769,0.0755,0.0707,0.0657,0.0597,0.0537,0.0465,0.0425,0.0367,0.0311,0.0284,0.0239,0.0201,0.0188,0.0152,0.0137,0.0116,0.0104,0.00888,0.00709,0.00636,0.00556,0.00475,0.00419,0.00337,0.00306,0.00264,0.00261,0.00222,0.00157,0.00172,0.00124,0.00112,0.00101,0.000825,0.000759,0.000666,0.000679,0.000399,0.000293,0.000319,0.000333,0.00028,0.0002,0.000266,0.0…
k=14	species=syncmer_closed_rotated_offset	s=4	t=6	open=N	rotate=Y	Cons80=0.0699	Cons90=0.303	c=7.11	depth=1.97	spacing=50,0.0797,0.0798,0.0737,0.0609,0.0885,0.077,0.155,0.078,0.0642,0.0535,0.0456,0.034,0.0277,0.0203,0.0154,0.0122,0.00887,0.00639,0.00507,0.00381,0.00271,0.00203,0.00165,0.00104,0.000956,0.000644,0.000502,0.000386,0.000258,0.00021,0.000176,0.000122,6.78e-05,4.07e-05,2.71e-05,4.74e-05,2.03e-05,2.71e-05,1.36e-05,0,1.36e-05,2.03e-05,0,0,0,0,0,0,0,6.78e-06
[truncated: 18,933 more rows]
